# Supplementary material for: Identification and characterization of the first pectin methylesterase gene discovered in the root lesion nematode Pratylenchus penetrans
Source: PLoS One. 2019 Feb 22;14(2):e0212540. doi: 10.1371/journal.pone.0212540 (PMC6386239; doi:10.1371/journal.pone.0212540)
Supplement: S1 Table — (XLSX) [file pone.0212540.s001.xlsx]

## Sheet: Table S1
	Table S1. List of primers used in this study.
	Primers code	Primer sequence
	Nematode Pp-pme primers
	Amplification of in silico Pp-pmepredicted fragment
	Pp-pme in silico_F	AAGGCCAGTCGCCAATAC
	Pp-pme in silico_R	GTTGTTGTTCCCACTCCAAAT
	Amplification of genomic DNA and cDNA clones
	Pp-pme full-lenght_F	AAGGAATGCACAGAGCTAACA
	Pp-pme full-lenght_R	CGATATGCTCTCCACGCAAA
	RT-PCR analyses and in situ hybridization
	Pp-pme RT-PCR_F	CGCTTCGAGAATTTGACCAT
	Pp-pme RT-PCR_R	TTGTCAAAAATGACGGTGGA
	Other nematode gene primers
	Pp-ENG-1 ISH_F	ATTATGCCGCAACACACAAA
	Pp-ENG-1 ISH_R	GATGGTTGAGTGCCAGGATT
	Pp-18S rDNA_F	ATGAGAGGGCAAGTCTGGTG
	Pp-18S rDNA_R	GAAAGCCGAAGACATCCAGT
	PVX-Pp-pme constructs
	PVX-Pp-pme_F	gatatcATGTTTGGTTTACTTTTGAACTT
	PVX-Pp-pme_R	gatatcTCACTGTTTTCCACCAGTTGTTGTTG
	Detection of PVX constructs in planta
	Pp-pme RT-PCR_F	CGCTTCGAGAATTTGACCAT
	Pp-pme RT-PCR_R	TTGTCAAAAATGACGGTGGA
	PVX-WT RT-PCR_F	CGATCTCAAGCCACTCTCCG
	PVX-WT RT-PCR_R	GTTGTGCTAGCTGGTGCTGAC
	Plant specific primers
	Alfalfa
	RF (NP_001237047)_F	CGTCGAAGTCACCCCATCGCC
	RF (NP_001237047)_R	GGCCTTTCTCTGCGTGTTTCGC
	Corn
	Actin_F	TACCATGTTCCCTGGGATTG
	Actin_R	GTGGCGCAATCACTTTAACC
	Potato
	Actin_F	GCTTCCCGATGGTCAAGTCA
	Actin_R	GGATTCCAGCTGCTTCCATTC
	Soybean
	Ubi3_F	GTGTAATGTTGGATGTGTTCCC
	Ubi3_R	ACACAATTGAGTTCAACACAAACCG
