# Supplementary material for: Identification and characterization of the first pectin methylesterase gene discovered in the root lesion nematode Pratylenchus penetrans
Source: PLoS One. 2019 Feb 22;14(2):e0212540. doi: 10.1371/journal.pone.0212540 (PMC6386239; doi:10.1371/journal.pone.0212540)
Supplement: S2 Table — Pp, Pratylenchus penetrans; Bacteria, B; Archaea, A; Fungi, F; Insect, I; Plant, P. (XLSX) [file pone.0212540.s002.xlsx]

## Sheet: Table S2
S2 Table. Percentage of GC content (GC1, GC2, GC3) of selected PMEs characterized in this study.
Species	Coding GC (%)	1st GC (%)	2nd GC (%)	3rd GC (%)
Pratylenchus penetrans (Nematode)	56.36	52.25	45.95	70.87
Chitinophaga sp. (Bacteria)	50.45	48.94	40.94	61.63
Haloterrigena salina (Archaea)	57.59	63.78	45.51	63.46
Aspergillus lentulus (Fungi)	55.56	47.22	49.38	70.06
Folsomia candida (Collembola)	56.71	54.57	45.73	69.82
Tarenaya hassleriana (Plant)	58.25	56.78	47.95	70.03
