# Supplementary material for: Identification and characterization of the first pectin methylesterase gene discovered in the root lesion nematode Pratylenchus penetrans
Source: PLoS One. 2019 Feb 22;14(2):e0212540. doi: 10.1371/journal.pone.0212540 (PMC6386239; doi:10.1371/journal.pone.0212540)
Supplement: S3 Table — These sequences of each particular taxa correspond to the top BLAST hits against P. penetrans PME sequence. (XLSX) [file pone.0212540.s003.xlsx]

## Sheet: Table S3
S3 Table. List of PME sequences, and respective species, used for phylogenetic analysis of Pp-pme. These sequences of each particular taxa correspond to the top Blast hits against P. penetrans PME sequence.
Accession no.	Source	Species	Code	Organism	Description	BlastP (e-value)	Identity (%)
Bacteria
WP_090106049.1	NCBI	Chitinophaga sp. CF118	B_CHI1	Bacteriodetes: Chitinophagaceae	pectinesterase	1.31e-111	56.86
WP_089809083.1	NCBI	Chitinophaga sp. YR627	B_CHI2	Bacteriodetes: Chitinophagaceae	pectinesterase	8.21e-110	54.69
WP_072360114.1	NCBI	Chitinophaga sancti	B_CHI3	Bacteriodetes: Chitinophagaceae	pectinesterase	9.39e-113	54.63
WP_089838976.1	NCBI	Chitinophaga filiformis	B_CHI4	Bacteriodetes: Chitinophagaceae	pectinesterase	1.06e-107	54.37
WP_089782777.1	NCBI	Chitinophaga sp. YR573	B_CHI5	Bacteriodetes: Chitinophagaceae	pectinesterase	2.05e-111	53.99
WP_012789484.1	NCBI	Chitinophaga pinensis	B_CHI6	Bacteriodetes: Chitinophagaceae	pectinesterase	9.27e-111	53.99
WP_066007482.1	NCBI	Mucilaginibacter sp. PPCGB 2223	B_MUC1	Bacteriodetes: Shingobacteriaceae	pectinesterase	2.12e-105	53.65
WP_083721311.1	NCBI	Flexibacter sp. ATCC 35208	B_FLE1	Bacteriodetes: Cytophagaceae	pectinesterase	2.28e-109	53.54
WP_008506893.1	NCBI	Mucilaginibacter paludis	B_MUC2	Bacteriodetes: Shingobacteriaceae	pectinesterase	5.15e-109	53.5
WP_090463524.1	NCBI	Mucilaginibacter sp. OK268	B_MUC3	Bacteriodetes: Shingobacteriaceae	pectinesterase	1.5e-105	53.07
WP_080054327.1	NCBI	Spirosoma aerolatum	B_SPI1	Bacteriodetes: Cytophagaceae	pectinesterase	2.23e-106	52.98
KRT18230.1	NCBI	Pedobacter ginsenosidimutans	B_PED1	Bacteriodetes: Shingobacteriaceae	pectinesterase	1.55e-106	52.12
WP_083505239.1	NCBI	Pedobacter ginsenosidimutans	B_PED2	Bacteriodetes: Shingobacteriaceae	pectinesterase	2.28e-106	52.12
WP_062548895.1	NCBI	Pedobacter sp. PACM 27299	B_PED3	Bacteriodetes: Shingobacteriaceae	pectinesterase	6.99e-107	51.09
WP_066624157.1	NCBI	Rufibacter roseus	B_RUF1	Bacteroidetes: Hymenobacteraceae	pectinesterase	2.19e-105	50.61
AAK81304.1	NCBI	Clostridium acetobutylicum ATCC 824	B_CLO1	Firmicutes: Clostridiaceae	pectinesterase	1e-75	40
ABX41678.1	NCBI	Lachnoclostridium phytofermentans ISDg	B_LAC1	Firmicutes: Lachnospiraceae	pectinesterase	9e-65	37
AAW75950.1	NCBI	Xanthomonas oryzae pv. oryzae KACC 10331	B_XAN1	Proteobacteria: Xanthomonadaceae	pectinesterase	1e-24	32
AAA25984.1	NCBI	Ralstonia solanacearum	B_RAL1	Proteobacteria: Burholderiaceae	pectinesterase	3e-32	31
SAI92925.1	NCBI	Enterobacter cloacae e1034	B_ENT1	Proteobacteria: Enterobacteriaceae	pectinesterase	1e-16	30
ADM98093.1	NCBI	Dickeya dadantii 3937	B_DIC1	Proteobacteria: Pectobacteriaceae	pectinesterase	2e-24	29
CBA29343.1	NCBI	Cronobacter turicensis z3032	B_CRO1	Proteobacteria: Enterobacteriaceae	pectinesterase	1e-18	26
Archaea
WP_008894033	NCBI	Haloterrigena salina JCM13891	A_HAL1	Euryarchaeota: Halobacteriaceae	pectinesterase	4.97e-83	46.18
WP_013879674	NCBI	Halopiger xanaduensis SH-6	A_HAP1	Euryarchaeota: Halobacteriaceae	pectinesterase	8.49e-83	45.7
ELZ56617	NCBI	Haloferax sp. ATCC BAA-646	A_HAL2	Euryarchaeota: Halobacteriaceae	pectin methylesterase	8.27e-85	45.51
WP_004041763	NCBI	Haloferax volcanii DS2	A_HAL3	Euryarchaeota: Halobacteriaceae	pectin methylesterase	2.47e-83	45.51
WP_023392884	NCBI	Candidatus Halobonum tyrrellensis G22	A_HAB1	Euryarchaeota: Halorubraceae	pectinesterase	4.87e-86	45.21
ELZ28078	NCBI	Halogeometricum pallidum JCM 14848	A_HAG1	Euryarchaeota: Haloferacaceae	pectinesterase	8.07e-85	44.11
Fungi
GAQ11792.1	NCBI	Aspergillus lentulus	F_ASP1	Fungi_Ascomycota	probable pectinesterase A	6.17e-38	39.62
XP_001262221.1	NCBI	Aspergillus fischeri	F_ASP2	Fungi_Ascomycota	pectinesterase family protein methylesterase A	8.37e-38	38.08
OXN01823.1	NCBI	Aspergillus fumigatus	F_ASP3	Fungi_Ascomycota	hypothetical protein	8.98e-37	37.92
XP_747487.1	NCBI	Aspergillus fumigatus	F_ASP4	Fungi_Ascomycota	pectin methylesterase	1.07e-35	37.55
KMK56509.1	NCBI	Aspergillus fumigatus	F_ASP5	Fungi_Ascomycota	pectin methylesterase	1.5e-35	37.55
XP_001594743.1	NCBI	Sclerotinia sclerotiorum	F_SCL1	Fungi_Ascomycota	hypothetical protein	2.13e-34	37.05
PKX91206.1	NCBI	Aspergillus novofumigatus	F_ASP6	Fungi_Ascomycota	pectinesterase family protein	3.7e-36	36.65
KEP48055.1	NCBI	Rhizoctonia solani	F_RHI1	Fungi_Basidiomycota	pectinesterase	3.27e-34	36.09
ALI87001.1	NCBI	Aspergillus aculeatus	F_ASP7	Fungi_Ascomycota	pectin esterase	6.25e-35	36
XP_011119859.1	NCBI	Arthrobotrys oligospora	F_ART1	Fungi_Ascomycota	hypothetical protein	1.18e-34	35.81
EWC47502.1	NCBI	Drechslerella stenobrocha	F_DRE1	Fungi_Ascomycota	hypothetical protein	4.8e-36	35.71
OXS03193.1	NCBI	Aspergillus thermomutatus	F_ASP8	Fungi_Ascomycota	hypothetical protein	6.79e-36	34.9
KIO17396.1	NCBI	Tulasnella calospora	F_TUL1	Fungi_Basidiomycota	carbohydrate esterase family 8 protein	5.97e-35	34.86
CUA73916.1	NCBI	Rhizoctonia solani	F_RHI2	Fungi_Basidiomycota	putative pectinesterase A	3.23e-35	34.44
KKY39754.1	NCBI	Diaporthe ampelina	F_DIA1	Fungi_Ascomycota	putative carbohydrate esterase family 8 protein	5.35e-34	34.02
XP_003835434.1	NCBI	Leptosphaeria maculans	F_LEP1	Fungi_Ascomycota	similar to carbohydrate esterase family 8 protein	3.89e-35	33.91
XP_008082205.1	NCBI	Glarea lozoyensis	F_GLA1	Fungi_Ascomycota	Pectin lyase-like protein	4.09e-35	33.81
CDH50092.1	NCBI	Lichtheimia corymbifera	F_LIC1	Fungi_Mucoromycota	pectinesterase a	8.31e-35	32.69
CDS04799.1	NCBI	Lichtheimia ramosa	F_LIC2	Fungi_Mucoromycota	hypothetical protein	1.47e-34	31.56
Insects
XP_021961454.1	NCBI	Folsomia candida	I_FOL1	Collembola: Isotomidae	pectinesterase 31-like	7.28e-96	51.58
XP_018912623.1	NCBI	Bemisia tabaci	I_BEM1	Hemiptera: Aleyrodidae	pectinesterase-like isoform X4	1.39e-44	37.42
XP_018912621.1	NCBI	Bemisia tabaci	I_BEM2	Hemiptera: Aleyrodidae	pectinesterase-like isoform X3	2.51e-44	37.42
XP_018912619.1	NCBI	Bemisia tabaci	I_BEM3	Hemiptera: Aleyrodidae	pectinesterase-like isoform X1	3.04e-44	37.42
XP_018912620.1	NCBI	Bemisia tabaci	I_BEM4	Hemiptera: Aleyrodidae	pectinesterase-like isoform X2	7.7e-42	37.11
XP_018912632.1	NCBI	Bemisia tabaci	I_BEM5	Hemiptera: Aleyrodidae	pectinesterase-like	1.17e-42	34.55
ERL95297.1	NCBI	Dendroctonus ponderosae	I_DEN1	Coleoptera: Curculionidae	hypothetical protein	2.67e-22	33.74
AHC08664.1	NCBI	Sphenophorus levis	I_SPH2	Coleoptera: Curculionidae	pectin methylesterase	8.6e-26	33.03
ADU33259.1	NCBI	Sitophilus oryzae	I_SIT1	Coleoptera: Curculionidae	pectin methylesterase	2.48e-33	32.66
AAW28928.1	NCBI	Sitophilus oryzae	I_SIT2	Coleoptera: Curculionidae	pectin methylesterase	5.36e-31	32.37
AMK48559.1	NCBI	Rhynchophorus ferrugineus	I_RHY1	Coleoptera: Curculionidae	pectin methylesterase	1.25e-26	31.6
AEE62955.1	NCBI	Dendroctonus ponderosae	I_DEN4	Coleoptera: Curculionidae	hypothetical protein	1.28e-26	30.52
XP_019757998.1	NCBI	Dendroctonus ponderosae	I_DEN5	Coleoptera: Curculionidae	hypothetical protein	5.27e-26	30.19
AEE63502.1	NCBI	Dendroctonus ponderosae	I_DEN7	Coleoptera: Curculionidae	hypothetical protein	1.09e-24	29.81
Plants
XP_010528360.1	NCBI	Tarenaya hassleriana	P_TAR1	Streptophyta: Cleomaceae	pectinesterase 31	1.33e-60	40.62
XP_018455322.1	NCBI	Raphanus sativus	P_RAP1	Streptophyta: Brassicaceae	pectinesterase 31	1.13e-58	40.62
XP_022993645.1	NCBI	Cucurbita maxima	P_CUC1	Streptophyta: Cucurbitaceae	pectinesterase 31	2.58e-60	40.41
XP_006395309.1	NCBI	Eutrema salsugineum	P_EUT1	Streptophyta: Brassicaceae	pectinesterase 31	4.71e-58	40.28
XP_022938497.1	NCBI	Cucurbita moschata	P_CUC2	Streptophyta: Cucurbitaceae	pectinesterase 31	1.43e-60	40.07
XP_023551220.1	NCBI	Cucurbita pepo subsp. pepo	P_CUC3	Streptophyta: Cucurbitaceae	pectinesterase 31	2.22e-59	39.93
XP_009151798.1	NCBI	Brassica rapa	P_BRA1	Streptophyta: Brassicaceae	pectinesterase 31	5.54e-58	39.93
XP_018439105.1	NCBI	Raphanus sativus	P_RAP2	Streptophyta: Brassicaceae	pectinesterase 31-like	2.71e-57	39.93
XP_001770774.1	NCBI	Physcomitrella patens	P_PHY1	Streptophyta: Funariaceae	predicted protein	1.66e-58	39.86
XP_004141450.1	NCBI	Cucumis sativus	P_CUM1	Streptophyta: Cucurbitaceae	pectinesterase 31	1.1e-58	39.73
XP_013730882.1	NCBI	Brassica napus	P_BRA2	Streptophyta: Brassicaceae	pectinesterase 31-like isoform X1	1.97e-57	39.66
XP_013599035.1	NCBI	Brassica oleracea var. oleracea	P_BRA3	Streptophyta: Brassicaceae	pectinesterase 31 isoform X1	2.41e-57	39.58
XP_013706887.1	NCBI	Brassica napus	P_BRA4	Streptophyta: Brassicaceae	pectinesterase 31	1.5e-57	39.24
XP_013659101.1	NCBI	Brassica napus	P_BRA5	Streptophyta: Brassicaceae	pectinesterase 31-like	2.77e-57	39.24
XP_009383595.1	NCBI	Musa acuminata subsp. malaccensis	P_MUS1	Streptophyta: Musaceae	pectinesterase 31	1.95e-57	38.51
XP_011009863.1	NCBI	Populus euphratica	P_POP1	Streptophyta: Salicaceae	pectinesterase 31	6.73e-58	38.44
XP_006371972.1	NCBI	Populus trichocarpa	P_POP2	Streptophyta: Salicaceae	hypothetical protein	1.9e-57	38.44
XP_004503496.1	NCBI	Cicer arietinum	P_CIC1	Streptophyta: Fabaceae	probable pectinesterase 53	3.28e-58	38.26
XP_015954191.1	NCBI	Arachis duranensis	P_ARA1	Streptophyta: Fabaceae	pectinesterase 31	1.39e-57	37.62
Each color correspond to a specific group of organims, following the representation of Fig 4.
