# Supplementary material for: Identification and characterization of the first pectin methylesterase gene discovered in the root lesion nematode Pratylenchus penetrans
Source: PLoS One. 2019 Feb 22;14(2):e0212540. doi: 10.1371/journal.pone.0212540 (PMC6386239; doi:10.1371/journal.pone.0212540)
Supplement: S4 Table — The preferred codons are highlighted in red. (XLSX) [file pone.0212540.s004.xlsx]

## Sheet: Table S4
Table S4. Codon usage of PMEs of representative species of different taxa. The preferred codons are highlighted in red.
Codon	Times & Frequency (%)												Symbol	SLC	Amino Acid
	Pp		B_CHIT1		A_HAL1		F_ASP1		I_FOL1		P_TAR1
AAA	10	1.001	26	2.61832	8	0.8547	18	1.85185	10	1.01626	7	0.73606	Lys	K	Lysine
AAC	26	2.6026	18	1.81268	11	1.17521	15	1.5432	17	1.72764	12	1.26182	Asn	N	Asparagine
ACC	30	3.003	30	3.02114	20	2.13675	30	3.08641	31	3.1504	20	2.10304	Thr	T	Threonine
AGC	24	2.4024	15	1.51057	19	2.02991	37	3.80658	20	2.03252	24	2.52365	Ser	S	Serine
ATG	4	0.4004	4	0.40281	2	0.21367	8	0.82304	5	0.50813	5	0.52576	Met	M	Methionine
ATT	22	2.2022	23	2.31621	10	1.06837	19	1.95473	25	2.54065	16	1.68243	Ile	I	Isoleucine
CAG	12	1.2012	12	1.20845	4	0.42735	7	0.72016	12	1.21951	12	1.26182	Gln	Q	Glutamine
CAT	5	0.5005	4	0.40281	11	1.17521	4	0.41152	4	0.4065	9	0.94637	His	H	Histidine
CCG	11	1.1011	9	0.90634	14	1.49572	7	0.72016	17	1.72764	14	1.47213	Pro	P	Proline
CGC	16	1.6016	14	1.40986	24	2.5641	8	0.82304	15	1.52439	22	2.31335	Arg	R	Arginine
CTG	19	1.9019	18	1.81268	13	1.38888	22	2.26337	21	2.13414	15	1.57728	Leu	L	Leucine
GAA	13	1.3013	14	1.40986	24	2.5641	10	1.0288	14	1.42276	17	1.78759	Glu	E	Glutamic Acid
GAT	16	1.6016	21	2.1148	32	3.4188	14	1.44032	16	1.62601	15	1.57728	Asp	D	Aspartic Acid
GCG	29	2.9029	28	2.81973	28	2.99145	30	3.08641	26	2.64227	20	2.10304	Ala	A	Alanine
GGC	31	3.1031	25	2.51762	23	2.45726	36	3.7037	30	3.04878	29	3.04942	Gly	G	Glycine
GTG	21	2.1021	17	1.71198	26	2.77777	15	1.5432	24	2.43902	26	2.73396	Val	V	Valine
TAT	16	1.6016	17	1.71198	13	1.38888	23	2.36625	17	1.72764	15	1.57728	Tyr	Y	Tyrosine
TGC	5	0.5005	7	0.70493	6	0.64102	6	0.61728	4	0.4065	15	1.57728	Cys	C	Cysteine
TGG	7	0.7007	7	0.70493	7	0.74786	6	0.61728	7	0.71138	7	0.73606	Trp	W	Tryptophan
TTT	15	1.5015	21	2.1148	16	1.7094	8	0.82304	12	1.21951	16	1.68243	Phe	F	Phenylalanine
Legend:
	Pp: Pratylenchus penetrans (Nematode)
	B_CHI1: Chitinophaga sp. CF118 (Bacteria)
	A_HAL1: Haloterrigena salina JCM13891 (Archaea)
	F_ASP1: Aspergillus lentulus (Fungi)
	I_FOL1: Folsomia candida (Collembola)
	P_TAR1: Tarenaya hassleriana (Plant)
