# Supplementary material for: Identification and characterization of the first pectin methylesterase gene discovered in the root lesion nematode Pratylenchus penetrans
Source: PLoS One. 2019 Feb 22;14(2):e0212540. doi: 10.1371/journal.pone.0212540 (PMC6386239; doi:10.1371/journal.pone.0212540)
Supplement: S5 Table — (XLSX) [file pone.0212540.s005.xlsx]

## Sheet: Table S5
S5 Table. Similarity matrix among the different PME sequences obtained for different groups of organisms including the PME sequence of Pratylenchus penetrans.
Similarity Matrix (%)		Bacteria																							Archaea						Insect															Fungi
		Pp_PME	B_CHI1	B_CHI2	B_CHI3	B_CHI4	B_CHI5	B_CHI6	B_CLO1	B_CRO1	B_DIC1	B_FLE1	B_ENT1	B_LAC1	B_MUC1	B_MUC2	B_MUC3	B_PED1	B_PED2	B_PED3	B_RAL1	B_RUF1	B_SPI1	B_XAN1	A_HAB1	A_HAG1	A_HAL1	A_HAL2	A_HAL3	A_HAP1	I_BEM1	I_BEM2	I_BEM3	I_BEM4	I_BEM5	I_DEN1	I_DEN2	I_DEN4	I_DEN5	I_DEN7	I_FOL1	I_SIT1	I_SIT2	I_SPH2	I_RHU1	F_ART1	F_ASP1	F_ASP2	F_ASP3
Pratylenchus penetrans	Pp_PME		56.52	55.73	57.94	56.13	55.73	57.31	39.49	22.04	22.64	55.56	22.04	35.54	55.78	56.57	54.76	56.75	56.75	56.35	27.99	55.16	55.56	27.21	45.97	45.56	46.18	45.56	45.56	45.56	33.33	33.33	33.33	31.8	33.72	26.76	26.76	26.76	26.42	25.08	54.58	29.24	29.24	28.29	26.64	32.28	35.86	35.86	35.46
Chitinophaga sp. CF118	B_CHI1	56.52		71.94	69.84	73.52	76.28	70.75	43.77	20.7	22.96	69.05	20.98	40.75	62.7	61.11	61.11	60.32	60.32	61.11	31.06	59.92	56.75	27.46	46.43	46.83	45.45	46.83	46.03	46.83	36.98	36.98	36.98	36.98	34.72	26.76	26.76	26.76	26.42	24.75	54.12	28.9	29.24	27.63	25.99	32.3	33.33	33.73	32.16
Chitinophaga sp. YR627	B_CHI2	55.73	71.94		74.21	86.4	69.44	96.4	43.01	20.77	24.53	71.83	20.39	38.97	61.51	60.71	61.11	59.13	59.13	63.89	31.74	61.9	57.94	27.55	49.6	49.6	47.81	48.8	48.8	48.8	35.98	35.98	35.98	35.23	35.61	28.76	28.76	28.76	28.43	27.76	52.96	29.57	29.9	28.62	27.96	31.52	34.9	34.12	32.94
Chitinophaga sancti	B_CHI3	57.94	69.84	74.21		75	67.46	74.21	42.86	23	23.58	92.03	21.38	40.21	61.35	59.76	62.95	61.35	61.35	63.75	30.03	63.35	60.16	26.87	48.21	49	48.41	48.21	46.61	48.21	35.47	35.47	35.47	34.72	35.85	27.42	27.42	27.42	27.09	27.09	53.54	26.25	26.25	26.32	25	31.52	34.9	34.51	32.55
Chitinophaga filiformis	B_CHI4	56.13	73.52	86.4	75		71.03	86	43.73	20.45	23.9	74.21	18.75	40.69	60.71	61.9	61.9	61.51	61.51	63.49	31.74	61.9	57.54	27.55	50.4	50	49.4	50.4	50.4	50.4	35.23	35.23	35.23	34.47	34.09	29.43	29.43	29.43	29.1	27.76	53.75	28.57	28.9	27.96	27.63	31.52	34.12	34.12	32.55
Chitinophaga sp. YR573	B_CHI5	55.73	76.28	69.44	67.46	71.03		69.05	41.64	19.17	21.38	68.65	19.08	39.73	61.51	60.32	59.92	56.75	56.75	61.51	28.67	61.11	53.97	23.47	46.43	46.83	44.66	46.43	45.63	46.43	34.09	34.09	34.09	33.33	34.47	27.09	27.09	27.09	26.76	25.08	51.76	28.9	29.24	26.97	26.32	33.59	33.07	32.68	31.5
Chitinophaga pinensis	B_CHI6	57.31	70.75	96.4	74.21	86	69.05		43.37	20.77	25.16	72.22	20.39	38.62	62.7	62.7	60.71	59.92	59.92	65.87	32.08	63.1	58.73	28.57	50.8	50.8	49	50	50	50	36.36	36.36	36.36	35.61	35.98	29.43	29.43	29.43	29.1	28.09	52.96	29.9	29.9	28.95	27.96	32.3	35.29	34.51	33.33
Clostridium acetobutylicum ATCC 824	B_CLO1	39.49	43.77	43.01	42.86	43.73	41.64	43.37		17.28	19.76	41.79	18.41	49.12	42.86	43.93	38.93	41.07	41.07	42.14	24.6	40.71	41.79	23.87	39.78	39.78	37.23	39.42	39.05	39.42	29.79	29.79	29.79	30.14	32.38	23.05	23.05	23.05	22.74	21.18	37.59	23.6	23.29	21.85	23.08	25.62	28.06	28.06	26.98
Cronobacter turicensis z3032	B_CRO1	22.04	20.7	20.77	23	20.45	19.17	20.77	17.28		49.37	21.41	70.61	17.42	22.36	20.45	21.09	21.73	21.73	20.77	30.09	21.09	20.13	31.66	20.13	20.77	20.77	19.49	20.45	19.49	19	19	19	19.31	18.38	37.54	37.54	37.54	37.22	36.59	21.41	34.38	34.07	33.96	34.59	16.3	17.03	17.67	17.98
Dickeya dadantii 3937	B_DIC1	22.64	22.96	24.53	23.58	23.9	21.38	25.16	19.76	49.37		23.58	48.28	20.41	24.84	22.96	23.27	24.53	24.53	24.53	31.37	22.96	22.96	31.68	23.27	24.21	23.58	22.96	23.27	22.96	18.58	18.58	18.58	18.58	17.96	40.44	40.44	40.44	40.44	36.68	21.07	39.18	38.24	39.06	39.69	18.07	16.93	17.24	17.55
Flexibacter sp. ATCC 35208	B_FLE1	55.56	69.05	71.83	92.03	74.21	68.65	72.22	41.79	21.41	23.58		20.07	38.83	61.35	61.35	63.75	62.15	62.15	65.74	30.38	66.14	60.56	26.53	47.81	47.81	48.81	48.61	47.41	48.61	35.09	35.09	35.09	34.34	35.09	27.76	27.76	27.76	27.76	27.42	52.76	27.24	27.24	26.97	25.99	30.74	34.12	34.12	32.55
Enterobacter cloacae e1034	B_ENT1	22.04	20.98	20.39	21.38	18.75	19.08	20.39	18.41	70.61	48.28	20.07		18.21	23.03	21.38	21.38	21.38	21.38	20.39	27.59	21.05	21.05	30.41	19.08	20.07	20.07	19.08	19.08	19.08	17.63	17.63	17.63	17.95	17.95	36.59	36.59	36.59	36.59	36.91	22.37	34.07	33.75	32.39	34.28	15.81	17.21	18.18	17.86
Lachnoclostridium phytofermentans ISDg	B_LAC1	35.54	40.75	38.97	40.21	40.69	39.73	38.62	49.12	17.42	20.41	38.83	18.21		37.11	37.46	37.46	38.14	38.14	39.86	22.57	38.83	37.46	24.06	35.09	35.09	34.04	33.68	34.74	33.68	27.99	27.99	27.99	27.99	28.77	21.08	21.08	21.08	21.08	19.88	41.05	21.02	21.02	21.13	20.83	24.66	26.64	25.95	25.95
Mucilaginibacter sp. PPCGB 2223	B_MUC1	55.78	62.7	61.51	61.35	60.71	61.51	62.7	42.86	22.36	24.84	61.35	23.03	37.11		81.6	69.32	67.73	67.73	67.73	31.4	67.33	62.15	29.25	47.01	46.22	46.03	46.61	47.01	46.61	37.74	37.74	37.74	37.74	39.25	27.76	27.76	27.76	27.42	24.75	50.39	28.24	28.24	26.32	25.66	31.52	32.68	33.07	30.31
Mucilaginibacter paludis	B_MUC2	56.57	61.11	60.71	59.76	61.9	60.32	62.7	43.93	20.45	22.96	61.35	21.38	37.46	81.6		70.92	70.52	70.52	69.32	31.4	69.72	65.74	27.55	47.41	47.01	45.24	47.01	47.81	47.01	35.85	35.85	35.85	35.09	37.36	27.42	27.42	27.42	27.09	26.09	49.61	28.57	28.57	27.96	26.32	29.96	34.25	35.04	32.28
Mucilaginibacter sp. OK268	B_MUC3	54.76	61.11	61.11	62.95	61.9	59.92	60.71	38.93	21.09	23.27	63.75	21.38	37.46	69.32	70.92		68.13	68.13	67.33	31.06	67.33	61.35	25.51	42.63	43.03	43.65	42.23	43.43	42.23	35.09	35.09	35.09	33.96	34.34	26.42	26.42	26.42	26.42	25.42	53.15	25.91	25.91	27.63	26.97	31.91	30.59	30.98	29.41
Pedobacter ginsenosidimutans	B_PED1	56.75	60.32	59.13	61.35	61.51	56.75	59.92	41.07	21.73	24.53	62.15	21.38	38.14	67.73	70.52	68.13		100	81.67	30.38	82.87	66.14	26.87	45.82	45.02	44.84	45.42	46.22	45.42	33.58	33.58	33.58	33.21	34.72	26.42	26.42	26.42	26.42	27.42	50.79	27.91	27.91	26.32	26.32	31.52	32.16	32.94	30.98
Pedobacter ginsenosidimutans	B_PED2	56.75	60.32	59.13	61.35	61.51	56.75	59.92	41.07	21.73	24.53	62.15	21.38	38.14	67.73	70.52	68.13	100		81.67	30.38	82.87	66.14	26.87	45.82	45.02	44.84	45.42	46.22	45.42	33.58	33.58	33.58	33.21	34.72	26.42	26.42	26.42	26.42	27.42	50.79	27.91	27.91	26.32	26.32	31.52	32.16	32.94	30.98
Pedobacter sp. PACM 27299	B_PED3	56.35	61.11	63.89	63.75	63.49	61.51	65.87	42.14	20.77	24.53	65.74	20.39	39.86	67.73	69.32	67.33	81.67	81.67		31.74	94.82	67.73	25.51	50.6	49.4	50.4	49	50.2	49	33.21	33.21	33.21	32.45	34.34	28.09	28.09	28.09	28.09	27.76	50.39	29.24	29.24	27.63	27.96	31.52	32.94	32.94	32.16
Ralstonia solanacearum	B_RAL1	27.99	31.06	31.74	30.03	31.74	28.67	32.08	24.6	30.09	31.37	30.38	27.59	22.57	31.4	31.4	31.06	30.38	30.38	31.74		30.72	28.67	59.8	30.03	30.03	30.03	29.69	30.38	29.69	24.75	24.75	24.75	24.41	25.17	36.81	36.81	36.81	37.13	36.48	30.38	35.71	35.39	34.73	36.66	22.22	23.39	24.75	23.05
Rufibacter roseus	B_RUF1	55.16	59.92	61.9	63.35	61.9	61.11	63.1	40.71	21.09	22.96	66.14	21.05	38.83	67.33	69.72	67.33	82.87	82.87	94.82	30.72		68.53	25.85	48.61	47.81	49.21	46.61	48.21	46.61	32.83	32.83	32.83	32.08	34.34	26.42	26.42	26.42	26.42	26.76	49.21	28.57	28.57	26.32	26.97	30.35	33.73	33.73	32.55
Spirosoma aerolatum	B_SPI1	55.56	56.75	57.94	60.16	57.54	53.97	58.73	41.79	20.13	22.96	60.56	21.05	37.46	62.15	65.74	61.35	66.14	66.14	67.73	28.67	68.53		26.87	48.61	47.81	47.62	47.01	49	47.01	34.34	34.34	34.34	33.58	34.72	26.42	26.42	26.42	26.42	27.09	51.57	29.57	29.57	28.62	27.96	32.68	32.16	32.16	30.2
Xanthomonas oryzae pv. oryzae KACC 10331	B_XAN1	27.21	27.46	27.55	26.87	27.55	23.47	28.57	23.87	31.66	31.68	26.53	30.41	24.06	29.25	27.55	25.51	26.87	26.87	25.51	59.8	25.85	26.87		26.19	26.87	27.89	26.53	27.21	26.53	25	25	25	25.33	23.75	33.77	33.77	33.77	33.77	37.01	28.57	35.6	35.28	33.01	34.62	22.15	24.66	25	23.99
Candidatus Halobonum tyrrellensis G22	A_HAB1	45.97	46.43	49.6	48.21	50.4	46.43	50.8	39.78	20.13	23.27	47.81	19.08	35.09	47.01	47.41	42.63	45.82	45.82	50.6	30.03	48.61	48.61	26.19		92.59	75.41	92.18	95.47	92.18	34.24	34.24	34.24	33.85	34.24	25.75	25.75	25.75	25.42	23.75	50.81	25.25	24.92	24.34	25	29.37	29.6	30	31.2
Halogeometricum pallidum JCM 14848	A_HAG1	45.56	46.83	49.6	49	50	46.83	50.8	39.78	20.77	24.21	47.81	20.07	35.09	46.22	47.01	43.03	45.02	45.02	49.4	30.03	47.81	47.81	26.87	92.59		75.82	91.36	91.77	91.36	34.24	34.24	34.24	33.85	33.85	27.42	27.42	27.42	27.09	25.08	50.4	26.25	25.91	25.33	26.64	29.37	29.2	29.2	30
Haloterrigena salina JCM13891	A_HAL1	46.18	45.45	47.81	48.41	49.4	44.66	49	37.23	20.77	23.58	48.81	20.07	34.04	46.03	45.24	43.65	44.84	44.84	50.4	30.03	49.21	47.62	27.89	75.41	75.82		75.82	76.64	75.82	34.63	34.63	34.63	34.24	34.63	25.67	25.67	25.67	25.67	23.33	48.19	24.17	24.17	22.95	22.95	26.88	31.87	31.87	32.67
Haloferax sp. ATCC BAA-646	A_HAL2	45.56	46.83	48.8	48.21	50.4	46.43	50	39.42	19.49	22.96	48.61	19.08	33.68	46.61	47.01	42.23	45.42	45.42	49	29.69	46.61	47.01	26.53	92.18	91.36	75.82		93	100	34.24	34.24	34.24	33.85	33.46	27.09	27.09	27.09	26.76	24.75	50	24.92	24.58	24.67	25.66	29.76	29.6	30	31.2
Haloferax volcanii DS2	A_HAL3	45.56	46.03	48.8	46.61	50.4	45.63	50	39.05	20.45	23.27	47.41	19.08	34.74	47.01	47.81	43.43	46.22	46.22	50.2	30.38	48.21	49	27.21	95.47	91.77	76.64	93		93	34.63	34.63	34.63	34.24	33.85	26.42	26.42	26.42	26.09	24.75	50.4	25.58	25.25	25	25.99	29.76	30	30.4	31.2
Halopiger xanaduensis SH-6	A_HAP1	45.56	46.83	48.8	48.21	50.4	46.43	50	39.42	19.49	22.96	48.61	19.08	33.68	46.61	47.01	42.23	45.42	45.42	49	29.69	46.61	47.01	26.53	92.18	91.36	75.82	100	93		34.24	34.24	34.24	33.85	33.46	27.09	27.09	27.09	26.76	24.75	50	24.92	24.58	24.67	25.66	29.76	29.6	30	31.2
Bemisia tabaci	I_BEM1	33.33	36.98	35.98	35.47	35.23	34.09	36.36	29.79	19	18.58	35.09	17.63	27.99	37.74	35.85	35.09	33.58	33.58	33.21	24.75	32.83	34.34	25	34.24	34.24	34.63	34.24	34.63	34.24		100	100	95.62	66.67	20.92	20.92	20.92	20.59	20.98	37.02	23.45	23.45	20.32	21.29	29.23	33.33	33.72	32.17
Bemisia tabaci	I_BEM2	33.33	36.98	35.98	35.47	35.23	34.09	36.36	29.79	19	18.58	35.09	17.63	27.99	37.74	35.85	35.09	33.58	33.58	33.21	24.75	32.83	34.34	25	34.24	34.24	34.63	34.24	34.63	34.24	100		100	95.62	66.67	20.92	20.92	20.92	20.59	20.98	37.02	23.45	23.45	20.32	21.29	29.23	33.33	33.72	32.17
Bemisia tabaci	I_BEM3	33.33	36.98	35.98	35.47	35.23	34.09	36.36	29.79	19	18.58	35.09	17.63	27.99	37.74	35.85	35.09	33.58	33.58	33.21	24.75	32.83	34.34	25	34.24	34.24	34.63	34.24	34.63	34.24	100	100		95.62	66.67	20.92	20.92	20.92	20.59	20.98	37.02	23.45	23.45	20.32	21.29	29.23	33.33	33.72	32.17
Bemisia tabaci	I_BEM4	31.8	36.98	35.23	34.72	34.47	33.33	35.61	30.14	19.31	18.58	34.34	17.95	27.99	37.74	35.09	33.96	33.21	33.21	32.45	24.41	32.08	33.58	25.33	33.85	33.85	34.24	33.85	34.24	33.85	95.62	95.62	95.62		67.06	21.24	21.24	21.24	20.92	21.31	35.88	23.78	23.78	20.65	21.61	28.46	32.56	32.95	31.4
Bemisia tabaci	I_BEM5	33.72	34.72	35.61	35.85	34.09	34.47	35.98	32.38	18.38	17.96	35.09	17.95	28.77	39.25	37.36	34.34	34.72	34.72	34.34	25.17	34.34	34.72	23.75	34.24	33.85	34.63	33.46	33.85	33.46	66.67	66.67	66.67	67.06		21.57	21.57	21.57	21.24	20.98	35.5	21.82	21.5	19.68	20	26.92	32.17	33.33	30.23
Dendroctonus ponderosae	I_DEN1	26.76	26.76	28.76	27.42	29.43	27.09	29.43	23.05	37.54	40.44	27.76	36.59	21.08	27.76	27.42	26.42	26.42	26.42	28.09	36.81	26.42	26.42	33.77	25.75	27.42	25.67	27.09	26.42	27.09	20.92	20.92	20.92	21.24	21.57		100	100	99.66	75.76	24.08	67.45	65.77	66.78	71.43	21.26	23.49	23.83	22.48
Dendroctonus ponderosae	I_DEN2	26.76	26.76	28.76	27.42	29.43	27.09	29.43	23.05	37.54	40.44	27.76	36.59	21.08	27.76	27.42	26.42	26.42	26.42	28.09	36.81	26.42	26.42	33.77	25.75	27.42	25.67	27.09	26.42	27.09	20.92	20.92	20.92	21.24	21.57	100		100	99.66	75.76	24.08	67.45	65.77	66.78	71.43	21.26	23.49	23.83	22.48
Dendroctonus ponderosae	I_DEN4	26.76	26.76	28.76	27.42	29.43	27.09	29.43	23.05	37.54	40.44	27.76	36.59	21.08	27.76	27.42	26.42	26.42	26.42	28.09	36.81	26.42	26.42	33.77	25.75	27.42	25.67	27.09	26.42	27.09	20.92	20.92	20.92	21.24	21.57	100	100		99.66	75.76	24.08	67.45	65.77	66.78	71.43	21.26	23.49	23.83	22.48
Dendroctonus ponderosae	I_DEN5	26.42	26.42	28.43	27.09	29.1	26.76	29.1	22.74	37.22	40.44	27.76	36.59	21.08	27.42	27.09	26.42	26.42	26.42	28.09	37.13	26.42	26.42	33.77	25.42	27.09	25.67	26.76	26.09	26.76	20.59	20.59	20.59	20.92	21.24	99.66	99.66	99.66		75.76	24.08	67.11	65.44	66.78	71.43	21.26	23.49	23.83	22.48
Dendroctonus ponderosae	I_DEN7	25.08	24.75	27.76	27.09	27.76	25.08	28.09	21.18	36.59	36.68	27.42	36.91	19.88	24.75	26.09	25.42	27.42	27.42	27.76	36.48	26.76	27.09	37.01	23.75	25.08	23.33	24.75	24.75	24.75	20.98	20.98	20.98	21.31	20.98	75.76	75.76	75.76	75.76		22.67	71.81	70.13	66.45	72.09	23.92	22.48	21.81	20.81
Folsomia candida	I_FOL1	54.58	54.12	52.96	53.54	53.75	51.76	52.96	37.59	21.41	21.07	52.76	22.37	41.05	50.39	49.61	53.15	50.79	50.79	50.39	30.38	49.21	51.57	28.57	50.81	50.4	48.19	50	50.4	50	37.02	37.02	37.02	35.88	35.5	24.08	24.08	24.08	24.08	22.67		24.58	24.58	24.34	23.36	32.16	32.41	32.02	31.62
Sitophilus oryzae	I_SIT1	29.24	28.9	29.57	26.25	28.57	28.9	29.9	23.6	34.38	39.18	27.24	34.07	21.02	28.24	28.57	25.91	27.91	27.91	29.24	35.71	28.57	29.57	35.6	25.25	26.25	24.17	24.92	25.58	24.92	23.45	23.45	23.45	23.78	21.82	67.45	67.45	67.45	67.11	71.81	24.58		97.31	76.08	81.33	24.75	26.33	26	25
Sitophilus oryzae	I_SIT2	29.24	29.24	29.9	26.25	28.9	29.24	29.9	23.29	34.07	38.24	27.24	33.75	21.02	28.24	28.57	25.91	27.91	27.91	29.24	35.39	28.57	29.57	35.28	24.92	25.91	24.17	24.58	25.25	24.58	23.45	23.45	23.45	23.78	21.5	65.77	65.77	65.77	65.44	70.13	24.58	97.31		74.75	79.33	25.41	26	26	25
Sphenophorus levis	I_SPH2	28.29	27.63	28.62	26.32	27.96	26.97	28.95	21.85	33.96	39.06	26.97	32.39	21.13	26.32	27.96	27.63	26.32	26.32	27.63	34.73	26.32	28.62	33.01	24.34	25.33	22.95	24.67	25	24.67	20.32	20.32	20.32	20.65	19.68	66.78	66.78	66.78	66.78	66.45	24.34	76.08	74.75		80.73	24.84	24.42	24.42	22.77
Rhynchophorus ferrugineus	I_RHU1	26.64	25.99	27.96	25	27.63	26.32	27.96	23.08	34.59	39.69	25.99	34.28	20.83	25.66	26.32	26.97	26.32	26.32	27.96	36.66	26.97	27.96	34.62	25	26.64	22.95	25.66	25.99	25.66	21.29	21.29	21.29	21.61	20	71.43	71.43	71.43	71.43	72.09	23.36	81.33	79.33	80.73		23.53	24.09	24.09	22.11
Arthrobotrys oligospora	F_ART1	32.28	32.3	31.52	31.52	31.52	33.59	32.3	25.62	16.3	18.07	30.74	15.81	24.66	31.52	29.96	31.91	31.52	31.52	31.52	22.22	30.35	32.68	22.15	29.37	29.37	26.88	29.76	29.76	29.76	29.23	29.23	29.23	28.46	26.92	21.26	21.26	21.26	21.26	23.92	32.16	24.75	25.41	24.84	23.53		42.57	42.17	41.77
Aspergillus lentulus	F_ASP1	35.86	33.33	34.9	34.9	34.12	33.07	35.29	28.06	17.03	16.93	34.12	17.21	26.64	32.68	34.25	30.59	32.16	32.16	32.94	23.39	33.73	32.16	24.66	29.6	29.2	31.87	29.6	30	29.6	33.33	33.33	33.33	32.56	32.17	23.49	23.49	23.49	23.49	22.48	32.41	26.33	26	24.42	24.09	42.57		92.59	87.24
Aspergillus fischeri	F_ASP2	35.86	33.73	34.12	34.51	34.12	32.68	34.51	28.06	17.67	17.24	34.12	18.18	25.95	33.07	35.04	30.98	32.94	32.94	32.94	24.75	33.73	32.16	25	30	29.2	31.87	30	30.4	30	33.72	33.72	33.72	32.95	33.33	23.83	23.83	23.83	23.83	21.81	32.02	26	26	24.42	24.09	42.17	92.59		89.3
Aspergillus fumigatus	F_ASP3	35.46	32.16	32.94	32.55	32.55	31.5	33.33	26.98	17.98	17.55	32.55	17.86	25.95	30.31	32.28	29.41	30.98	30.98	32.16	23.05	32.55	30.2	23.99	31.2	30	32.67	31.2	31.2	31.2	32.17	32.17	32.17	31.4	30.23	22.48	22.48	22.48	22.48	20.81	31.62	25	25	22.77	22.11	41.77	87.24	89.3
Aspergillus fumigatus	F_ASP4	35.46	32.16	32.94	32.55	32.55	31.5	33.33	26.98	17.98	17.55	32.55	17.86	25.95	30.31	32.68	29.41	30.98	30.98	32.16	23.05	32.55	30.2	23.99	31.2	30	32.67	31.2	31.2	31.2	32.56	32.56	32.56	31.78	30.62	22.48	22.48	22.48	22.48	20.81	31.62	25	25	22.77	22.11	41.77	87.24	89.71	99.59
Aspergillus fumigatus	F_ASP5	35.46	32.16	32.94	32.55	32.55	31.5	33.33	26.98	17.98	17.55	32.55	17.86	25.95	30.31	32.68	29.41	30.98	30.98	31.76	23.05	32.16	30.2	23.99	31.2	30	32.27	31.2	31.2	31.2	32.56	32.56	32.56	31.78	30.62	22.48	22.48	22.48	22.48	20.81	31.62	25	25	22.77	22.11	41.37	86.83	89.3	99.18
Aspergillus novofumigatus	F_ASP6	35.06	33.33	33.73	33.73	33.33	31.89	34.12	27.34	17.03	16.93	33.33	17.21	25.95	32.28	33.86	30.2	31.37	31.37	31.37	24.41	32.16	31.76	24.66	29.6	28.8	31.87	29.2	30	29.2	32.56	32.56	32.56	31.78	32.17	22.82	22.82	22.82	22.82	21.48	32.02	25.33	25.33	23.76	22.77	42.57	94.65	92.59	86.83
Aspergillus aculeatus	F_ASP7	35.71	31.25	33.59	32.81	32.03	29.41	33.2	25.45	17.35	16.61	32.42	18.51	25.61	31.37	32.94	30.47	30.08	30.08	30.47	22.97	30.86	29.3	25.25	27.89	27.49	30.16	27.89	28.29	27.89	32.05	32.05	32.05	31.27	29.34	21.48	21.48	21.48	21.48	21.14	31.89	24	24	22.77	21.78	39.6	76.64	74.59	74.18
Aspergillus thermomutatus	F_ASP8	35.06	30.98	32.55	32.16	30.98	30.31	32.94	26.62	17.35	17.24	31.76	18.18	26.3	31.5	33.46	29.02	29.41	29.41	30.98	22.71	31.76	30.59	25	28.8	28.4	30.68	28.4	29.6	28.4	32.17	32.17	32.17	31.4	31.78	23.83	23.83	23.83	23.83	22.15	31.23	26.67	26.67	24.09	23.76	40.16	83.54	82.72	83.54
Diaporthe ampelina	F_DIA1	30.89	28.46	33.59	28.57	30.89	29.96	32.82	23.96	18.73	16.88	28.96	18.63	25.59	27.52	29.46	26.64	27.8	27.8	30.12	20.47	28.96	27.03	20.13	28.19	27.41	28.85	28.19	27.8	28.19	26.3	26.3	26.3	25.93	27.41	20.07	20.07	20.07	20.07	17.11	27.48	19.93	20.26	20.06	19.09	36.4	38.22	38.22	36.29
Drechslerella stenobrocha	F_DRE1	32.28	31.91	30.74	30.74	30.74	30.47	31.13	24.91	18.24	19	29.18	17.8	22.95	30.35	29.18	33.07	29.57	29.57	30.35	23.57	29.57	29.96	21.81	30.16	30.95	28.85	30.95	30.16	30.95	29.23	29.23	29.23	28.85	28.46	21.26	21.26	21.26	21.26	21.93	32.16	23.1	23.1	23.2	22.22	77.91	37.35	37.35	37.35
Glarea lozoyensis	F_GLA1	34.66	32.16	36.08	34.12	34.51	32.28	35.69	25.9	16.72	16.3	33.33	17.21	24.22	32.28	33.07	27.84	31.76	31.76	31.37	24.75	32.16	32.16	22.64	30.8	30	33.07	31.2	31.2	31.2	31.01	31.01	31.01	30.62	32.95	24.16	24.16	24.16	23.83	25.17	32.02	26	26.33	24.09	24.09	39.76	62.55	62.14	57.61
Leptosphaeria maculans	F_LEP1	31.37	33.85	33.08	32.43	32.69	31.4	33.08	25.62	17.46	17.81	32.43	17.97	27.93	30.62	31.4	28.57	29.34	29.34	30.5	19.13	29.73	28.57	20.07	27.84	27.84	28.24	27.84	27.84	27.84	27.92	27.92	27.92	27.55	28.68	18.24	18.24	18.24	18.24	18.24	27.91	19.09	19.42	18.97	18.33	42.02	39.22	39.61	39.61
Lichtheimia corymbifera	F_LIC1	28.46	28.78	29.78	29.15	29.78	30.15	30.15	28.97	16.67	18.4	29.52	15.87	28.43	29.26	30.74	29.52	27.68	27.68	28.41	22.22	29.15	28.78	21.82	26.59	25.47	28.09	25.09	26.59	25.09	29.3	29.3	29.3	28.57	29.3	18.79	18.79	18.79	18.79	17.52	29.48	18.04	18.04	16.35	18.24	29.74	36.23	37.36	35.85
Lichtheimia ramosa	F_LIC2	27.88	28.52	29.74	28.15	29.37	30.26	30.11	28.18	16.36	18.71	28.15	16.19	27.33	29.74	31.23	28.15	27.04	27.04	27.78	22.62	28.15	28.15	22.22	26.59	25.47	28.46	25.09	26.22	25.09	29.3	29.3	29.3	28.57	29.67	18.85	18.85	18.85	18.85	16.93	29.85	18.1	18.1	16.35	18.24	29.63	36.33	37.08	35.58
Rhizoctonia solani	F_RHI1	32.94	25.39	26.67	27.06	26.27	26.38	26.67	21.3	15.24	14.95	27.06	16.01	23.69	26.67	26.67	26.27	28.24	28.24	27.84	22.56	27.84	32.16	20.81	24.8	24.4	24.7	24	25.2	24	20.23	20.23	20.23	20.23	20.61	18.33	18.33	18.33	18.33	19	25.69	20.86	21.19	19.34	19.02	41.27	38.55	39.76	39.76
Rhizoctonia solani	F_RHI2	32	29.18	28.91	29.3	28.91	29.02	28.91	22.18	15.29	15.31	29.3	17.05	24.83	27.84	29.02	27.73	30.08	30.08	30.86	20	30.47	31.25	21.28	26.29	25.9	27.49	27.09	26.29	27.09	23.75	23.75	23.75	23.75	24.9	19.41	19.41	19.41	19.41	21.05	28.35	22.22	22.22	21.36	20.71	45.45	42	42.4	42.4
Sclerotinia sclerotiorum	F_SCL1	32.02	32.3	33.59	31.13	32.03	31.25	32.42	24.73	17.35	17.55	28.79	17.86	27.43	29.3	28.52	27.24	27.63	27.63	28.02	24.58	28.02	28.79	23.83	27.49	27.49	28.17	27.09	26.69	27.09	29.34	29.34	29.34	28.57	28.96	23.84	23.84	23.84	23.84	22.19	29.92	24.67	25	24.76	22.8	42.86	61.94	61.54	60.73
Tulasnella calospora	F_TUL1	32.41	29.96	30.08	29.3	29.3	29.02	29.3	23.27	15.92	17.5	28.12	17.7	24.83	28.12	27.73	25.78	30.86	30.86	30.47	20	29.69	30.47	20.61	26.29	25.5	25.1	26.29	25.9	26.29	24.14	24.14	24.14	24.52	26.44	20.07	20.07	20.07	19.74	20.39	29.53	22.22	22.55	19.09	20.06	45.06	40.64	40.64	41.43
Arachis duranensis	P_ARA1	35.41	37.4	38.93	36.02	38.55	36.54	38.17	33.33	20.25	22.43	36.78	19.87	30.72	36.02	34.87	34.48	34.87	34.87	36.78	25.59	37.16	36.02	22.82	36.58	36.58	35.02	36.58	35.8	36.58	35.09	35.09	35.09	35.85	37.74	25.25	25.25	25.25	25.57	23.93	36.15	25.41	25.08	22.9	23.87	29.23	32.56	31.78	32.17
Brassica rapa	P_BRA1	38.34	38.82	40.55	38.58	42.13	38.1	41.73	32.5	20.06	21.94	35.83	17.38	32.3	38.58	38.58	35.43	35.83	35.83	34.65	26.87	34.65	36.22	24.75	39.68	39.68	35.32	38.1	40.08	38.1	33.33	33.33	33.33	32.95	32.95	25.58	25.58	25.58	25.25	23.92	38.43	26.4	26.07	25.16	25.16	30.59	30.04	28.85	28.06
Brassica napus	P_BRA2	37.25	37.74	39.06	36.33	40.23	36.22	40.23	32.86	20.06	21.94	34.77	17.38	30.58	37.89	38.28	33.98	35.55	35.55	35.55	26.53	35.16	36.33	24.41	39.76	39.76	36.61	38.19	41.34	38.19	33.08	33.08	33.08	32.7	31.94	25.74	25.74	25.74	25.41	24.42	38.13	26.89	26.56	25.65	26.62	29.96	28.63	27.84	27.06
Brassica oleracea var. oleracea	P_BRA3	37.94	38.43	39.76	38.19	42.13	37.7	41.34	32.14	19.75	21.63	35.43	17.05	32.3	38.19	38.19	35.04	35.43	35.43	34.25	27.21	34.25	35.83	25.42	40.08	40.08	35.71	38.49	40.48	38.49	33.72	33.72	33.72	33.33	33.33	25.58	25.58	25.58	25.25	23.92	38.82	26.4	26.07	25.16	25.16	31.37	30.04	28.85	28.06
Brassica napus	P_BRA4	37.55	38.04	39.76	37.8	41.73	37.3	40.94	31.79	20.06	21.32	35.04	16.72	31.96	37.8	37.8	34.65	35.04	35.04	33.86	26.87	33.86	35.43	25.08	40.48	40.48	35.71	38.49	40.87	38.49	34.1	34.1	34.1	33.72	32.95	24.92	24.92	24.92	24.58	23.26	38.04	25.74	25.41	24.51	25.16	30.59	29.64	28.46	27.67
Brassica napus	P_BRA5	38.34	40.78	40.55	37.8	42.91	38.1	41.73	34.29	21.02	23.2	36.22	17.7	29.9	40.16	40.94	36.61	38.58	38.58	37.4	26.53	37.01	37.4	24.41	40.08	40.08	37.3	39.68	42.06	39.68	35.25	35.25	35.25	35.25	34.87	26.25	26.25	26.25	25.91	23.92	38.82	26.4	26.07	25.49	26.14	30.98	32.41	31.62	30.04
Cicer arietinum	P_CIC1	35.41	35.5	37.02	34.87	37.02	34.62	35.88	31.91	19.62	21.5	34.87	19.54	29.01	33.33	35.25	33.72	34.1	34.1	34.48	26.6	34.87	36.02	23.49	36.58	36.58	35.02	36.96	36.19	36.96	34.72	34.72	34.72	35.09	37.74	24.59	24.59	24.59	24.92	23.28	36.92	26.38	26.06	24.19	25.16	28.46	32.95	32.17	32.56
Cucurbita maxima	P_CUC1	38.74	39.22	40.94	38.98	42.91	39.29	42.52	34.29	19.11	22.26	36.61	19.02	30.58	37.8	38.19	37.8	37.01	37.01	37.01	27.21	35.83	37.8	23.39	41.27	41.67	36.51	39.68	40.87	39.68	36.4	36.4	36.4	36.4	32.95	25.58	25.58	25.58	25.25	23.92	38.82	25.08	24.75	24.18	24.18	31.37	32.02	30.83	31.23
Cucurbita moschata	P_CUC2	38.34	38.82	40.55	38.58	42.52	38.89	42.13	33.93	19.11	22.26	36.22	19.02	30.24	37.4	37.8	37.4	36.61	36.61	36.61	26.87	35.43	37.4	23.05	41.67	42.06	36.9	40.08	41.27	40.08	36.02	36.02	36.02	36.02	32.95	25.25	25.25	25.25	24.92	23.59	38.43	24.75	24.42	23.86	23.86	30.59	32.02	30.83	31.62
Cucurbita pepo subsp. pepo	P_CUC3	37.94	38.43	40.16	38.19	42.13	38.49	41.73	33.57	19.43	22.26	35.83	18.69	30.24	37.01	37.4	37.01	36.22	36.22	36.22	27.21	35.04	37.01	23.05	41.27	41.67	36.11	39.29	40.87	39.29	36.4	36.4	36.4	36.4	32.18	24.58	24.58	24.58	24.25	22.92	38.04	24.09	23.76	23.2	23.86	30.2	31.62	30.43	30.83
Cucumis sativus	P_CUM1	37.15	38.82	40.94	39.37	42.13	38.49	41.73	33.93	18.47	22.26	36.22	19.02	31.62	37.8	38.19	36.61	37.8	37.8	36.61	26.53	36.22	37.4	23.05	40.87	41.27	36.9	39.29	40.08	39.29	35.63	35.63	35.63	35.63	32.57	24.58	24.58	24.58	24.25	22.92	38.82	24.42	24.09	23.2	23.53	30.2	32.02	31.23	31.23
Eutrema salsugineum	P_EUT1	38.34	38.82	39.76	36.61	41.34	37.3	40.94	32.14	19.75	21	35.83	16.72	30.93	38.58	38.58	35.43	35.43	35.43	35.43	27.89	35.43	35.83	25.76	41.27	41.27	37.3	40.08	42.46	40.08	35.25	35.25	35.25	34.87	33.33	25.58	25.58	25.58	25.25	23.59	38.43	26.73	26.4	25.49	26.47	31.37	29.64	29.25	28.06
Musa acuminata subsp. malaccensis	P_MUS1	36.36	40.78	41.34	38.19	42.52	38.89	41.34	33.93	19.11	22.26	37.4	18.36	31.96	37.4	37.8	35.43	36.22	36.22	36.22	26.53	35.83	35.83	23.39	39.68	40.08	37.3	39.29	40.87	39.29	39.08	39.08	39.08	39.08	34.87	24.92	24.92	24.92	24.58	22.92	39.61	25.41	25.08	23.53	23.86	29.8	30.43	30.43	30.04
Raphanus sativus	P_RAP1	39.92	40.78	42.52	38.98	44.49	38.1	43.7	34.64	22.29	23.2	36.22	18.69	30.58	39.76	40.16	36.61	38.98	38.98	37.8	28.23	36.61	37.01	26.78	40.48	40.08	37.3	38.1	40.87	38.1	37.55	37.55	37.55	37.16	35.63	26.58	26.58	26.58	26.25	23.92	38.82	27.06	26.73	25.82	26.47	32.16	32.81	32.41	31.23
Raphanus sativus	P_RAP2	38.34	38.43	39.37	37.01	40.94	36.9	40.55	33.21	20.38	21.94	35.43	17.38	29.9	38.19	38.19	34.65	36.22	36.22	36.22	26.87	35.83	37.01	24.41	40.08	40.08	36.9	38.49	41.67	38.49	33.33	33.33	33.33	32.95	32.18	25.58	25.58	25.58	25.25	24.25	37.65	26.73	26.4	25.16	26.14	30.59	29.25	28.46	27.67
Physcomitrella patens	P_PHY1	37.94	40.39	41.34	38.98	41.73	37.7	41.73	34.29	19.75	21	37.01	19.34	30.58	37.8	38.58	33.86	38.19	38.19	37.01	26.87	37.4	37.8	24.41	41.27	41.67	38.1	40.87	41.67	40.87	37.16	37.16	37.16	37.16	35.63	23.26	23.26	23.26	22.92	23.59	36.86	25.08	24.75	22.55	24.18	30.98	31.62	32.41	32.02
Populus euphratica	P_POP1	35.8	37.4	37.31	33.72	37.69	35.38	36.54	33.93	19.3	21.18	33.33	20.2	29.9	34.1	36.02	34.1	34.1	34.1	34.48	26.6	34.48	34.87	24.5	36.47	36.47	34.51	37.25	36.08	37.25	36.12	36.12	36.12	36.12	37.26	24.92	24.92	24.92	25.25	22.95	37.6	26.71	26.38	23.87	25.48	29.73	33.07	33.07	32.68
Populus trichocarpa	P_POP2	35.8	37.4	37.31	33.72	37.69	35.38	36.54	33.93	19.3	21.18	33.33	19.87	29.9	34.1	35.63	34.1	33.72	33.72	34.48	26.6	34.1	34.48	24.5	36.47	36.47	34.51	37.25	36.08	37.25	36.12	36.12	36.12	36.12	37.26	24.59	24.59	24.59	24.92	22.3	37.6	26.38	26.06	23.55	25.16	29.34	33.85	33.85	33.46
Tarenaya hassleriana	P_TAR1	39.53	41.18	41.34	38.19	43.31	38.89	42.13	33.93	19.75	22.57	37.4	18.36	31.27	39.76	40.16	36.61	38.58	38.58	38.58	28.23	37.01	38.58	25.76	42.46	42.46	39.68	40.87	43.25	40.87	35.63	35.63	35.63	35.25	33.33	25.91	25.91	25.91	25.58	24.92	40.78	26.73	26.4	25.16	25.49	31.76	31.23	30.43	30.43
			% Sequence Identity
			40-80
			> 80
[truncated: 34 more columns]
