# Supplementary material for: Identification and characterization of the first pectin methylesterase gene discovered in the root lesion nematode Pratylenchus penetrans
Source: PLoS One. 2019 Feb 22;14(2):e0212540. doi: 10.1371/journal.pone.0212540 (PMC6386239; doi:10.1371/journal.pone.0212540)
Supplement: S6 Table — (XLSX) [file pone.0212540.s006.xlsx]

## Sheet: PVX-Pp-pme_Library 1
S6A Table. List of peptides and corresponding protein identification generated through mass spectrometry analyses for PVX-Pp-pme library 1.
This table corresponds to the peptides identified from infected leaves of Nicotiana benthamiana (plant 1) expressing the PVX-Pp-pme construct. Yellow highlight denotes Pp-PME.
	Accession	Other Protein(s) (alphabetical order)	Complete Protein Group (alphabetical order)	Protein Inference Class	Description	Gene Name	Sequence Coverage (%)	Observable Coverage (%)	#Validated Peptides	#Validated Spectra	emPAI	NSAF	MW (kDa)	Score	Confidence	Validation
1	I7GVS5		I7GVS5	Single Protein	Heat shock protein 70 (I7GVS5_TOBAC)	NtHsp70	45.3005	100	24	28	0.961927	0.00521619	71.0602	100	100	Confident
2	A0A1S3XKS8	A0A1S3XTB8	A0A1S3XKS8, A0A1S3XTB8	Related Proteins	heat shock cognate 70 kDa protein 2-like (A0A1S3XKS8_TOBAC)	LOC107766295	42.9012	100	23	24	0.907602	0.00303745	70.9691	100	100	Confident
3	A0A140G1S2		A0A140G1S2	Single Protein	ATP synthase subunit beta (A0A140G1S2_TOBAC)	atpB	51.6064	92.5703	23	26	2.16228	0.0108235	53.5058	100	100	Confident
4	A0A140G1U3		A0A140G1U3	Single Protein	Photosystem II CP47 reaction center protein (A0A140G1U3_TOBAC)	psbB	34.0551	55.315	20	24	2.16228	0.0189733	55.9793	100	100	Confident
5	A0A1S4B881	A0A1S4B7X5	A0A1S4B7X5, A0A1S4B881	Related Proteins	luminal-binding protein (A0A1S4B881_TOBAC)	LOC107805460	31.5315	93.5435	19	23	0.592677	0.00414291	73.397	100	100	Confident
6	A0A1S4A1J2		A0A1S4A1J2	Single Protein	ATP synthase subunit beta (A0A1S4A1J2_TOBAC)	LOC107792824	50.1799	93.5252	18	21	1.04336	0.00489412	59.6582	100	100	Confident
7	A0A1S4DI50		A0A1S4DI50	Single Protein	Lipoxygenase (A0A1S4DI50_TOBAC)	LOC107830099	22.3898	87.239	17	19	0.50343	0.00556913	97.4891	100	100	Confident
8	A0A1S3YJK2	A0A1S4APR3	A0A1S3YJK2, A0A1S4APR3	Related Proteins	luminal-binding protein 5-like (A0A1S3YJK2_TOBAC)	LOC107776733	30.4805	93.5435	17	21	0.523336	0.00346419	73.366	100	100	Confident
9	Q03684	A0A1S4CH14	A0A1S4CH14, Q03684	Related Proteins	Luminal-binding protein 4 (BIP4_TOBAC)	BIP4	30.8846	93.5532	17	21	0.523336	0.00334428	73.477	100	100	Confident
10	A0A140G1S3		A0A140G1S3	Single Protein	Ribulose bisphosphate carboxylase large chain (A0A140G1S3_TOBAC)	rbcL	35.0105	72.1174	16	27	1.00395	0.0268391	52.8648	100	100	Confident
11	A0A140G1P7		A0A140G1P7	Single Protein	ATP synthase subunit alpha (A0A140G1P7_TOBAC)	atpA	34.3195	64.2998	16	22	1.22754	0.0133022	55.388	100	100	Confident
12	A0A1S4AKW3		A0A1S4AKW3	Single Protein	ribulose bisphosphate carboxylase/oxygenase activase 2, chloroplastic-like (A0A1S4AKW3_TOBAC)	LOC107798764	43.2802	84.738	15	22	0.94295	0.00952269	48.2824	100	100	Confident
13	A0A1S4BL36	A0A1S4D8F1	A0A1S4BL36, A0A1S4D8F1	Related Proteins	V-type proton ATPase catalytic subunit A-like (A0A1S4BL36_TOBAC)	LOC107809443	35.7945	94.061	15	17	0.701254	0.00554806	68.5809	100	100	Confident
14	A0A1S3X8Z6	A0A1S3YTD5	A0A1S3X8Z6, A0A1S3YTD5	Related Proteins	heat shock cognate 70 kDa protein 2-like (A0A1S3X8Z6_TOBAC)	LOC107762521	25	100	14	15	0.481603	0.00216961	71.043	100	100	Confident
15	A0A1S4A548	A0A1S4CB32	A0A1S4A548, A0A1S4CB32	Related Proteins	stromal 70 kDa heat shock-related protein, chloroplastic-like (A0A1S4A548_TOBAC)	LOC107793862	24.611	75.5304	14	16	0.474602	0.00324452	75.1289	100	100	Confident
16	A0A1S3YIG1		A0A1S3YIG1	Single Protein	enolase-like (A0A1S3YIG1_TOBAC)	LOC107776643	49.0991	100	14	21	0.957342	0.00828281	47.8103	100	100	Confident
17	A0A1S3ZZL0		A0A1S3ZZL0	Single Protein	enolase-like (A0A1S3ZZL0_TOBAC)	LOC107792078	45.4955	100	14	21	0.905461	0.00828281	47.8315	100	100	Confident
18	Q40565	A0A1S4AK62	A0A1S4AK62, Q40565	Related Proteins	Ribulose bisphosphate carboxylase/oxygenase activase 2, chloroplastic (RCA2_TOBAC)	RCA	37.8132	84.738	14	19	0.858792	0.00665555	48.3125	100	100	Confident
19	A0A1S4D7A4		A0A1S4D7A4	Single Protein	ruBisCO large subunit-binding protein subunit alpha (A0A1S4D7A4_TOBAC)	LOC107826800	32.4278	94.0577	14	14	0.584893	0.00493663	62.0612	100	100	Confident
20	A0A1S3ZYM9		A0A1S3ZYM9	Single Protein	5-methyltetrahydropteroyltriglutamate-- homocysteine methyltransferase-like (A0A1S3ZYM9_TOBAC)	LOC107791827	29.4118	94.5098	14	16	0.496236	0.00272228	84.4516	100	100	Confident
21	A0A1S3Y5A9	A0A1S4BNT4, A0A1S4CK04	A0A1S3Y5A9, A0A1S4BNT4, A0A1S4CK04	Related Proteins	ATP synthase subunit beta (A0A1S3Y5A9_TOBAC)	LOC107772372	37.0705	93.4901	14	15	0.760411	0.00450512	59.5301	100	100	Confident
22	A0A1S3ZUI8		A0A1S3ZUI8	Single Protein	heat shock cognate protein 80-like (A0A1S3ZUI8_TOBAC)	LOC107790625	27.1565	95.0479	13	18	0.374985	0.00663488	72.0857	100	100	Confident
23	A0A1S4BAJ5		A0A1S4BAJ5	Single Protein	Lipoxygenase (A0A1S4BAJ5_TOBAC)	LOC107806322	16.3573	87.239	13	14	0.374985	0.00322515	97.4521	100	100	Confident
24	A0A1S4AHL1	A0A1S4BRD0	A0A1S4AHL1, A0A1S4BRD0	Related Proteins	5-methyltetrahydropteroyltriglutamate-- homocysteine methyltransferase-like (A0A1S4AHL1_TOBAC)	LOC107797732	25.3595	94.5098	13	13	0.440577	0.00341197	84.5337	100	100	Confident
25	A0A140G1R2		A0A140G1R2	Single Protein	Photosystem I P700 chlorophyll a apoprotein A2 (A0A140G1R2_TOBAC)	psaB	18.2561	47.2752	12	18	1.06914	0.0148382	82.3568	100	100	Confident
26	A0A1S4ANB9		A0A1S4ANB9	Single Protein	peroxisomal (S)-2-hydroxy-acid oxidase-like (A0A1S4ANB9_TOBAC)	LOC107799508	42.3181	100	12	14	0.901384	0.0126322	40.5563	100	100	Confident
27	A0A1S3YUW3	A0A1S3Z334	A0A1S3YUW3, A0A1S3Z334	Related Proteins	chloroplast stem-loop binding protein of 41 kDa b, chloroplastic-like (A0A1S3YUW3_TOBAC)	LOC107779937	41.5344	100	12	15	0.901384	0.0117369	42.1047	100	100	Confident
28	A0A1S4AIZ0	A0A1S4AJ36	A0A1S4AIZ0, A0A1S4AJ36	Related Proteins	Phosphoglycerate kinase (A0A1S4AIZ0_TOBAC)	LOC107798205	33.4719	100	12	16	0.701254	0.00625997	49.9898	100	100	Confident
29	Q42961	A0A1S4BZH8	A0A1S4BZH8, Q42961	Related Proteins	Phosphoglycerate kinase, chloroplastic (PGKH_TOBAC)		33.264	100	12	15	0.701254	0.00522047	50.1459	100	100	Confident
30	Q7XZV3		Q7XZV3	Single Protein	24K germin like protein (Q7XZV3_TOBAC)	LOC107773727	32.8571	41.4286	12	13	9	0.0373111	21.9544	100	100	Confident
31	A0A1S3YGZ0		A0A1S3YGZ0	Single Protein	heat shock 70 kDa protein, mitochondrial (A0A1S3YGZ0_TOBAC)	LOC107775921	21.4391	89.8678	12	12	0.400688	0.00464163	73.0868	100	100	Confident
32	A0A1S3YXG6	A0A1S4CNK5	A0A1S3YXG6, A0A1S4CNK5	Related Proteins	Malate dehydrogenase (A0A1S3YXG6_TOBAC)	LOC107780752	50.7331	100	11	25	1.06199	0.0166748	35.5798	100	100	Confident
33	A0A1S4AE85		A0A1S4AE85	Single Protein	heat shock 70 kDa protein (A0A1S4AE85_TOBAC)	LOC107796657	20.6422	100	11	11	0.351924	0.00349239	71.8395	100	100	Confident
34	A0A1S3Z1F3		A0A1S3Z1F3	Single Protein	ferredoxin-dependent glutamate synthase, chloroplastic-like (A0A1S3Z1F3_TOBAC)	LOC107781744	10.4167	81.4453	11	12	0.185292	0.00225534	167.721	100	100	Confident
35	A0A1S4AHG8	A0A1S4BNP6	A0A1S4AHG8, A0A1S4BNP6	Related Proteins	chaperonin 60 subunit beta 2, chloroplastic-like (A0A1S4AHG8_TOBAC)	LOC107797700	25.8765	94.8247	11	11	0.395522	0.00376491	63.1663	100	100	Confident
36	Q0PWS5	A0A1S4CEW8	A0A1S4CEW8, Q0PWS5	Related Proteins	Chlorophyll a-b binding protein, chloroplastic (Q0PWS5_TOBAC)	Lhcb5	48.7719	100	11	14	1.5551	0.0131441	30.4279	100	100	Confident
37	A0A1S4CLZ9		A0A1S4CLZ9	Single Protein	Elongation factor Tu (A0A1S4CLZ9_TOBAC)	LOC107820323	29.6907	92.9897	11	11	0.694988	0.00573392	52.655	100	100	Confident
38	A0A1S3Z427	A0A1S4A7X9	A0A1S3Z427, A0A1S4A7X9	Related Proteins	chaperonin CPN60-2, mitochondrial-like (A0A1S3Z427_TOBAC)	LOC107782773	26.0035	94.2408	10	11	0.370839	0.00616623	61.0133	100	100	Confident
39	A0A1S3ZW53		A0A1S3ZW53	Single Protein	Malate dehydrogenase (A0A1S3ZW53_TOBAC)	LOC107791114	46.2428	100	10	26	0.863246	0.0170883	36.1372	100	100	Confident
40	A0A140G1S8		A0A140G1S8	Single Protein	Cytochrome f (A0A140G1S8_TOBAC)	petA	43.75	90	10	16	0.930698	0.0192846	35.2237	100	100	Confident
41	Q14TB1	A0A1S3XGK4, A0A1S3XU77, A0A1S4BZY8	A0A1S3XGK4, A0A1S3XU77, A0A1S4BZY8, Q14TB1	Related Proteins	Heat shock protein 90 (Q14TB1_TOBAC)	hsp90	18.7411	95.5651	10	14	0.253254	0.00346883	80.1586	100	100	Confident
42	A0A1S4BDA7		A0A1S4BDA7	Single Protein	2-Cys peroxiredoxin BAS1, chloroplastic (A0A1S4BDA7_TOBAC)	LOC107807034	42.2222	100	10	17	1.27585	0.0173484	29.7623	100	100	Confident
43	Q42962	A0A1S3Z828, A0A1S3ZKZ4	A0A1S3Z828, A0A1S3ZKZ4, Q42962	Related Proteins	Phosphoglycerate kinase, cytosolic (PGKY_TOBAC)		36.9077	100	10	15	0.730196	0.00737545	42.3376	100	100	Confident
44	Q40460	A0A1S4AW82, A0A1S4AWG6, A0A1S4CJP2, A0A1S4CKB3	A0A1S4AW82, A0A1S4AWG6, A0A1S4CJP2, A0A1S4CKB3, Q40460	Related Proteins	Ribulose bisphosphate carboxylase/oxygenase activase 1, chloroplastic (RCA1_TOBAC)		28.9593	84.8416	10	14	0.544114	0.00615904	48.7228	100	100	Confident
45	G9MD86	A0A1S4C9T0	A0A1S4C9T0, G9MD86	Unrelated Proteins	Heat shock protein 90 (G9MD86_TOBAC)	NtHsp90er-1	15.4131	92.2318	10	13	0.207723	0.00574283	93.0992	100	100	Confident
46	Q40459	A0A1S3XLS3, A0A1S4CLK5, Q84QE8	A0A1S3XLS3, A0A1S4CLK5, Q40459, Q84QE8	Related Proteins	Oxygen-evolving enhancer protein 1, chloroplastic (PSBO_TOBAC)	PSBO	31.3253	90.3614	10	12	0.930698	0.0110778	35.206	100	100	Confident
47	A0A1S3Y0T4		A0A1S3Y0T4	Single Protein	elongation factor 2 (A0A1S3Y0T4_TOBAC)	LOC107770769	20.1661	95.4923	10	10	0.267923	0.00363847	93.9564	100	100	Confident
48	A0A1S4C789	A0A1S4CNI5	A0A1S4C789, A0A1S4CNI5	Related Proteins	presequence protease 1, chloroplastic/mitochondrial-like (A0A1S4C789_TOBAC)	LOC107815835	12.1269	93.4701	10	11	0.195417	0.00304787	120.42	100	100	Confident
49	A0A1S3X593	A0A1S4B8N9	A0A1S3X593, A0A1S4B8N9	Related Proteins	phosphoenolpyruvate carboxykinase [ATP]-like (A0A1S3X593_TOBAC)	LOC107761446	23.2628	94.1088	10	10	0.365008	0.00470139	73.3868	100	100	Confident
50	A0A1S4D398		A0A1S4D398	Single Protein	phosphoenolpyruvate carboxylase-like (A0A1S4D398_TOBAC)	LOC107825450	15.6639	92.2199	10	10	0.207723	0.00329468	109.931	100	100	Confident
51	A0A1S4BUF1		A0A1S4BUF1	Single Protein	ADP,ATP carrier protein, mitochondrial (A0A1S4BUF1_TOBAC)	LOC107811966	25.1295	77.7202	9	8	0.584893	0.0053174	41.8125	100	100	Confident
52	A0A1S4AQT9	P68158	A0A1S4AQT9, P68158	Related Proteins	Elongation factor Tu (A0A1S4AQT9_TOBAC)	LOC107800308	23.8494	92.887	9	10	0.526418	0.00749634	51.9237	100	100	Confident
53	A0A1S4CGR1		A0A1S4CGR1	Single Protein	Phosphoglycerate kinase (A0A1S4CGR1_TOBAC)	LOC107818768	33.9152	100	9	14	0.637894	0.0070214	42.4586	100	100	Confident
54	A0A1S3XFT6		A0A1S3XFT6	Single Protein	Glyceraldehyde-3-phosphate dehydrogenase (A0A1S3XFT6_TOBAC)	LOC107764636	39.1691	100	9	11	0.637894	0.00777412	36.628	100	100	Confident
55	A0A1S3ZEH0	A0A1S4B0F5	A0A1S3ZEH0, A0A1S4B0F5	Related Proteins	Serine hydroxymethyltransferase (A0A1S3ZEH0_TOBAC)	LOC107785928	31.2741	93.2432	9	11	0.412538	0.00684298	57.1733	100	100	Confident
56	A0A1S4CWZ4		A0A1S4CWZ4	Single Protein	glucan endo-1,3-beta-glucosidase, basic vacuolar (A0A1S4CWZ4_TOBAC)	LOC107823411	37.8378	66.7568	9	11	1.04336	0.0100026	40.3954	100	100	Confident
57	Pp_PE		Pp_PE	Single Protein			24.6246	38.4384	9	11	1.37137	0.0271236	36.5189	100	100	Confident
58	A0A1S3Y1E2	A0A1S4AJI4	A0A1S3Y1E2, A0A1S4AJI4	Related Proteins	ATP-dependent Clp protease ATP-binding subunit ClpA homolog CD4B, chloroplastic-like (A0A1S3Y1E2_TOBAC)	LOC107771216	13.5428	88.7324	9	10	0.175743	0.00386117	102.256	100	100	Confident
59	A0A1S3WZQ8	A0A1S4D3F6	A0A1S3WZQ8, A0A1S4D3F6	Related Proteins	Aconitate hydratase (A0A1S3WZQ8_TOBAC)	LOC107759563	12.5376	86.66	9	9	0.227747	0.00323481	108.691	100	100	Confident
60	A0A1S3ZDI1	A0A1S4C7C1	A0A1S3ZDI1, A0A1S4C7C1	Related Proteins	transketolase, chloroplastic-like (A0A1S3ZDI1_TOBAC)	LOC107785488	15.5196	80.2969	9	9	0.344533	0.00222289	79.7772	100	100	Confident
61	A0A9R6		A0A9R6	Single Protein	Histone H4 (A0A9R6_TOBAC)	NtH4	47.5728	100	8	18	1.0893	0.0396152	11.4184	100	100	Confident
62	P09043	A0A1S3YV19	A0A1S3YV19, P09043	Related Proteins	Glyceraldehyde-3-phosphate dehydrogenase A, chloroplastic (Fragment) (G3PA_TOBAC)	GAPA	26.5306	90.5612	8	10	0.550516	0.00720363	41.8367	100	100	Confident
63	P09094	A0A1S4DBQ6	A0A1S4DBQ6, P09094	Related Proteins	Glyceraldehyde-3-phosphate dehydrogenase, cytosolic (Fragment) (G3PC_TOBAC)	GAPC	33.7423	100	8	11	0.567191	0.00988058	35.5113	100	100	Confident
64	A1KYB0	A1KYB2, P68173	A1KYB0, A1KYB2, P68173	Related Proteins	Adenosylhomocysteinase (A1KYB0_TOBAC)	SAHH2	24.7423	84.7423	8	10	0.44544	0.0094514	53.0859	100	100	Confident
65	A0A1S3XDX6	A0A1S3Y8K5, A0A1S4AKB5, A0A1S4BDS0, A0A1S4D357	A0A1S3XDX6, A0A1S3Y8K5, A0A1S4AKB5, A0A1S4BDS0, A0A1S4D357	Related Proteins	Histone H4 (A0A1S3XDX6_TOBAC)	LOC107764046	41.0042	100	8	18	0.406527	0.0126801	26.7319	100	100	Confident
66	A0A1S4DGM0		A0A1S4DGM0	Single Protein	Fructose-bisphosphate aldolase (A0A1S4DGM0_TOBAC)	LOC107829473	29.2929	73.2323	8	14	0.603719	0.00961549	42.671	100	100	Confident
67	A0A1S3X711	A0A1S3Y7I8	A0A1S3X711, A0A1S3Y7I8	Related Proteins	Phosphoribulokinase (A0A1S3X711_TOBAC)	LOC107761746	30.0493	91.8719	8	13	0.550516	0.0106334	45.0948	100	100	Confident
68	P49319	A0A1S3ZFE6	A0A1S3ZFE6, P49319	Related Proteins	Catalase isozyme 1 (CATA1_TOBAC)	CAT-1	24.187	93.4959	8	10	0.3815	0.00423473	56.7882	100	100	Confident
69	L0SQ20	L0SS91	L0SQ20, L0SS91	Related Proteins	Catalase (L0SQ20_TOBAC)	cat1	20.935	93.4959	8	11	0.397831	0.00435085	56.7881	100	100	Confident
70	A0A1S3XJF2		A0A1S3XJF2	Single Protein	glycerate dehydrogenase (A0A1S3XJF2_TOBAC)	LOC107765918	31.8653	91.7098	8	9	0.567191	0.0105024	42.2968	100	100	Confident
71	A0A1S3YCI5	A0A1S3YSW6	A0A1S3YCI5, A0A1S3YSW6	Related Proteins	heat shock 70 kDa protein, mitochondrial (A0A1S3YCI5_TOBAC)	LOC107774811	15.5653	89.8678	8	8	0.255352	0.00375233	72.9436	100	100	Confident
72	A0A1S3YUT4		A0A1S3YUT4	Single Protein	monodehydroascorbate reductase (A0A1S3YUT4_TOBAC)	LOC107779915	29.2627	100	8	8	0.492496	0.00626234	47.1114	100	100	Confident
73	A0A1S4AMP7	A0A1S4B8W9	A0A1S4AMP7, A0A1S4B8W9	Related Proteins	Glutamate dehydrogenase (A0A1S4AMP7_TOBAC)	LOC107799349	29.1971	75.9124	8	8	0.492496	0.00819979	44.4938	100	100	Confident
74	A0A1S3XY51	A0A1S4D2P7	A0A1S3XY51, A0A1S4D2P7	Related Proteins	chaperonin CPN60-2, mitochondrial (A0A1S3XY51_TOBAC)	LOC107770118	18.087	93.913	7	8	0.243353	0.00506033	61.2673	100	100	Confident
75	Q75ZE5		Q75ZE5	Single Protein	14-3-3 a-1 protein (Q75ZE5_TOBAC)	14-3-3	30.1961	100	7	6	0.654817	0.00764337	28.7474	100	100	Confident
76	A0A1S3ZS09		A0A1S3ZS09	Single Protein	mitochondrial outer membrane protein porin of 34 kDa-like (A0A1S3ZS09_TOBAC)	LOC107789843	32.6087	68.1159	7	10	0.8166	0.0154134	29.6322	100	100	Confident
77	A0A1S3YLA5	A0A1S3YV19	A0A1S3YLA5, A0A1S3YV19	Related Proteins	Glyceraldehyde-3-phosphate dehydrogenase (A0A1S3YLA5_TOBAC)	LOC107777241	23.9401	90.7731	7	8	0.454758	0.00290464	42.6973	100	100	Confident
78	P09044	A0A1S4ATB8, A0A1S4CNK0	A0A1S4ATB8, A0A1S4CNK0, P09044	Related Proteins	Glyceraldehyde-3-phosphate dehydrogenase B, chloroplastic (Fragment) (G3PB_TOBAC)	GAPB	21.4612	91.0959	7	7	0.347813	0.0059116	47.4404	100	100	Confident
79	A0A1S3X6G9		A0A1S3X6G9	Single Protein	calreticulin-like isoform X1 (A0A1S3X6G9_TOBAC)	LOC107761714	25.1748	84.1492	7	5	0.371687	0.00556655	48.8685	100	100	Confident
80	A0A1S3X9U6		A0A1S3X9U6	Single Protein	ATP-dependent zinc metalloprotease FTSH 2, chloroplastic (A0A1S3X9U6_TOBAC)	LOC107762804	15.5844	94.3723	7	8	0.229543	0.00427042	74.3357	100	100	Confident
81	A0A1S4A4G8		A0A1S4A4G8	Single Protein	ferredoxin-dependent glutamate synthase 1, chloroplastic/mitochondrial-like (A0A1S4A4G8_TOBAC)	LOC107793691	11.8221	93.2755	7	8	0.187047	0.0031686	102.181	100	100	Confident
82	A0A1S4AGC9		A0A1S4AGC9	Single Protein	transketolase, chloroplastic (A0A1S4AGC9_TOBAC)	LOC107797391	11.4401	80.3499	7	7	0.271972	0.0028223	80.0472	100	100	Confident
83	A0A1S3XQ62	A0A1S4CWV3	A0A1S3XQ62, A0A1S4CWV3	Related Proteins	Fructose-bisphosphate aldolase (A0A1S3XQ62_TOBAC)	LOC107767559	24.7475	73.2323	7	11	0.511775	0.00627338	42.666	100	100	Confident
84	A0A1S3ZLD2	A0A1S4A3V7	A0A1S3ZLD2, A0A1S4A3V7	Related Proteins	2-Cys peroxiredoxin BAS1, chloroplastic-like (A0A1S3ZLD2_TOBAC)	LOC107787989	36.194	100	7	13	0.858792	0.0173818	29.552	100	100	Confident
85	Q56E62	A0A1S3Y388, A0A1S3ZUE6	A0A1S3Y388, A0A1S3ZUE6, Q56E62	Related Proteins	Nucleoside diphosphate kinase 1 (NDK1_TOBAC)		44.5946	79.0541	7	10	1.73842	0.0413919	16.2855	100	100	Confident
86	A0A1S4BTZ7		A0A1S4BTZ7	Single Protein	Phosphoglycerate kinase (A0A1S4BTZ7_TOBAC)	LOC107811868	25.9352	100	7	12	0.442417	0.00567981	42.5127	100	100	Confident
87	A0A140G1Q8		A0A140G1Q8	Single Protein	Photosystem II CP43 reaction center protein (A0A140G1Q8_TOBAC)	psbC	17.3536	47.9393	7	9	0.711328	0.0185197	50.3129	100	100	Confident
88	A0A1S3X0Y5	A0A1S3Y5Z1	A0A1S3X0Y5, A0A1S3Y5Z1	Related Proteins	Ferredoxin--NADP reductase, chloroplastic (A0A1S3X0Y5_TOBAC)	LOC107760150	21.547	100	7	10	0.409082	0.00477552	40.2805	100	100	Confident
89	A0A1S3YAU9	A0A1S4AKK6	A0A1S3YAU9, A0A1S4AKK6	Related Proteins	Chlorophyll a-b binding protein, chloroplastic (A0A1S3YAU9_TOBAC)	LOC107774251	15.493	73.2394	7	8	0.858792	0.00697115	31.0331	100	100	Confident
90	A0A1S4C3P6		A0A1S4C3P6	Single Protein	lichenase (A0A1S4C3P6_TOBAC)	LOC107814806	32.7027	67.5676	7	9	0.681924	0.0146762	40.5688	100	100	Confident
91	P27141	A0A1S3XU44, A0A1S3XU57	A0A1S3XU44, A0A1S3XU57, P27141	Related Proteins	Carbonic anhydrase, chloroplastic (CAHC_TOBAC)		32.3988	100	7	9	0.711328	0.0115265	34.4886	100	100	Confident
92	P27493	A0A1S3YD73, A0A1S4BG47, A0A1S4BPJ2, A0A1S4BPJ4, A0A1S4BPM1	A0A1S3YD73, A0A1S4BG47, A0A1S4BPJ2, A0A1S4BPJ4, A0A1S4BPM1, P27493	Related Proteins	Chlorophyll a-b binding protein 21, chloroplastic (CB22_TOBAC)	CAB21	20.3774	56.6038	7	9	1.33572	0.0255446	28.1081	100	100	Confident
93	P43643	A0A1S3ZY31, A0A1S3ZZV1, A0A1S4BVP1, A0A1S4D4L2, P93769	A0A1S3ZY31, A0A1S3ZZV1, A0A1S4BVP1, A0A1S4D4L2, P43643, P93769	Related Proteins	Elongation factor 1-alpha (EF1A_TOBAC)		14.7651	91.9463	7	8	0.29155	0.0051202	49.2507	100	100	Confident
94	A0A1S4AC02	P93376	A0A1S4AC02, P93376	Unrelated Proteins	actin-7 (A0A1S4AC02_TOBAC)	LOC107795948	31.8302	100	7	9	0.528307	0.00557338	41.7019	100	100	Confident
95	A0A1S4D8J9	A0A1S4DJU8	A0A1S4D8J9, A0A1S4DJU8	Related Proteins	Elongation factor 1-alpha (A0A1S4D8J9_TOBAC)	LOC107827212	16.7785	91.9463	7	8	0.29155	0.00571776	49.2828	100	100	Confident
96	A0A1S3X1Q2	A0A1S4CWX7	A0A1S3X1Q2, A0A1S4CWX7	Related Proteins	40S ribosomal protein S7 (A0A1S3X1Q2_TOBAC)	LOC107760389	40.3141	100	7	8	0.545928	0.0121728	22.0779	100	100	Confident
97	A0A1S3XC82		A0A1S3XC82	Single Protein	Annexin (A0A1S3XC82_TOBAC)	LOC107763461	28.481	100	7	7	0.442417	0.00820524	35.9474	100	100	Confident
98	P27493	A0A1S3Y100, A0A1S3Y6H9, A0A1S3Y820, A0A1S3Y974, A0A1S3YD73, A0A1S4BC47, A0A1S4BG25, A0A1S4BG47, P27495	A0A1S3Y100, A0A1S3Y6H9, A0A1S3Y820, A0A1S3Y974, A0A1S3YD73, A0A1S4BC47, A0A1S4BG25, A0A1S4BG47, P27493, P27495	Related Proteins	Chlorophyll a-b binding protein 21, chloroplastic (CB22_TOBAC)	CAB21	23.3962	56.6038	7	8	1.33572	0.0132842	28.1081	100	100	Confident
99	A0A1S3ZH83		A0A1S3ZH83	Single Protein	peptidyl-prolyl cis-trans isomerase CYP38, chloroplastic (A0A1S3ZH83_TOBAC)	LOC107786804	23.5426	82.9596	7	8	0.371687	0.00956027	49.0572	100	100	Confident
100	A0A1S4AQ94	A0A1S4CQD2	A0A1S4AQ94, A0A1S4CQD2	Related Proteins	alanine aminotransferase 2, mitochondrial-like (A0A1S4AQ94_TOBAC)	LOC107800103	20.381	84.5714	7	8	0.340518	0.00579955	57.7644	100	100	Confident
101	A0A1S4BNE0		A0A1S4BNE0	Single Protein	acid beta-fructofuranosidase AIV-18-like (A0A1S4BNE0_TOBAC)	LOC107810155	15.5521	69.0513	7	8	0.363375	0.00616152	71.0667	100	100	Confident
102	Q84QE8	A0A1S3XLS3, A0A1S3YCR6, A0A1S3ZKM6, A0A1S4BSA2	A0A1S3XLS3, A0A1S3YCR6, A0A1S3ZKM6, A0A1S4BSA2, Q84QE8	Related and Unrelated Proteins	Oxygen evolving complex 33 kDa photosystem II protein (Q84QE8_TOBAC)	PsbO	16.5663	90.3614	7	7	0.584893	0.00353774	35.1769	100	100	Confident
103	A0A1S3XXN7		A0A1S3XXN7	Single Protein	glutamate-1-semialdehyde 2,1-aminomutase, chloroplastic-like (A0A1S3XXN7_TOBAC)	LOC107769957	40.5405	90.0901	7	6	0.681924	0.00717593	35.4991	100	100	Confident
104	A0A1S3Z100	A0A1S4ARQ1	A0A1S3Z100, A0A1S4ARQ1	Related Proteins	calcium sensing receptor, chloroplastic-like (A0A1S3Z100_TOBAC)	LOC107781793	23.8579	87.3096	7	7	0.481603	0.00376869	41.8781	100	100	Confident
105	A0A1S4A1Q4	A0A1S4DIY1	A0A1S4A1Q4, A0A1S4DIY1	Related Proteins	ruBisCO large subunit-binding protein subunit beta, chloroplastic-like (A0A1S4A1Q4_TOBAC)	LOC107792808	14.876	94.876	7	7	0.226331	0.00431185	64.4389	100	100	Confident
106	A0A1S4ABS2	A0A1S4D985	A0A1S4ABS2, A0A1S4D985	Related Proteins	serine--glyoxylate aminotransferase (A0A1S4ABS2_TOBAC)	LOC107795801	29.4264	100	7	7	0.467799	0.00646598	43.9031	100	100	Confident
107	A0A1S4CPN2		A0A1S4CPN2	Single Protein	Dihydrolipoyl dehydrogenase (A0A1S4CPN2_TOBAC)	LOC107821052	20.2381	93.4524	7	7	0.333521	0.005505	53.3528	100	100	Confident
108	Q9FSF0	A0A1S3Y6M1, A0A1S4BMX4	A0A1S3Y6M1, A0A1S4BMX4, Q9FSF0	Related Proteins	Malate dehydrogenase (MDH_TOBAC)	MD1	31.6265	79.5181	6	9	0.561523	0.0118371	35.3852	100	100	Confident
109	A0A1S3ZP75		A0A1S3ZP75	Single Protein	Pectinesterase (A0A1S3ZP75_TOBAC)	LOC107788953	12.3939	86.927	6	5	0.214806	0.00380859	64.3018	100	100	Confident
110	P18212		P18212	Single Protein	Oxygen-evolving enhancer protein 2-2, chloroplastic (PSBP2_TOBAC)	PSBP2	31.3208	85.6604	6	8	0.701254	0.0121984	28.5435	100	100	Confident
111	A0A1S3Y892		A0A1S3Y892	Single Protein	Pyruvate kinase (A0A1S3Y892_TOBAC)	LOC107773422	19.9241	93.1689	6	7	0.263848	0.00405157	57.3821	100	100	Confident
112	A0A1S4CQA0		A0A1S4CQA0	Single Protein	Pyruvate kinase (A0A1S4CQA0_TOBAC)	LOC107821513	19.8488	93.1947	6	7	0.263848	0.00403514	57.6292	100	100	Confident
113	P93343	Q5KTN5, Q75ZE3	P93343, Q5KTN5, Q75ZE3	Related Proteins	14-3-3-like protein C (1433C_TOBAC)		24.2308	100	6	8	0.519911	0.0151887	29.3457	100	100	Confident
114	Q75ZD6		Q75ZD6	Single Protein	14-3-3 h-1 protein (Q75ZD6_TOBAC)	14-3-3	24.4186	100	6	6	0.561523	0.0075545	29.0074	100	100	Confident
115	A0A140G1R3		A0A140G1R3	Single Protein	Photosystem I P700 chlorophyll a apoprotein A1 (A0A140G1R3_TOBAC)	psaA	7.46667	38.5333	6	8	0.389495	0.0108997	82.9785	100	100	Confident
116	A0A1S3Z2G1		A0A1S3Z2G1	Single Protein	mitochondrial outer membrane protein porin of 34 kDa-like (A0A1S3Z2G1_TOBAC)	LOC107782265	28.2609	65.2174	6	8	0.737801	0.0156085	29.4963	100	100	Confident
117	A0A1S3ZR41	A0A1S4AET6	A0A1S3ZR41, A0A1S4AET6	Related Proteins	Proteasome subunit alpha type (A0A1S3ZR41_TOBAC)	LOC107789536	37.4468	100	6	8	0.778279	0.0160993	25.5443	100	100	Confident
118	A0A1S4AE99	A0A1S4AET0	A0A1S4AE99, A0A1S4AET0	Related Proteins	Glyceraldehyde-3-phosphate dehydrogenase (A0A1S4AE99_TOBAC)	LOC107796678	16.9265	91.314	6	6	0.311134	0.00447914	47.8435	100	100	Confident
119	A0A1S3YQB2		A0A1S3YQB2	Single Protein	5-epi-aristolochene synthase-like (A0A1S3YQB2_TOBAC)	LOC107778627	15.146	85.0365	6	6	0.297799	0.00525751	63.0938	100	100	Confident
120	A0A1S4AV83		A0A1S4AV83	Single Protein	leucine aminopeptidase 2, chloroplastic-like (A0A1S4AV83_TOBAC)	LOC107801578	16.3934	87.0674	6	6	0.29155	0.00512552	57.4176	100	100	Confident
121	F2VJ75	A0A1S3Y2I1	A0A1S3Y2I1, F2VJ75	Related Proteins	Fructose-bisphosphate aldolase (F2VJ75_TOBAC)	LOC107797422	20.603	73.3668	6	10	0.43845	0.0121045	42.7789	100	100	Confident
122	A0A140G1P2		A0A140G1P2	Single Protein	Photosystem II protein D1 (A0A140G1P2_TOBAC)	psbA	20.9632	33.711	6	13	1.51189	0.072409	38.9255	100	100	Confident
123	W0KRH1	A0A1S3XPG2, A0A1S4APX1, A0A1S4APZ2	A0A1S3XPG2, A0A1S4APX1, A0A1S4APZ2, W0KRH1	Related Proteins	Superoxide dismutase (W0KRH1_TOBAC)	LOC107805394	27.668	71.1462	6	10	0.737801	0.0197222	28.3203	100	100	Confident
124	A0A1S3WX61	A0A1S3XAI9, A0A1S3ZE04, A0A1S3ZVQ9, A0A1S4A769	A0A1S3WX61, A0A1S3XAI9, A0A1S3ZE04, A0A1S3ZVQ9, A0A1S4A769	Related Proteins	ADP,ATP carrier protein 1, mitochondrial-like (A0A1S3WX61_TOBAC)	LOC107758943	12.1762	90.9326	6	6	0.341713	0.00424337	42.1297	100	100	Confident
125	A0A1S3X011	A0A1S3X5V4, A0A1S3X8Y6, A0A1S3XNP1, A0A1S3XPI1, A0A1S3XRD6, A0A1S3XVQ1, A0A1S3YK64, A0A1S3YUW6, A0A1S3YVV3, A0A1S3ZGE9, A0A1S3ZGV5, A0A1S3ZGZ1, A0A1S3ZNF7, A0A1S4A0T0, A0A1S4AJN0, A0A1S4ALM3, A0A1S4AYS1, A0A1S4AYX2, A0A1S4BNW3, A0A1S4C0C1, A0A1S4CB03, A0A1S4CUF7, A0A1S4DA65, A0A1S4DDB5, O49906	A0A1S3X011, A0A1S3X5V4, A0A1S3X8Y6, A0A1S3XNP1, A0A1S3XPI1, A0A1S3XRD6, A0A1S3XVQ1, A0A1S3YK64, A0A1S3YUW6, A0A1S3YVV3, A0A1S3ZGE9, A0A1S3ZGV5, A0A1S3ZGZ1, A0A1S3ZNF7, A0A1S4A0T0, A0A1S4AJN0, A0A1S4ALM3, A0A1S4AYS1, A0A1S4AYX2, A0A1S4BNW3, A0A1S4C0C1, A0A1S4CB03, A0A1S4CUF7, A0A1S4DA65, A0A1S4DDB5, O49906	Related and Unrelated Proteins	ubiquitin-60S ribosomal protein L40 (A0A1S3X011_TOBAC)	LOC107759736	27.3438	100	6	9	0.701254	0.00251107	14.678	100	100	Confident
126	P27492	A0A1S3XEU1, A0A1S3Y100, A0A1S3Y6H9, A0A1S3Y8B9, A0A1S3Y8G4, A0A1S3Y8R2, A0A1S3Y974, A0A1S3YWG7, A0A1S3ZYV8, A0A1S4BC47, P27491	A0A1S3XEU1, A0A1S3Y100, A0A1S3Y6H9, A0A1S3Y8B9, A0A1S3Y8G4, A0A1S3Y8R2, A0A1S3Y974, A0A1S3YWG7, A0A1S3ZYV8, A0A1S4BC47, P27491, P27492	Related Proteins	Chlorophyll a-b binding protein 16, chloroplastic (CB21_TOBAC)	CAB16	18.797	56.7669	6	9	0.930698	0.0243561	28.1601	100	100	Confident
127	A0A1S3YPE9		A0A1S3YPE9	Single Protein	Chlorophyll a-b binding protein, chloroplastic (A0A1S3YPE9_TOBAC)	LOC107778264	32.4528	69.8113	6	9	0.823348	0.0181249	28.6614	100	100	Confident
128	A0A0M4JJI5		A0A0M4JJI5	Single Protein	ATP synthase subunit alpha (A0A0M4JJI5_TOBAC)	atp1	18.2711	81.336	6	8	0.297799	0.00787325	55.1909	100	100	Confident
129	A0A1S3YEX0	A0A1S3YT31, A0A1S4CJD5	A0A1S3YEX0, A0A1S3YT31, A0A1S4CJD5	Related Proteins	sedoheptulose-1,7-bisphosphatase, chloroplastic-like (A0A1S3YEX0_TOBAC)	LOC107775549	13.2316	87.0229	6	8	0.368875	0.0100297	42.4815	100	100	Confident
130	A0A1S3YEX0	A0A1S4C882	A0A1S3YEX0, A0A1S4C882	Related Proteins	sedoheptulose-1,7-bisphosphatase, chloroplastic-like (A0A1S3YEX0_TOBAC)	LOC107775549	12.2137	87.0229	6	8	0.368875	0.00970598	42.4815	100	100	Confident
131	W8R6T6	A0A1S4CCJ9	A0A1S4CCJ9, W8R6T6	Related Proteins	Cysteine synthase (W8R6T6_TOBAC)	LOC107793898	28.4238	83.2041	6	7	0.467799	0.00916149	41.1524	100	100	Confident
132	A0A068JFR6		A0A068JFR6	Single Protein	Triosephosphate isomerase (A0A068JFR6_TOBAC)	LOC107804179	34.7826	100	6	7	0.737801	0.009803	27.0341	100	100	Confident
133	A0A1S3X5A3	A0A1S3XI04, A0A1S3Y2N7, A0A1S3ZMK6, A0A1S3ZN23, A0A1S4B8V7	A0A1S3X5A3, A0A1S3XI04, A0A1S3Y2N7, A0A1S3ZMK6, A0A1S3ZN23, A0A1S4B8V7	Related Proteins	V-type proton ATPase subunit B2-like (A0A1S3X5A3_TOBAC)	LOC107761463	20.6967	86.0656	6	7	0.318257	0.00642857	54.1456	100	100	Confident
134	A0A1S3Z7S7	A0A1S4B9H4	A0A1S3Z7S7, A0A1S4B9H4	Related Proteins	Aminomethyltransferase (A0A1S3Z7S7_TOBAC)	LOC107783755	22.9064	100	6	6	0.304321	0.00591133	44.1647	100	100	Confident
135	A0A1S3ZHB8	A0A1S4BSA2	A0A1S3ZHB8, A0A1S4BSA2	Related Proteins	oxygen-evolving enhancer protein 1, chloroplastic-like (A0A1S3ZHB8_TOBAC)	LOC107786842	19.2771	90.3614	6	7	0.483982	0.00455835	35.211	100	100	Confident
136	Q8W2N5	A0A1S4ANT9	A0A1S4ANT9, Q8W2N5	Related Proteins	9-divinyl ether synthase (DES_TOBAC)	DES1	16.9456	100	6	7	0.297799	0.00721757	54.0449	100	100	Confident
137	A0A076L1Y1	A0A1S4DIE1	A0A076L1Y1, A0A1S4DIE1	Related Proteins	Chlorophyll a-b binding protein, chloroplastic (A0A076L1Y1_TOBAC)	LOC107793205	30.9434	56.2264	6	6	0.930698	0.00548098	28.5384	100	100	Confident
138	Q40466	A0A1S3XE25, A0A1S3Z7E5, A0A1S3Z7M8, A0A1S4B5X7, P41382, Q40465, Q40467, Q40470	A0A1S3XE25, A0A1S3Z7E5, A0A1S3Z7M8, A0A1S4B5X7, P41382, Q40465, Q40466, Q40467, Q40470	Related Proteins	Eukaryotic initiation factor 4A-13 (Fragment) (IF413_TOBAC)		22.2535	90.4225	6	6	0.425103	0.00538619	40.1894	100	100	Confident
139	Q9XQP4	A0A1S3Z5T7, A0A1S4CQ52	A0A1S3Z5T7, A0A1S4CQ52, Q9XQP4	Related and Unrelated Proteins	NAD-malate dehydrogenase (Q9XQP4_TOBAC)	LOC107821463	20.8738	91.7476	6	6	0.400688	0.00602587	43.2796	100	100	Confident
140	V9TLJ9	A0A1S3ZQ12	A0A1S3ZQ12, V9TLJ9	Related Proteins	12-oxophytodienoate reductase 1 (V9TLJ9_TOBAC)	OPR1	27.321	100	6	5	0.43845	0.00302829	41.9	100	100	Confident
141	Q9XG77	A0A1S4C6Q7, A0A1S4CYK4	A0A1S4C6Q7, A0A1S4CYK4, Q9XG77	Related Proteins	Proteasome subunit alpha type-6 (PSA6_TOBAC)	PAA1	29.2683	100	6	6	0.584893	0.00995935	27.286	100	100	Confident
142	A0A1S3Z2K5	A0A1S4AU40	A0A1S3Z2K5, A0A1S4AU40	Related Proteins	aldehyde dehydrogenase family 2 member B7, mitochondrial-like (A0A1S3Z2K5_TOBAC)	LOC107782067	13.4686	77.3063	5	6	0.228247	0.00580748	59.2785	100	100	Confident
143	A0A1S3Z922	A0A1S4AN14	A0A1S3Z922, A0A1S4AN14	Related Proteins	auxin-binding protein ABP19a-like (A0A1S3Z922_TOBAC)	LOC107784278	18.2692	55.7692	5	9	1.42446	0.0374384	21.4542	100	100	Confident
144	A0A1S3YUQ9	A0A1S4B3Y9	A0A1S3YUQ9, A0A1S4B3Y9	Related Proteins	chloroplast stem-loop binding protein of 41 kDa a, chloroplastic-like (A0A1S3YUQ9_TOBAC)	LOC107779757	19.403	100	5	6	0.30701	0.00315091	43.509	100	100	Confident
145	A0A1S3X4P8	A0A1S4ARC4	A0A1S3X4P8, A0A1S4ARC4	Related Proteins	Serine hydroxymethyltransferase (A0A1S3X4P8_TOBAC)	LOC107761184	18.896	92.1444	5	5	0.237635	0.00526114	51.9185	100	100	Confident
146	A0A1S4CSA5		A0A1S4CSA5	Single Protein	ATP synthase delta chain, chloroplastic-like (A0A1S4CSA5_TOBAC)	LOC107821979	28.2258	100	5	6	0.433013	0.0100134	26.7764	100	100	Confident
147	A0A1S3X7M0	A0A1S3XRT7, A0A1S3ZTP5	A0A1S3X7M0, A0A1S3XRT7, A0A1S3ZTP5	Related Proteins	ATP synthase subunit gamma, mitochondrial (A0A1S3X7M0_TOBAC)	LOC107762073	22.4299	90.3427	5	5	0.30701	0.00787356	35.3244	100	100	Confident
148	A0A1S4ABI5	A0A1S4C1Z5	A0A1S4ABI5, A0A1S4C1Z5	Related Proteins	probable mitochondrial-processing peptidase subunit beta, mitochondrial (A0A1S4ABI5_TOBAC)	LOC107795839	14.6893	91.3371	5	5	0.21957	0.0047079	59.5544	100	100	Confident
149	A0A1S3XBE6	A0A1S3YVD0, A0A1S3ZIE1, A0A1S4CXG7	A0A1S3XBE6, A0A1S3YVD0, A0A1S3ZIE1, A0A1S4CXG7	Related Proteins	photosystem I reaction center subunit II, chloroplastic-like (A0A1S3XBE6_TOBAC)	LOC107763149	17.3913	85.0242	5	10	0.508591	0.0136837	22.6388	100	100	Confident
150	A0A1S4CWV3	A0A1S3Z8Z4	A0A1S3Z8Z4, A0A1S4CWV3	Unrelated Proteins	Fructose-bisphosphate aldolase (A0A1S4CWV3_TOBAC)	LOC107823486	13.6709	73.1646	5	8	0.343399	0.00571785	42.5509	100	100	Confident
151	A0A1S3ZAU1		A0A1S3ZAU1	Single Protein	glycine-rich RNA-binding protein-like (A0A1S3ZAU1_TOBAC)	LOC107784861	30.9091	100	5	7	0.687612	0.0214141	16.7346	100	100	Confident
152	Q40589	Q42941	Q40589, Q42941	Related Proteins	Cytosolic ascorbate peroxidase (Q40589_TOBAC)	LOC107759703	21.2	86.4	5	7	0.487352	0.0196759	27.4328	100	100	Confident
153	A0A140G1Q7		A0A140G1Q7	Single Protein	Photosystem II D2 protein (A0A140G1Q7_TOBAC)	psbD	21.813	50.1416	5	8	0.832981	0.0210923	39.5098	100	100	Confident
154	A0A1S3YVP8		A0A1S3YVP8	Single Protein	endochitinase 3-like (A0A1S3YVP8_TOBAC)	LOC107780391	21.021	87.988	5	4	0.467799	0.00608646	36.1212	100	100	Confident
155	A0A1S4C6X0	A0A1S4DDG4	A0A1S4C6X0, A0A1S4DDG4	Related Proteins	Chlorophyll a-b binding protein, chloroplastic (A0A1S4C6X0_TOBAC)	LOC107815759	17.9592	48.1633	5	7	0.687612	0.0238701	26.2784	100	100	Confident
156	O04977		O04977	Single Protein	Ferredoxin--NADP reductase, leaf-type isozyme, chloroplastic (FENR1_TOBAC)	PETH	20.1657	100	5	8	0.277565	0.00803736	40.4195	100	100	Confident
157	Q9XIV9		Q9XIV9	Single Protein	Peroxidase (Q9XIV9_TOBAC)	LOC107825099	23.676	87.8505	5	8	0.389495	0.0135343	34.3484	100	100	Confident
158	A0A1S3XBA9		A0A1S3XBA9	Single Protein	thylakoid lumenal 19 kDa protein, chloroplastic-like (A0A1S3XBA9_TOBAC)	LOC107763119	28.4553	80.8943	5	7	0.649648	0.0156616	26.9297	100	100	Confident
159	A0A1S3YYT8	A0A1S3ZA20, A0A1S4CBW5	A0A1S3YYT8, A0A1S3ZA20, A0A1S4CBW5	Related Proteins	Chlorophyll a-b binding protein, chloroplastic (A0A1S3YYT8_TOBAC)	LOC107781331	19.7802	55.3114	5	6	0.687612	0.018459	29.4081	100	100	Confident
160	A0A1S3X5Z4		A0A1S3X5Z4	Single Protein	2-methylene-furan-3-one reductase (A0A1S3X5Z4_TOBAC)	LOC107761424	17.7835	91.2371	5	6	0.315369	0.00623823	41.1948	100	100	Confident
161	A0A1S3XEH9	A0A1S3Y4M0, A0A1S4BZJ1, A0A1S4C9T3, A0A1S4DA62	A0A1S3XEH9, A0A1S3Y4M0, A0A1S4BZJ1, A0A1S4C9T3, A0A1S4DA62	Related Proteins	40S ribosomal protein SA (A0A1S3XEH9_TOBAC)	LOC107764229	19.5946	70.9459	5	6	0.557068	0.013254	32.177	100	100	Confident
162	V9TLJ9	A0A1S3XMV3	A0A1S3XMV3, V9TLJ9	Related Proteins	12-oxophytodienoate reductase 1 (V9TLJ9_TOBAC)	OPR1	22.5464	100	5	6	0.353876	0.00739337	41.9	100	100	Confident
163	A0A1S3XUG0	A0A1S3XV62, A0A1S3XWY6, A0A1S4BQS3	A0A1S3XUG0, A0A1S3XV62, A0A1S3XWY6, A0A1S4BQS3	Related Proteins	photosystem I reaction center subunit XI, chloroplastic-like (A0A1S3XUG0_TOBAC)	LOC107768924	25	64.5455	5	5	1.05353	0.0160798	23.1822	100	100	Confident
164	A0A1S3YD75		A0A1S3YD75	Single Protein	Chlorophyll a-b binding protein, chloroplastic (A0A1S3YD75_TOBAC)	LOC107774933	23.1076	85.6574	5	6	0.778279	0.0100775	27.6821	100	100	Confident
165	A0A1S3YN45		A0A1S3YN45	Single Protein	50S ribosomal protein L12, chloroplastic (A0A1S3YN45_TOBAC)	LOC107777790	42.4731	100	5	6	0.615598	0.0115591	19.6747	100	100	Confident
166	A0A1S3YYG2		A0A1S3YYG2	Single Protein	Glycine cleavage system P protein (A0A1S3YYG2_TOBAC)	LOC107781010	7.76606	78.7152	5	6	0.131784	0.00339501	113.774	100	100	Confident
167	A0A1S3ZAM9	A0A1S4A023	A0A1S3ZAM9, A0A1S4A023	Related Proteins	fructose-1,6-bisphosphatase, chloroplastic-like (A0A1S3ZAM9_TOBAC)	LOC107784747	17.3171	68.7805	5	6	0.333521	0.00889902	44.5272	100	100	Confident
168	A0A1S3ZAW0	A0A1S3ZDE0	A0A1S3ZAW0, A0A1S3ZDE0	Related Proteins	heat shock protein 90-5, chloroplastic-like (A0A1S3ZAW0_TOBAC)	LOC107784815	9.64912	95.614	5	6	0.113599	0.0032547	90.953	100	100	Confident
169	A0A1S4AYN5		A0A1S4AYN5	Single Protein	60S ribosomal protein L9-1 (A0A1S4AYN5_TOBAC)	LOC107802737	32.4742	100	5	6	0.353876	0.0128007	21.9619	100	100	Confident
170	A0A1S4BKR7		A0A1S4BKR7	Single Protein	Protein disulfide-isomerase (A0A1S4BKR7_TOBAC)	LOC107809379	11.9608	92.1569	5	5	0.215474	0.00496454	57.0371	100	100	Confident
171	A0A1S4C053		A0A1S4C053	Single Protein	Chlorophyll a-b binding protein, chloroplastic (A0A1S4C053_TOBAC)	LOC107813664	19.7802	55.3114	5	5	0.649648	0.0118364	29.325	100	100	Confident
172	A0A140G1P8		A0A140G1P8	Single Protein	ATP synthase CF0 B subunit (A0A140G1P8_TOBAC)	atpF	30.4348	76.087	5	5	0.615598	0.0163095	20.8449	100	100	Confident
173	A0A140G1S1		A0A140G1S1	Single Protein	ATP synthase CF1 epsilon subunit (A0A140G1S1_TOBAC)	atpE	48.1203	71.4286	5	5	1.15443	0.0240351	14.5978	100	100	Confident
174	A0A1S3WYA8	A0A1S3XVM3	A0A1S3WYA8, A0A1S3XVM3	Related Proteins	20 kDa chaperonin, chloroplastic-like (A0A1S3WYA8_TOBAC)	LOC107759119	29.3651	100	5	5	0.508591	0.00906085	26.3531	100	100	Confident
175	A0A1S3X073		A0A1S3X073	Single Protein	phosphoglycolate phosphatase 1B, chloroplastic-like (A0A1S3X073_TOBAC)	LOC107759700	23.5294	100	5	5	0.324193	0.00671569	37.188	100	100	Confident
176	A0A1S3X3Q5		A0A1S3X3Q5	Single Protein	uncharacterized protein LOC107760858 (A0A1S3X3Q5_TOBAC)	LOC107760858	23.8245	100	5	5	0.343399	0.00715778	35.7846	100	100	Confident
177	A0A1S3XA93		A0A1S3XA93	Single Protein	endo-1,31,4-beta-D-glucanase-like (A0A1S3XA93_TOBAC)	LOC107762850	22.1757	83.682	5	5	0.687612	0.0114167	25.8932	100	100	Confident
178	Q1G0Z1	A0A1S3XUB0, A0A1S3ZVE8, A0A1S3ZXX3, A0A1S3ZXY2, A0A1S4AQ11, A0A1S4B8U9, A0A1S4CL01	A0A1S3XUB0, A0A1S3ZVE8, A0A1S3ZXX3, A0A1S3ZXY2, A0A1S4AQ11, A0A1S4B8U9, A0A1S4CL01, Q1G0Z1	Related and Unrelated Proteins	Putative spindle disassembly related protein CDC48 (Q1G0Z1_TOBAC)	LOC107792054	8.5396	87.005	5	5	0.119488	0.00309558	89.8467	100	100	Confident
179	A0A1S3Y048		A0A1S3Y048	Single Protein	Peroxidase (A0A1S3Y048_TOBAC)	LOC107770624	16.3324	89.6848	5	5	0.353876	0.00729499	38.1984	100	100	Confident
180	A0A1S3Y7A1	A0A1S3Y7I5, A0A1S3Y800, A0A1S4AGF4, A0A1S4AGL0	A0A1S3Y7A1, A0A1S3Y7I5, A0A1S3Y800, A0A1S4AGF4, A0A1S4AGL0	Related Proteins	Delta-1-pyrroline-5-carboxylate synthase (A0A1S3Y7A1_TOBAC)	LOC107773204	11.6183	80.6362	5	5	0.154782	0.00391652	77.9711	100	100	Confident
181	Q2WGN6	A0A1S3YN86	A0A1S3YN86, Q2WGN6	Unrelated Proteins	Glycerophosphodiesterase-like protein (Q2WGN6_TOBAC)	NtGPDL	7.57979	67.8191	5	5	0.215474	0.00441176	81.9538	100	100	Confident
182	A0A1S3ZKH8	A0A1S4DKC9	A0A1S3ZKH8, A0A1S4DKC9	Related Proteins	photosystem II stability/assembly factor HCF136, chloroplastic-like isoform X1 (A0A1S3ZKH8_TOBAC)	LOC107787720	16.1209	92.1914	5	5	0.365008	0.00614754	43.079	100	100	Confident
183	A0A1S4ANG0		A0A1S4ANG0	Single Protein	probable plastid-lipid-associated protein 6, chloroplastic (A0A1S4ANG0_TOBAC)	LOC107799636	31.1594	100	5	5	0.417474	0.00827295	30.0208	100	100	Confident
184	A0A1S4ASP4		A0A1S4ASP4	Single Protein	alpha-xylosidase 1-like (A0A1S4ASP4_TOBAC)	LOC107800803	6.87433	81.0956	5	5	0.143246	0.00302428	104.756	100	100	Confident
185	A0A1S4AZM4	A0A1S4BAT9	A0A1S4AZM4, A0A1S4BAT9	Related Proteins	glutamate--glyoxylate aminotransferase 2-like (A0A1S4AZM4_TOBAC)	LOC107803058	16.4241	76.0915	5	5	0.271062	0.00594588	53.4592	100	100	Confident
186	A0A1S4B8T4	A0A1S4C8D8, A0A1S4CRH1, A0A1S4DML1	A0A1S4B8T4, A0A1S4C8D8, A0A1S4CRH1, A0A1S4DML1	Related Proteins	ATP-dependent zinc metalloprotease FTSH, chloroplastic (A0A1S4B8T4_TOBAC)	LOC107805643	8.73239	75.6338	5	4	0.165914	0.00387958	76.1027	100	100	Confident
187	A0A1S4DDL6		A0A1S4DDL6	Single Protein	acetylajmalan esterase-like (A0A1S4DDL6_TOBAC)	LOC107828499	16.273	65.8793	5	5	0.467799	0.00896414	41.7829	100	100	Confident
188	A0A1S4DND2		A0A1S4DND2	Single Protein	Protein disulfide-isomerase (A0A1S4DND2_TOBAC)	LOC107831418	19.5062	100	5	5	0.324193	0.00563786	45.6152	100	100	Confident
189	P17514		P17514	Single Protein	Acidic endochitinase Q (CHIQ_TOBAC)		31.6206	59.6838	5	5	0.778279	0.0151214	27.6151	100	100	Confident
190	Q9ZP87		Q9ZP87	Single Protein	Epoxide hydrolase (Q9ZP87_TOBAC)	LOC107793668	17.0418	78.135	5	5	0.433013	0.00939643	35.3851	100	100	Confident
191	A0A1S3Y462	A0A1S4BYF6	A0A1S3Y462, A0A1S4BYF6	Related Proteins	2-oxoglutarate dehydrogenase, mitochondrial-like (A0A1S3Y462_TOBAC)	LOC107772051	5.09804	86.8627	4	4	0.0811808	0.00216328	115.565	100	100	Confident
192	A0A075F1U0		A0A075F1U0	Single Protein	Constitutive plastid-lipid associated protein (A0A075F1U0_TOBAC)	CHRD	29.9465	100	4	6	0.623777	0.0182709	19.8583	100	100	Confident
193	A0A1S3Z7K9	A0A1S3Z7U1, A0A1S4AFY8, A0A1S4AGN9	A0A1S3Z7K9, A0A1S3Z7U1, A0A1S4AFY8, A0A1S4AGN9	Related Proteins	aldehyde dehydrogenase family 2 member B4, mitochondrial-like isoform X1 (A0A1S3Z7K9_TOBAC)	LOC107783944	8.20896	77.0522	4	5	0.178769	0.00544794	58.4679	100	100	Confident
194	Q9FSF4	A0A1S4C7A3	A0A1S4C7A3, Q9FSF4	Unrelated Proteins	Mitochondrial 2-oxoglutarate/malate carrier protein (Q9FSF4_TOBAC)	momc1	16.1616	78.1145	4	4	0.373824	0.00876437	31.7763	100	100	Confident
195	Q0PWS6		Q0PWS6	Single Protein	Chlorophyll a-b binding protein, chloroplastic (Q0PWS6_TOBAC)	Lhcb6	23.7354	79.7665	4	6	0.519911	0.0130081	27.3171	100	100	Confident
196	A0A1S3XKM0	A0A1S4AWH0	A0A1S3XKM0, A0A1S4AWH0	Related Proteins	Glutamine synthetase (A0A1S3XKM0_TOBAC)	LOC107766022	14.1204	74.3056	4	5	0.227125	0.0096054	47.497	100	100	Confident
197	A0A1S4CFG1		A0A1S4CFG1	Single Protein	mitochondrial outer membrane protein porin of 36 kDa-like (A0A1S4CFG1_TOBAC)	LOC107818419	15.942	63.0435	4	4	0.467799	0.00872332	29.3292	100	100	Confident
198	A0A1S4CQ81		A0A1S4CQ81	Single Protein	2-methylene-furan-3-one reductase-like (A0A1S4CQ81_TOBAC)	LOC107821492	14.433	91.2371	4	5	0.245197	0.00529997	41.0838	100	100	Confident
199	A0A1S3WZA4	A0A1S4C1K4	A0A1S3WZA4, A0A1S4C1K4	Related Proteins	ATP synthase subunit O, mitochondrial-like (A0A1S3WZA4_TOBAC)	LOC107759517	20.1681	100	4	4	0.274275	0.0087535	26.3321	100	100	Confident
200	A0A1S3XQR5	A0A1S4CQ40	A0A1S3XQR5, A0A1S4CQ40	Related Proteins	Fructose-bisphosphate aldolase (A0A1S3XQR5_TOBAC)	LOC107767727	16.2011	100	4	4	0.274275	0.00528731	38.5399	100	100	Confident
201	A0A1S3YT57	A0A1S3ZGF8	A0A1S3YT57, A0A1S3ZGF8	Related Proteins	delta-1-pyrroline-5-carboxylate dehydrogenase 12A1, mitochondrial-like (A0A1S3YT57_TOBAC)	LOC107779493	11.2933	81.0565	4	4	0.193777	0.00468165	60.7712	100	100	Confident
202	A0A1S3Z262	A0A1S3Z293, A0A1S3Z2B1, A0A1S3Z311, A0A1S4C3N5, A0A1S4C3P7, A0A1S4C403	A0A1S3Z262, A0A1S3Z293, A0A1S3Z2B1, A0A1S3Z311, A0A1S4C3N5, A0A1S4C3P7, A0A1S4C403	Related Proteins	puromycin-sensitive aminopeptidase-like isoform X1 (A0A1S3Z262_TOBAC)	LOC107782212	7.66088	88.764	4	4	0.089023	0.00239739	110.435	100	100	Confident
203	A0A1S4AWE8	A0A1S4D758	A0A1S4AWE8, A0A1S4D758	Related Proteins	Biotin carboxylase (A0A1S4AWE8_TOBAC)	LOC107802092	11.5672	100	4	4	0.160155	0.00388682	58.5718	100	100	Confident
204	A0A1S4BNA9	A0A1S4CQ62	A0A1S4BNA9, A0A1S4CQ62	Related Proteins	UTP--glucose-1-phosphate uridylyltransferase (A0A1S4BNA9_TOBAC)	LOC107810120	12.1849	100	4	4	0.193777	0.00437675	51.8743	100	100	Confident
205	A0A1S3Z1Y6	A0A1S4CE55	A0A1S3Z1Y6, A0A1S4CE55	Related Proteins	Nucleoside diphosphate kinase (A0A1S3Z1Y6_TOBAC)	LOC107782115	31.4815	78.3951	4	5	0.668101	0.0190289	18.1764	100	100	Confident
206	A0A1S3X0M5	A0A1S3YUH0, A0A1S4A975, A0A1S4BWA4	A0A1S3X0M5, A0A1S3YUH0, A0A1S4A975, A0A1S4BWA4	Related Proteins	60S ribosomal protein L4-like (A0A1S3X0M5_TOBAC)	LOC107759872	11.8519	92.3457	4	6	0.140625	0.00252525	44.597	100	100	Confident
207	A0A1S3XC54	A0A1S3XHF5, A0A1S3Y0V1, A0A1S4BN22	A0A1S3XC54, A0A1S3XHF5, A0A1S3Y0V1, A0A1S4BN22	Related Proteins	S-adenosylmethionine synthase (A0A1S3XC54_TOBAC)	LOC107763541	17.8117	91.3486	4	6	0.28265	0.00789229	42.9847	100	100	Confident
208	A0A1S3XGZ0	A0A1S4DP25	A0A1S3XGZ0, A0A1S4DP25	Related Proteins	miraculin-like (A0A1S3XGZ0_TOBAC)	LOC107765134	23.5577	80.7692	4	6	0.623777	0.0173611	22.8678	100	100	Confident
209	Q43798	A0A1S3YD88, A0A1S4A7G1, A0A1S4BJR2	A0A1S3YD88, A0A1S4A7G1, A0A1S4BJR2, Q43798	Related and Unrelated Proteins	Inorganic pyrophosphatase (Q43798_TOBAC)	ppa	6.40523	44.8366	4	3	0.227125	0.00485909	80.1767	100	100	Confident
210	A0A1S4AT90	A0A1S4BSQ8	A0A1S4AT90, A0A1S4BSQ8	Related Proteins	prohibitin-1, mitochondrial-like (A0A1S4AT90_TOBAC)	LOC107800968	21.7241	100	4	4	0.311134	0.00632184	31.963	100	100	Confident
211	A0A1S4AUQ2		A0A1S4AUQ2	Single Protein	prohibitin-1, mitochondrial-like (A0A1S4AUQ2_TOBAC)	LOC107801483	24.2215	100	4	4	0.311134	0.00634371	31.8511	100	100	Confident
212	A0A1S4BM35		A0A1S4BM35	Single Protein	lichenase-like (A0A1S4BM35_TOBAC)	LOC107809780	14.3302	67.6012	4	6	0.321941	0.0136329	35.8751	100	100	Confident
213	A0A1S4C5L2	A0A1S4CYN6	A0A1S4C5L2, A0A1S4CYN6	Related Proteins	photosystem I reaction center subunit IV B, chloroplastic (A0A1S4C5L2_TOBAC)	LOC107815412	51.049	100	4	6	0.778279	0.0238928	15.2147	100	100	Confident
214	A0A1S3X916		A0A1S3X916	Single Protein	basic 7S globulin-like (A0A1S3X916_TOBAC)	LOC107762538	10.0457	68.0365	4	5	0.389495	0.0103468	46.8107	100	100	Confident
215	A0A1S3XBF4	A0A1S3XBL8	A0A1S3XBF4, A0A1S3XBL8	Related Proteins	protein plastid transcriptionally active 16, chloroplastic-like isoform X2 (A0A1S3XBF4_TOBAC)	LOC107763187	12.5984	88.3858	4	5	0.157423	0.0041786	54.418	100	100	Confident
216	A0A1S3XWU9		A0A1S3XWU9	Single Protein	oxygen-evolving enhancer protein 2-1, chloroplastic-like (A0A1S3XWU9_TOBAC)	LOC107769475	20.1493	100	4	5	0.406527	0.00833333	28.5623	100	100	Confident
217	A0A1S3XX03		A0A1S3XX03	Single Protein	31 kDa ribonucleoprotein, chloroplastic (A0A1S3XX03_TOBAC)	LOC107769683	23.4921	67.9365	4	5	0.359356	0.0120717	35.0272	100	100	Confident
218	A0A1S3Y100	A0A1S3Y6H9, A0A1S3Y8Q2, A0A1S3YWG7, A0A1S3ZYV8, A0A1S4BC47, A0A1S4BG28, P27491	A0A1S3Y100, A0A1S3Y6H9, A0A1S3Y8Q2, A0A1S3YWG7, A0A1S3ZYV8, A0A1S4BC47, A0A1S4BG28, P27491	Related Proteins	Chlorophyll a-b binding protein, chloroplastic (A0A1S3Y100_TOBAC)	LOC107770844	20.2247	56.9288	4	5	0.550516	0.00934066	28.3352	100	100	Confident
219	A0A1S3YM56	A0A1S4AUF2, A0A1S4AUT9	A0A1S3YM56, A0A1S4AUF2, A0A1S4AUT9	Related Proteins	Cysteine synthase (A0A1S3YM56_TOBAC)	LOC107777625	22.4615	89.5385	4	5	0.321941	0.00529782	34.2171	100	100	Confident
220	A0A1S3YRR0		A0A1S3YRR0	Single Protein	50S ribosomal protein L12, chloroplastic-like (A0A1S3YRR0_TOBAC)	LOC107779056	26.3441	100	4	5	0.519911	0.015681	19.6907	100	100	Confident
221	A0A1S3ZHH0		A0A1S3ZHH0	Single Protein	psbP-like protein 1, chloroplastic (A0A1S3ZHH0_TOBAC)	LOC107786772	23.5294	100	4	4	0.406527	0.0087535	26.6815	100	100	Confident
222	A0A1S3ZP91	A0A1S4AAP9, A0A1S4CQD2	A0A1S3ZP91, A0A1S4AAP9, A0A1S4CQD2	Related Proteins	alanine aminotransferase 2-like (A0A1S3ZP91_TOBAC)	LOC107788950	8.80734	79.8165	4	5	0.175372	0.00418172	59.6774	100	100	Confident
223	A0A1S3ZW63		A0A1S3ZW63	Single Protein	protein plastid transcriptionally active 16, chloroplastic-like (A0A1S3ZW63_TOBAC)	LOC107791167	13.556	88.4086	4	5	0.157423	0.00416931	54.3252	100	100	Confident
224	P29790	A0A1S4A0E0, A0A1S4C0T3	A0A1S4A0E0, A0A1S4C0T3, P29790	Related Proteins	ATP synthase gamma chain, chloroplastic (ATPG_TOBAC)	ATPC	16.7109	81.6976	4	5	0.232847	0.00784632	41.4209	100	100	Confident
225	A0A1S4ARS6	A0A1S4B105, A0A1S4BD58	A0A1S4ARS6, A0A1S4B105, A0A1S4BD58	Related Proteins	Proteasome subunit alpha type (A0A1S4ARS6_TOBAC)	LOC107800739	22.1774	83.4677	4	4	0.333521	0.0136876	26.9891	100	100	Confident
226	A0A1S4BL57	O04946	A0A1S4BL57, O04946	Related Proteins	enoyl-[acyl-carrier-protein] reductase [NADH], chloroplastic-like (A0A1S4BL57_TOBAC)	LOC107809441	14.5408	88.2653	4	5	0.232847	0.00329159	41.7397	100	100	Confident
227	A0A1S4CDZ9		A0A1S4CDZ9	Single Protein	fasciclin-like arabinogalactan protein 1 (A0A1S4CDZ9_TOBAC)	LOC107817819	15.3846	68.0288	4	5	0.311134	0.00853946	43.9715	100	100	Confident
228	A0A077DBL2		A0A077DBL2	Single Protein	20 kDa chaperonin, chloroplastic-like (A0A077DBL2_TOBAC)	LOC107831277	28.9683	100	4	4	0.373824	0.0082672	26.3541	100	100	Confident
229	A0A1S3XCQ9	A0A1S3XES7	A0A1S3XCQ9, A0A1S3XES7	Related Proteins	60S ribosomal protein L12 (A0A1S3XCQ9_TOBAC)	LOC107763560	31.3253	100	4	3	0.406527	0.0110442	17.7806	100	100	Confident
230	P41382	A0A1S3XE25, A0A1S3YM69, A0A1S3Z7E5, A0A1S3Z7M8, A0A1S3ZZM7, A0A1S4B5X7, A0A1S4C3S7, Q40465, Q40467, Q40468, Q40470, Q40471	A0A1S3XE25, A0A1S3YM69, A0A1S3Z7E5, A0A1S3Z7M8, A0A1S3ZZM7, A0A1S4B5X7, A0A1S4C3S7, P41382, Q40465, Q40467, Q40468, Q40470, Q40471	Related Proteins	Eukaryotic initiation factor 4A-10 (IF410_TOBAC)		9.4431	91.7676	4	4	0.216484	0.0040049	46.813	100	100	Confident
231	A0A1S3XS80	A0A1S3Y542, A0A1S3ZLY0, A0A1S4D9K0, A0A1S4DA19	A0A1S3XS80, A0A1S3Y542, A0A1S3ZLY0, A0A1S4D9K0, A0A1S4DA19	Related Proteins	Acetyltransferase component of pyruvate dehydrogenase complex (A0A1S3XS80_TOBAC)	LOC107768212	9.74265	100	4	4	0.162984	0.00127655	58.8188	100	100	Confident
232	A0A1S3XSC6	A0A1S4AY65, A0A1S4AYZ7, A0A1S4DII9	A0A1S3XSC6, A0A1S4AY65, A0A1S4AYZ7, A0A1S4DII9	Related Proteins	porphobilinogen deaminase, chloroplastic-like (A0A1S3XSC6_TOBAC)	LOC107767993	16.7123	100	4	4	0.251875	0.00570776	39.2224	100	100	Confident
233	A0A1S3Y4L8		A0A1S3Y4L8	Single Protein	Thioredoxin reductase (A0A1S3Y4L8_TOBAC)	LOC107772125	21.5259	87.4659	4	4	0.28265	0.00649013	39.038	100	100	Confident
234	A0A1S3YDZ8		A0A1S3YDZ8	Single Protein	intracellular ribonuclease LX-like (A0A1S3YDZ8_TOBAC)	LOC107775065	15.3846	71.7949	4	3	0.492496	0.0104167	26.7787	100	100	Confident
235	A0A1S3YIH2	A0A1S4BE26	A0A1S3YIH2, A0A1S4BE26	Related Proteins	probable ATP synthase 24 kDa subunit, mitochondrial (A0A1S3YIH2_TOBAC)	LOC107776369	21.4876	100	4	4	0.232847	0.00860882	27.6579	100	100	Confident
236	A0A1S3YK35	A0A1S3YQB3, A0A1S3ZGZ9, A0A1S4A731, A0A1S4BGG6, A0A1S4DQ51	A0A1S3YK35, A0A1S3YQB3, A0A1S3ZGZ9, A0A1S4A731, A0A1S4BGG6, A0A1S4DQ51	Related Proteins	40S ribosomal protein S4 (A0A1S3YK35_TOBAC)	LOC107776966	18.5606	100	4	4	0.202264	0.00789141	29.8473	100	100	Confident
237	A0A1S3YQJ2	A0A1S3YQS9	A0A1S3YQJ2, A0A1S3YQS9	Related Proteins	malate dehydrogenase [NADP], chloroplastic-like isoform X2 (A0A1S3YQJ2_TOBAC)	LOC107778629	16.545	91.2409	4	4	0.238863	0.00555556	45.212	100	100	Confident
238	A0A1S3Z2T8		A0A1S3Z2T8	Single Protein	Pectinesterase (A0A1S3Z2T8_TOBAC)	LOC107782372	9.05861	74.9556	4	4	0.202264	0.00493681	62.5717	100	100	Confident
239	A0A1S3ZZS2	A0A1S3ZZV0	A0A1S3ZZS2, A0A1S3ZZV0	Related Proteins	probable L-ascorbate peroxidase 6, chloroplastic isoform X2 (A0A1S3ZZS2_TOBAC)	LOC107792162	17.3575	100	4	3	0.227125	0.0041019	41.9371	100	100	Confident
240	A0A1S4AIC6	A0A1S4BUD7, A0A1S4BUI0	A0A1S4AIC6, A0A1S4BUD7, A0A1S4BUI0	Related Proteins	beta-glucosidase 44-like (A0A1S4AIC6_TOBAC)	LOC107797996	8.34951	85.6311	4	4	0.154782	0.00472411	59.3141	100	100	Confident
241	A0A1S4AP74		A0A1S4AP74	Single Protein	V-type proton ATPase subunit a (A0A1S4AP74_TOBAC)	LOC107799704	5.98291	82.5397	4	3	0.123655	0.00234221	92.5616	100	100	Confident
242	A0A1S4AS81	A0A1S4DBD5	A0A1S4AS81, A0A1S4DBD5	Related Proteins	dihydrolipoyllysine-residue succinyltransferase component of 2-oxoglutarate dehydrogenase complex 1, mitochondrial-like (A0A1S4AS81_TOBAC)	LOC107800735	9.97877	75.1592	4	4	0.168952	0.00588512	51.421	100	100	Confident
243	A0A1S4B1Z6		A0A1S4B1Z6	Single Protein	low-temperature-induced cysteine proteinase-like (A0A1S4B1Z6_TOBAC)	LOC107803625	11.6279	76.3214	4	4	0.211528	0.00493998	51.7399	100	100	Confident
244	A0A1S4BWG9		A0A1S4BWG9	Single Protein	Beta-galactosidase (A0A1S4BWG9_TOBAC)	LOC107812610	9.65517	90.069	4	4	0.138513	0.00311383	80.8586	100	100	Confident
245	A0A1S4CGU1		A0A1S4CGU1	Single Protein	GTP-binding protein SAR2-like (A0A1S4CGU1_TOBAC)	LOC107818801	33.1606	100	4	4	0.492496	0.00868492	21.9744	100	100	Confident
246	Q5XMB8	A0A1S4CHI1	A0A1S4CHI1, Q5XMB8	Unrelated Proteins	Cytosolic acetoacetyl-coenzyme A thiolase (Q5XMB8_TOBAC)	AACT1	16.0891	100	4	4	0.28265	0.00257838	41.2425	100	100	Confident
247	A0A1S4CQL6	D2CNC6	A0A1S4CQL6, D2CNC6	Unrelated Proteins	subtilisin-like protease SBT1.8 (A0A1S4CQL6_TOBAC)	LOC107821598	12.5761	80.5274	4	3	0.232847	0.00461797	52.997	100	100	Confident
248	Q947K7		Q947K7	Single Protein	14-3-3 g-1 protein (Q947K7_TOBAC)	LOC107802962	21.0317	100	4	4	0.373824	0.00675366	28.5644	100	100	Confident
249	P08252	A0A1S3WXF3, A0A1S4D7J1, P24091	A0A1S3WXF3, A0A1S4D7J1, P08252, P24091	Related and Unrelated Proteins	Endochitinase A (CHI1_TOBAC)	CHN48	15.1976	74.4681	3	5	0.29155	0.0129252	35.1336	100	100	Confident
250	A0A140G1U7	A0A1S3XVT6	A0A140G1U7, A0A1S3XVT6	Unrelated Proteins	Cytochrome b6 (A0A140G1U7_TOBAC)	petB	19.5349	56.2791	3	4	0.637894	0.0192837	24.1205	100	100	Confident
251	A0A1S3XCK8	A0A1S3Y927, A0A1S3Y9D7	A0A1S3XCK8, A0A1S3Y927, A0A1S3Y9D7	Related Proteins	Malate dehydrogenase (A0A1S3XCK8_TOBAC)	LOC107763505	13.5542	88.8554	3	4	0.240938	0.00632768	35.5063	100	100	Confident
252	A0A1S4B5W8	A0A1S4CQ71, P93371	A0A1S4B5W8, A0A1S4CQ71, P93371	Unrelated Proteins	actin-97-like (A0A1S4B5W8_TOBAC)	LOC107804820	15.1194	100	3	5	0.199354	0.00464191	41.6709	100	100	Confident
253	P50218	A0A1S3XUI8, A0A1S4C7R4	A0A1S3XUI8, A0A1S4C7R4, P50218	Related Proteins	Isocitrate dehydrogenase [NADP] (IDHC_TOBAC)		10.1205	92.5301	3	4	0.136464	0.00737847	46.6995	100	100	Confident
254	A0A1S3WX25	A0A1S4DMZ3	A0A1S3WX25, A0A1S4DMZ3	Related Proteins	Glucose-6-phosphate 1-dehydrogenase (A0A1S3WX25_TOBAC)	LOC107758909	8.43137	100	3	3	0.117859	0.00359477	58.3791	100	100	Confident
255	Q42946	A0A1S3XMU0, A0A1S4C5X4	A0A1S3XMU0, A0A1S4C5X4, Q42946	Related Proteins	Oxygen-dependent coproporphyrinogen-III oxidase, chloroplastic (HEM6_TOBAC)	CPX	7.30479	79.597	3	3	0.169989	0.00580169	44.9072	100	100	Confident
256	A0A1S3XMU6		A0A1S3XMU6	Single Protein	secoisolariciresinol dehydrogenase-like (A0A1S3XMU6_TOBAC)	LOC107766677	13.7324	83.8028	3	3	0.333521	0.00770308	29.9887	100	100	Confident
257	A0A1S3XN07	A0A1S3XNA5	A0A1S3XN07, A0A1S3XNA5	Related Proteins	elongation factor 1-gamma 2-like isoform X1 (A0A1S3XN07_TOBAC)	LOC107766924	11.9904	82.9736	3	3	0.142069	0.00457611	47.5692	100	100	Confident
258	P35494	A0A1S3XWD3, A0A1S4DNF2	A0A1S3XWD3, A0A1S4DNF2, P35494	Related Proteins	2,3-bisphosphoglycerate-independent phosphoglycerate mutase (PMGI_TOBAC)		5.72451	80.5009	3	2	0.113974	0.00333333	61.0291	100	100	Confident
259	Q9SMB4	A0A1S3YQ87	A0A1S3YQ87, Q9SMB4	Related Proteins	Photosystem II 22 kDa protein, chloroplastic (PSBS_TOBAC)	PSBS	12.4088	71.5328	3	3	0.318257	0.00935374	29.0687	100	100	Confident
260	A0A1S3ZL41	A0A1S4A5W5	A0A1S3ZL41, A0A1S4A5W5	Related Proteins	D-3-phosphoglycerate dehydrogenase (A0A1S3ZL41_TOBAC)	LOC107787868	7.84641	86.4775	3	3	0.112126	0.00353925	63.1545	100	100	Confident
261	A0A1S4CHD1	A0A1S4DPB2	A0A1S4CHD1, A0A1S4DPB2	Related Proteins	40S ribosomal protein S3-1-like (A0A1S4CHD1_TOBAC)	LOC107819043	19.7479	100	3	3	0.193777	0.00644258	26.5731	100	100	Confident
262	A0A1S4D8Y5		A0A1S4D8Y5	Single Protein	uncharacterized protein LOC107827263 (A0A1S4D8Y5_TOBAC)	LOC107827263	27.2109	100	3	3	0.304321	0.0124717	16.973	100	100	Confident
263	Q5DKU8		Q5DKU8	Single Protein	Adenosine kinase isoform 2S (Q5DKU8_TOBAC)	LOC107831395	12.0588	100	3	3	0.249609	0.00514706	37.5298	100	100	Confident
264	A0A1S3ZTX1		A0A1S3ZTX1	Single Protein	Superoxide dismutase [Cu-Zn] (A0A1S3ZTX1_TOBAC)	LOC107790449	30.2632	57.2368	3	7	1.15443	0.0498084	15.1955	100	100	Confident
265	A0A1S4AL11		A0A1S4AL11	Single Protein	basic form of pathogenesis-related protein 1-like (A0A1S4AL11_TOBAC)	LOC107798618	22.905	79.3296	3	10	0.539927	0.0586854	19.9504	100	100	Confident
266	A0A076L2E1	A0A1S3XFC3, A0A1S3ZSD7, A0A1S4D312	A0A076L2E1, A0A1S3XFC3, A0A1S3ZSD7, A0A1S4D312	Related Proteins	Nascent polypeptide-associated complex subunit beta (A0A076L2E1_TOBAC)	LOC107797283	21.9512	73.1707	3	4	0.350314	0.0236111	17.6042	100	100	Confident
267	A0A1S3YG65	A0A1S3Z1X1	A0A1S3YG65, A0A1S3Z1X1	Related Proteins	probable ribose-5-phosphate isomerase 3, chloroplastic (A0A1S3YG65_TOBAC)	LOC107775978	25.784	86.4111	3	5	0.268961	0.0134409	30.4552	100	100	Confident
268	A0A1S3YRP6	A0A1S4AWT3	A0A1S3YRP6, A0A1S4AWT3	Related Proteins	Peptidyl-prolyl cis-trans isomerase (A0A1S3YRP6_TOBAC)	LOC107779077	17.7419	100	3	5	0.268961	0.0134409	26.4965	100	100	Confident
269	A0A1S3ZYK2	A0A1S4CLH1	A0A1S3ZYK2, A0A1S4CLH1	Related Proteins	nascent polypeptide-associated complex subunit alpha-like protein (A0A1S3ZYK2_TOBAC)	LOC107791866	18.9055	84.5771	3	4	0.350314	0.0112745	21.9249	100	100	Confident
270	A0A0R4X9V9		A0A0R4X9V9	Single Protein	Mannose-binding lectin (A0A0R4X9V9_TOBAC)	MBL3	15.4362	100	3	4	0.218188	0.00755034	33.6963	100	100	Confident
271	A0A140G1U2		A0A140G1U2	Single Protein	ATP-dependent Clp protease proteolytic subunit (A0A140G1U2_TOBAC)	clpP	28.5714	72.9592	3	3	0.584893	0.016317	22.0682	100	100	Confident
272	A0A1S3X2I0	A0A1S4D4R5	A0A1S3X2I0, A0A1S4D4R5	Related Proteins	thioredoxin Y1, chloroplastic-like (A0A1S3X2I0_TOBAC)	LOC107760572	13.7931	81.6092	3	4	0.412538	0.0152582	19.0827	100	100	Confident
273	A0A1S3X2Z0	A0A1S3XXM3	A0A1S3X2Z0, A0A1S3XXM3	Related Proteins	triosephosphate isomerase, chloroplastic-like (A0A1S3X2Z0_TOBAC)	LOC107760622	18.6544	100	3	4	0.22528	0.0058104	34.7406	100	100	Confident
274	A0A1S3XB30	A0A1S3XIA7, A0A1S4B7H5, A0A1S4CKQ5, A0A1S4D0A1, A0A1S4D5P7	A0A1S3XB30, A0A1S3XIA7, A0A1S4B7H5, A0A1S4CKQ5, A0A1S4D0A1, A0A1S4D5P7	Related Proteins	Ribosomal protein L15 (A0A1S3XB30_TOBAC)	LOC107763095	20.098	100	3	4	0.16203	0.0114379	24.0811	100	100	Confident
275	P49627	A0A1S3XGB4, A0A1S3XLC6, A0A1S3XYQ4, A0A1S4B8Z8, A0A1S4CSN1	A0A1S3XGB4, A0A1S3XLC6, A0A1S3XYQ4, A0A1S4B8Z8, A0A1S4CSN1, P49627	Related Proteins	60S ribosomal protein L13 (RL13_TOBAC)	RPL13	15.3465	100	3	4	0.165914	0.00536304	23.3769	100	100	Confident
276	A0A1S3XZB5	A0A1S3YZQ5	A0A1S3XZB5, A0A1S3YZQ5	Related Proteins	auxin-binding protein ABP19a-like (A0A1S3XZB5_TOBAC)	LOC107770478	11.0577	55.7692	3	4	0.637894	0.0218391	21.5673	100	100	Confident
277	A0A1S3YU75	A0A1S4BTT2	A0A1S3YU75, A0A1S4BTT2	Related Proteins	mitochondrial phosphate carrier protein 3, mitochondrial-like (A0A1S3YU75_TOBAC)	LOC107779610	6.87961	82.801	3	4	0.183507	0.00692384	43.8015	100	100	Confident
278	A0A1S3ZVW5	Q9ZWS3	A0A1S3ZVW5, Q9ZWS3	Unrelated Proteins	basic endochitinase-like (A0A1S3ZVW5_TOBAC)	LOC107790992	37.013	100	3	4	0.701254	0.0140693	16.8093	100	100	Confident
279	A0A1S3ZXI6		A0A1S3ZXI6	Single Protein	40S ribosomal protein S24 (A0A1S3ZXI6_TOBAC)	LOC107791538	30.0752	100	3	4	0.199354	0.0213033	15.3796	100	100	Confident
280	A0A1S4B749	A0A1S4DQX2	A0A1S4B749, A0A1S4DQX2	Related Proteins	V-type proton ATPase subunit C (A0A1S4B749_TOBAC)	LOC107805225	15.4255	100	3	4	0.178769	0.00576241	42.8706	100	100	Confident
281	A0A1S4C2S1		A0A1S4C2S1	Single Protein	40S ribosomal protein S2-3-like (A0A1S4C2S1_TOBAC)	LOC107814537	15.3571	100	3	4	0.151395	0.00684524	30.6044	100	100	Confident
282	Q8H0G7	A0A1S4C2T9	A0A1S4C2T9, Q8H0G7	Related Proteins	Histone H2A (Q8H0G7_TOBAC)	A34	31.0811	100	3	4	0.258925	0.0117117	15.4568	100	100	Confident
283	E5L8B5	A0A1S4DBP8	A0A1S4DBP8, E5L8B5	Unrelated Proteins	Plastid thioredoxin M (E5L8B5_TOBAC)	LOC107813342	19.7802	100	3	4	0.350314	0.0120879	19.6242	100	100	Confident
284	P00761		P00761	Single Protein	Trypsin (TRYP_PIG)		20.7792	81.3853	3	4	0.584893	0.0115248	24.3938	100	100	Confident
285	A0A0A8WHB3	A0A0A8WK03, A0A1S4D4I4, Q06BK4	A0A0A8WHB3, A0A0A8WK03, A0A1S4D4I4, Q06BK4	Related and Unrelated Proteins	Aquaporin PIP1 2b (A0A0A8WHB3_TOBAC)	LOC107779998	11.1498	71.0801	3	3	0.333521	0.00857843	30.8	100	100	Confident
286	A0A1S3X0W6	A0A1S3Z8Z5	A0A1S3X0W6, A0A1S3Z8Z5	Related Proteins	3-isopropylmalate dehydrogenase (A0A1S3X0W6_TOBAC)	LOC107760060	12.0988	75.5556	3	3	0.193777	0.00299564	43.3074	100	100	Confident
287	A0A1S3X3V9	A0A1S4C146	A0A1S3X3V9, A0A1S4C146	Related Proteins	heterogeneous nuclear ribonucleoprotein 1-like (A0A1S3X3V9_TOBAC)	LOC107760899	9.72516	43.5518	3	3	0.240938	0.00889968	47.4758	100	100	Confident
288	A0A1S3X501	A0A1S3X7H4, A0A1S3Y1I0, A0A1S3YUN7, A0A1S3YW93, A0A1S4AU23	A0A1S3X501, A0A1S3X7H4, A0A1S3Y1I0, A0A1S3YUN7, A0A1S3YW93, A0A1S4AU23	Related Proteins	40S ribosomal protein S16-like (A0A1S3X501_TOBAC)	LOC107761136	30.5556	100	3	3	0.412538	0.0169753	12.0426	100	100	Confident
289	Q76ME6	A0A1S3XCV7, A0A1S3YRZ7, A0A1S4BYL3, A0A1S4BYL5, Q76MF3	A0A1S3XCV7, A0A1S3YRZ7, A0A1S4BYL3, A0A1S4BYL5, Q76ME6, Q76MF3	Related and Unrelated Proteins	Calmodulin NtCaM10 (Q76ME6_TOBAC)	NtCaM10	14.094	75.1678	3	3	0.584893	0.0151786	16.8229	100	100	Confident
290	P41381	A0A1S3XE25, A0A1S3YM69, A0A1S3Z7E5, A0A1S3Z7M8, A0A1S3ZZM7, A0A1S4B5X7, A0A1S4B706, A0A1S4B711, A0A1S4B7A1, A0A1S4CRR1, P41382, Q40465, Q40467, Q40469, Q40470, Q40471	A0A1S3XE25, A0A1S3YM69, A0A1S3Z7E5, A0A1S3Z7M8, A0A1S3ZZM7, A0A1S4B5X7, A0A1S4B706, A0A1S4B711, A0A1S4B7A1, A0A1S4CRR1, P41381, P41382, Q40465, Q40467, Q40469, Q40470, Q40471	Related Proteins	Eukaryotic initiation factor 4A-8 (IF4A8_TOBAC)		11.3801	100	3	3	0.154782	0.00337254	46.858	100	100	Confident
291	B2LT58	A0A1S3XH72, A0A1S4D975, A0A1S4D9A2	A0A1S3XH72, A0A1S4D975, A0A1S4D9A2, B2LT58	Related and Unrelated Proteins	Elongation factor 1 gamma-like protein (B2LT58_TOBAC)	LOC107765173	8.39329	81.7746	3	3	0.145048	0.00513196	47.5712	100	100	Confident
292	A0A1S3XS26	A0A1S4B721	A0A1S3XS26, A0A1S4B721	Related Proteins	Lactoylglutathione lyase (A0A1S3XS26_TOBAC)	LOC107767887	12.9693	100	3	3	0.211528	0.00625711	32.8379	100	100	Confident
293	A0A1S3Y133	A0A1S3Y169, A0A1S3YJR8, A0A1S3YQQ9, A0A1S4A5X6, A0A1S4AJ37, A0A1S4AXS6, A0A1S4D1P9	A0A1S3Y133, A0A1S3Y169, A0A1S3YJR8, A0A1S3YQQ9, A0A1S4A5X6, A0A1S4AJ37, A0A1S4AXS6, A0A1S4D1P9	Related Proteins	hypersensitive-induced response protein 1-like isoform X1 (A0A1S3Y133_TOBAC)	LOC107771030	11.0769	100	3	3	0.193777	0.00282051	35.9144	100	100	Confident
294	A0A1S3Y1A8	A0A1S3YUR0	A0A1S3Y1A8, A0A1S3YUR0	Related Proteins	50S ribosomal protein L17, chloroplastic-like (A0A1S3Y1A8_TOBAC)	LOC107771075	17.0732	81.9512	3	3	0.218188	0.0109127	22.9833	100	100	Confident
295	Q946G3	A0A1S3Y3M5, A0A1S3Z083, A0A1S4A7C4, A0A1S4ALN7, A0A1S4C027, A0A1S4C494, A0A1S4CZ63	A0A1S3Y3M5, A0A1S3Z083, A0A1S4A7C4, A0A1S4ALN7, A0A1S4C027, A0A1S4C494, A0A1S4CZ63, Q946G3	Related and Unrelated Proteins	Small GTPase Rab2 (Q946G3_TOBAC)	Rab2	18.9573	100	3	3	0.350314	0.00868878	23.1546	100	100	Confident
296	A0A1S3YBI7	A0A1S4A194	A0A1S3YBI7, A0A1S4A194	Related Proteins	soluble inorganic pyrophosphatase 6, chloroplastic-like (A0A1S3YBI7_TOBAC)	LOC107774375	13.7931	84.8276	3	3	0.218188	0.00711382	32.4057	100	100	Confident
297	A0A1S3YCH2		A0A1S3YCH2	Single Protein	4-hydroxyphenylpyruvate dioxygenase (A0A1S3YCH2_TOBAC)	LOC107774621	10.5145	78.2998	3	3	0.183507	0.00438095	49.2378	100	100	Confident
298	A0A1S3YG99	A0A1S4DGM7	A0A1S3YG99, A0A1S4DGM7	Related Proteins	miraculin-like (A0A1S3YG99_TOBAC)	LOC107776011	17.619	83.3333	3	3	0.29155	0.0104762	23.3612	100	100	Confident
299	A0A1S3YPM6	A0A1S3YZX5, A0A1S3Z3Y7, A0A1S4D5A4	A0A1S3YPM6, A0A1S3YZX5, A0A1S3Z3Y7, A0A1S4D5A4	Related Proteins	40S ribosomal protein S6 (A0A1S3YPM6_TOBAC)	LOC107778441	14.4578	100	3	3	0.113974	0.00736278	28.3856	100	100	Confident
300	A0A1S3YSJ7	A0A1S3ZYE5	A0A1S3YSJ7, A0A1S3ZYE5	Related Proteins	Citrate synthase (A0A1S3YSJ7_TOBAC)	LOC107779254	9.14894	87.8723	3	3	0.148154	0.00443906	52.5543	100	100	Confident
301	A0A1S3YT33		A0A1S3YT33	Single Protein	fasciclin-like arabinogalactan protein 2 (A0A1S3YT33_TOBAC)	LOC107779390	13.5135	80.0983	3	3	0.199354	0.00562372	43.7824	100	100	Confident
302	A0A1S3YXF6	A0A1S3YYV1, A0A1S4CBK4, A0A1S4CC46	A0A1S3YXF6, A0A1S3YYV1, A0A1S4CBK4, A0A1S4CC46	Related Proteins	probable inactive purple acid phosphatase 29 isoform X1 (A0A1S3YXF6_TOBAC)	LOC107780917	13.8817	92.0308	3	3	0.183507	0.00512104	43.1206	100	100	Confident
303	A0A1S3YXV7	A0A1S3ZJK9	A0A1S3YXV7, A0A1S3ZJK9	Related Proteins	cannabidiolic acid synthase-like (A0A1S3YXV7_TOBAC)	LOC107781064	7.1161	93.4457	3	3	0.12421	0.00183701	60.0509	100	100	Confident
304	A0A1S3Z1R6	A0A1S3ZK66	A0A1S3Z1R6, A0A1S3ZK66	Related Proteins	dihydroxy-acid dehydratase, chloroplastic-like (A0A1S3Z1R6_TOBAC)	LOC107782074	7.80488	72.8455	3	2	0.13921	0.00297619	66.2525	100	100	Doubtful
305	Q9XQP4	A0A1S3ZM96, A0A1S3ZX20, A0A1S4CQ52	A0A1S3ZM96, A0A1S3ZX20, A0A1S4CQ52, Q9XQP4	Related and Unrelated Proteins	NAD-malate dehydrogenase (Q9XQP4_TOBAC)	LOC107821463	12.1359	91.7476	3	3	0.183507	0.00196523	43.2796	100	100	Confident
306	A0A1S3ZRL4	A0A1S4BLB0, A0A1S4CD07	A0A1S3ZRL4, A0A1S4BLB0, A0A1S4CD07	Related Proteins	60S ribosomal protein L7a-2 (A0A1S3ZRL4_TOBAC)	LOC107789676	11.6279	100	3	3	0.128838	0.00710594	29.2804	100	100	Confident
307	A0A1S4A4C6		A0A1S4A4C6	Single Protein	uncharacterized oxidoreductase At4g09670-like (A0A1S4A4C6_TOBAC)	LOC107793596	12.3288	100	3	3	0.193777	0.00502283	40.0607	100	100	Confident
308	A0A1S4AES5	A0A1S4AXF2	A0A1S4AES5, A0A1S4AXF2	Related Proteins	L-ascorbate oxidase homolog (A0A1S4AES5_TOBAC)	LOC107796674	8.33333	67.037	3	3	0.16203	0.00253223	60.1207	100	100	Confident
309	A0A1S4AK33	A0A1S4C373	A0A1S4AK33, A0A1S4C373	Related Proteins	Pyruvate dehydrogenase E1 component subunit alpha (A0A1S4AK33_TOBAC)	LOC107798513	10.2041	87.2449	3	3	0.13921	0.00536062	43.0777	100	100	Confident
310	A0A1S4AL36		A0A1S4AL36	Single Protein	60S ribosomal protein L13a-4-like (A0A1S4AL36_TOBAC)	LOC107798858	16.9903	100	3	3	0.165914	0.00849515	23.4841	100	100	Confident
311	A0A1S4AQ07	A0A1S4BID9	A0A1S4AQ07, A0A1S4BID9	Related Proteins	30S ribosomal protein S1, chloroplastic-like (A0A1S4AQ07_TOBAC)	LOC107800017	8.8729	79.3765	3	3	0.148154	0.00553877	45.5618	100	100	Confident
312	A0A1S4ASM7	A0A1S4ATB4	A0A1S4ASM7, A0A1S4ATB4	Related Proteins	Aspartate aminotransferase (A0A1S4ASM7_TOBAC)	LOC107800998	11.9804	89.9756	3	3	0.193777	0.00416667	44.7958	100	100	Confident
313	A0A1S4ATQ7	A0A1S4ATY4, A0A1S4CQN8	A0A1S4ATQ7, A0A1S4ATY4, A0A1S4CQN8	Related Proteins	Cyanate hydratase (A0A1S4ATQ7_TOBAC)	LOC107801183	31.2102	100	3	3	0.501311	0.0116773	17.4128	100	100	Confident
314	A0A1S4ATS9		A0A1S4ATS9	Single Protein	Profilin (A0A1S4ATS9_TOBAC)	LOC107801297	34.3511	64.1221	3	3	1.15443	0.0218254	14.2061	100	100	Confident
315	A0A1S4BB05		A0A1S4BB05	Single Protein	fasciclin-like arabinogalactan protein 8 (A0A1S4BB05_TOBAC)	LOC107806416	14.3426	72.1116	3	3	0.43845	0.0101289	26.9002	100	100	Confident
316	A0A1S4BIA9	A0A1S4DEV0	A0A1S4BIA9, A0A1S4DEV0	Related Proteins	beta-fructofuranosidase, insoluble isoenzyme 1-like (A0A1S4BIA9_TOBAC)	LOC107808557	7.75862	94.6552	3	3	0.110336	0.0033394	65.7514	100	100	Confident
317	A0A1S4BMK1		A0A1S4BMK1	Single Protein	soluble inorganic pyrophosphatase-like (A0A1S4BMK1_TOBAC)	LOC107809932	22.4299	100	3	3	0.304321	0.00856698	24.0592	100	100	Confident
318	A0A1S4C159		A0A1S4C159	Single Protein	Alpha-mannosidase (A0A1S4C159_TOBAC)	LOC107814068	4.51128	85.7143	3	3	0.0788648	0.00229741	104.951	100	100	Confident
319	A0A1S4C596		A0A1S4C596	Single Protein	ERBB-3 BINDING PROTEIN 1 (A0A1S4C596_TOBAC)	LOC107815326	9.81912	91.2145	3	3	0.142069	0.00519358	42.7232	100	100	Confident
320	A0A1S4CCB3	A0A1S4DRW2	A0A1S4CCB3, A0A1S4DRW2	Related Proteins	thioredoxin-like (A0A1S4CCB3_TOBAC)	LOC107817447	24.0437	100	3	3	0.350314	0.00928962	19.8163	100	100	Confident
321	Q9XIY9	A0A1S4CEC2	A0A1S4CEC2, Q9XIY9	Unrelated Proteins	NtPRp27 (Q9XIY9_TOBAC)	LOC107820113	13.6364	71.4876	3	3	0.304321	0.0105973	27.3606	100	100	Confident
322	A0A1S4CV80		A0A1S4CV80	Single Protein	protein EXORDIUM-like 2 (A0A1S4CV80_TOBAC)	LOC107822785	11.2583	56.2914	3	3	0.333521	0.0107843	32.0843	100	100	Confident
323	A0A1S4D519		A0A1S4D519	Single Protein	LOW QUALITY PROTEIN: UPF0603 protein At1g54780, chloroplastic (A0A1S4D519_TOBAC)	LOC107826018	15.3846	85.2843	3	3	0.199354	0.00718954	32.2989	100	100	Confident
324	P31593	A0A1S4D6G2	A0A1S4D6G2, P31593	Related Proteins	Glutamate-1-semialdehyde 2,1-aminomutase, chloroplastic (GSA_TOBAC)	GSA	10.0418	85.7741	3	3	0.154782	0.00373984	50.8449	100	100	Confident
325	A0A1S4D817		A0A1S4D817	Single Protein	acyl-CoA-binding protein-like (A0A1S4D817_TOBAC)	LOC107826954	40.4494	100	3	3	0.637894	0.0205993	10.045	100	100	Confident
326	A0A1S4D910		A0A1S4D910	Single Protein	peptidyl-prolyl cis-trans isomerase CYP38, chloroplastic-like (A0A1S4D910_TOBAC)	LOC107827288	11.0482	78.4703	3	3	0.193777	0.0055355	38.627	100	100	Confident
327	A0A1S4DBQ8		A0A1S4DBQ8	Single Protein	40S ribosomal protein S15a-1 (A0A1S4DBQ8_TOBAC)	LOC107828126	28.4615	100	3	3	0.368875	0.0141026	14.7809	100	100	Confident
328	A0A1S4DE48		A0A1S4DE48	Single Protein	aspartyl protease AED3-like (A0A1S4DE48_TOBAC)	LOC107828826	8.1448	60.6335	3	3	0.218188	0.0068408	47.3168	100	100	Confident
329	Q50LG5		Q50LG5	Single Protein	Peroxidase (Q50LG5_TOBAC)	NtPOX1	9.44444	79.4444	3	3	0.22528	0.00641026	38.7405	100	100	Confident
330	Q711R1		Q711R1	Single Protein	Allene oxide cyclase (Q711R1_TOBAC)	aoc	17.9592	81.2245	3	3	0.29155	0.00921273	26.5077	100	100	Confident
331	Q8SF02	A0A1S4A5N4	A0A1S4A5N4, Q8SF02	Unrelated Proteins	Dicarboxylate/tricarboxylate carrier (Q8SF02_TOBAC)	dtc3	7	77.3333	2	2	0.165914	0.00574713	32.0473	100	100	Confident
332	Q948K3	A0A1S3XUI1, A0A1S3XUQ2, A0A1S4A416, A0A1S4CRT5	A0A1S3XUI1, A0A1S3XUQ2, A0A1S4A416, A0A1S4CRT5, Q948K3	Related Proteins	14-3-3 protein (Q948K3_TOBAC)	D75	11.1111	86.59	2	2	0.154782	0.00505689	29.4605	100	100	Confident
333	A0A1S3XUR0	A0A1S3Y379, A0A1S3ZTH3, A0A1S4DJH3	A0A1S3XUR0, A0A1S3Y379, A0A1S3ZTH3, A0A1S4DJH3	Related Proteins	Ribosomal protein (A0A1S3XUR0_TOBAC)	LOC107769022	13.4259	100	2	3	0.122018	0.00925926	24.5863	100	100	Doubtful
334	A0A1S4DGN5	A0A1S4DIN0	A0A1S4DGN5, A0A1S4DIN0	Related Proteins	Superoxide dismutase (A0A1S4DGN5_TOBAC)	LOC107829594	18.8596	84.2105	2	2	0.221677	0.0078125	25.5311	100	100	Confident
335	P23547	P52396	P23547, P52396	Related Proteins	Glucan endo-1,3-beta-glucosidase, acidic isoform GI9 (E13G_TOBAC)	PR2	11.6618	46.0641	2	3	0.245197	0.0126582	37.6989	100	100	Confident
336	A0A059TCI1		A0A059TCI1	Single Protein	Cysteine proteinase inhibitor (A0A059TCI1_TOBAC)	LOC107761445	37.7551	100	2	2	0.425103	0.0153061	10.8126	100	100	Doubtful
337	A0A077DBK4	A0A1S4A8I7	A0A077DBK4, A0A1S4A8I7	Related Proteins	17.3 kDa class II heat shock protein-like (A0A077DBK4_TOBAC)	LOC107802503	10.1911	100	2	2	0.211528	0.00955414	17.6251	100	100	Confident
338	A0A140G1V3		A0A140G1V3	Single Protein	ribosomal protein L14 (A0A140G1V3_TOBAC)	rpl14	21.3115	100	2	1	0.29155	0.00409836	13.5692	100	100	Doubtful
339	A0A1S3X7A0	A0A1S3YUW5, A0A1S3YYQ3, A0A1S3ZTI1, A0A1S4B907, A0A1S4BMP5	A0A1S3X7A0, A0A1S3YUW5, A0A1S3YYQ3, A0A1S3ZTI1, A0A1S4B907, A0A1S4BMP5	Related Proteins	40S ribosomal protein S9-2 (A0A1S3X7A0_TOBAC)	LOC107761978	10.6599	100	2	2	0.122018	0.00380711	23.0342	100	100	Confident
340	A0A1S3Y3C4		A0A1S3Y3C4	Single Protein	5'-methylthioadenosine/S-adenosylhomocysteine nucleosidase 2-like (A0A1S3Y3C4_TOBAC)	LOC107771706	10.4869	68.9139	2	2	0.258925	0.00815217	28.0047	100	100	Doubtful
341	A0A1S3YIU8		A0A1S3YIU8	Single Protein	proteasome subunit beta type-2-A (A0A1S3YIU8_TOBAC)	LOC107776568	11.2745	100	2	2	0.211528	0.00735294	22.5894	100	100	Confident
342	A0A1S3YY25		A0A1S3YY25	Single Protein	60S acidic ribosomal protein P2A-like (A0A1S3YY25_TOBAC)	LOC107780915	28.0702	71.9298	2	2	0.389495	0.0182927	11.3948	100	100	Confident
343	A0A1S3Z0N4	A0A1S4CXS6	A0A1S3Z0N4, A0A1S4CXS6	Related Proteins	Fructose-bisphosphate aldolase (A0A1S3Z0N4_TOBAC)	LOC107781715	7.26257	100	2	2	0.125336	0.00195531	38.6	100	100	Confident
344	A0A1S3ZC38	A0A1S4ACV7	A0A1S3ZC38, A0A1S4ACV7	Related Proteins	Proteasome subunit beta (A0A1S3ZC38_TOBAC)	LOC107785082	13.4694	87.3469	2	2	0.178769	0.00700935	27.6148	100	100	Confident
345	P14170	A0A1S3ZKM7, A0A1S4A738	A0A1S3ZKM7, A0A1S4A738, P14170	Unrelated Proteins	Osmotin (OSMO_TOBAC)	AP24	11.3821	62.6016	2	2	0.29155	0.00974026	26.6635	100	100	Confident
346	A0A1S4AGV0	A0A1S4CC28	A0A1S4AGV0, A0A1S4CC28	Related Proteins	Dihydrolipoamide acetyltransferase component of pyruvate dehydrogenase complex (A0A1S4AGV0_TOBAC)	LOC107797489	5.67227	70.5882	2	2	0.105295	0.00446429	49.6941	100	100	Confident
347	A0A1S4AGW0	A0A1S4B5M6	A0A1S4AGW0, A0A1S4B5M6	Related Proteins	malate dehydrogenase, glyoxysomal (A0A1S4AGW0_TOBAC)	LOC107797501	8.12325	80.112	2	2	0.140625	0.004662	37.5747	100	100	Confident
348	A0A1S4B9X7		A0A1S4B9X7	Single Protein	alpha-dioxygenase 1-like (A0A1S4B9X7_TOBAC)	LOC107806116	6.72926	94.8357	2	2	0.0577676	0.00247525	73.8559	100	100	Confident
349	A0A1S4BKW8		A0A1S4BKW8	Single Protein	Ribosomal protein (A0A1S4BKW8_TOBAC)	LOC107809424	7.94118	77.3529	2	2	0.105295	0.00506971	37.0237	100	100	Doubtful
350	A0A1S4CM79		A0A1S4CM79	Single Protein	Malic enzyme (A0A1S4CM79_TOBAC)	LOC107820287	6.93739	76.3113	2	2	0.0841459	0.00332594	65.3297	100	100	Confident
351	A0A1S4CMF2		A0A1S4CMF2	Single Protein	rhodanese-like domain-containing protein 4, chloroplastic (A0A1S4CMF2_TOBAC)	LOC107820359	5.94966	64.7597	2	2	0.122018	0.00530035	45.9623	100	100	Confident
352	O82151	A0A1S4CR57	A0A1S4CR57, O82151	Unrelated Proteins	Beta-D-glucan exohydrolase (O82151_TOBAC)	LOC107819408	3.50318	70.7006	2	2	0.0711511	0.00337838	68.4011	100	100	Confident
353	A0A1S4CZY8		A0A1S4CZY8	Single Protein	Ribosomal protein (A0A1S4CZY8_TOBAC)	LOC107824444	20.155	100	2	2	0.29155	0.0103359	14.1074	100	100	Confident
354	Q5DKU9	Q5DKV0	Q5DKU9, Q5DKV0	Related Proteins	Adenosine kinase isoform 1S (Q5DKU9_TOBAC)	LOC107790330	7.35294	100	2	2	0.165914	0.00392157	37.4206	100	100	Confident
355	A0A076L4N7	A0A1S3ZRI7, A0A1S4D890	A0A076L4N7, A0A1S3ZRI7, A0A1S4D890	Related Proteins	40S ribosomal protein S13-like (A0A076L4N7_TOBAC)	LOC107789702	19.8675	100	2	3	0.149757	0.0165563	17.0806	100	100	Confident
356	A0A077DCK9	A0A1S3X5I0	A0A077DCK9, A0A1S3X5I0	Related Proteins	Carbonic anhydrase (A0A077DCK9_TOBAC)	LOC107821152	11.828	100	2	3	0.140625	0.00597372	30.5935	100	100	Confident
357	A0A140G1U6	A0A1S3XVT6	A0A140G1U6, A0A1S3XVT6	Unrelated Proteins	Photosystem II reaction center protein H (A0A140G1U6_TOBAC)	psbH	23.2877	42.4658	2	3	1.51189	0.0806452	7.754	100	100	Confident
358	A0A1S3WY23	A0A1S3XCW6, A0A1S3YEM1, A0A1S3ZW93	A0A1S3WY23, A0A1S3XCW6, A0A1S3YEM1, A0A1S3ZW93	Related Proteins	60S ribosomal protein L21-2 (A0A1S3WY23_TOBAC)	LOC107759160	6.70732	81.0976	2	3	0.140625	0.018797	18.6762	100	100	Confident
359	A0A1S3X1G1	A0A1S4CHM7, A0A1S4CYX6	A0A1S3X1G1, A0A1S4CHM7, A0A1S4CYX6	Related Proteins	glycine-rich RNA-binding protein GRP1A-like isoform X2 (A0A1S3X1G1_TOBAC)	LOC107760024	22.8814	100	2	2	0.389495	0.0127119	12.1176	100	100	Confident
360	A0A1S3X2Z0	A0A1S3XGM0, A0A1S4BBF5	A0A1S3X2Z0, A0A1S3XGM0, A0A1S4BBF5	Related Proteins	triosephosphate isomerase, chloroplastic-like (A0A1S3X2Z0_TOBAC)	LOC107760622	8.8685	100	2	3	0.145048	0.00458716	34.7406	100	100	Confident
361	A0A1S3X711	A0A1S4DJD1, A0A1S4DLS9	A0A1S3X711, A0A1S4DJD1, A0A1S4DLS9	Related and Unrelated Proteins	Phosphoribulokinase (A0A1S3X711_TOBAC)	LOC107761746	6.40394	91.8719	2	3	0.115884	0.00625559	45.0948	100	100	Confident
362	A0A1S3X929	A0A1S3X9U8, A0A1S3ZII8, A0A1S3ZMG8, A0A1S3ZT51, A0A1S4AA87, A0A1S4AC02, A0A1S4ADK7, A0A1S4AE13, A0A1S4AK61, A0A1S4ARM1, A0A1S4B370, A0A1S4B5W8, A0A1S4BAV7, A0A1S4BMT2, A0A1S4C1C0, A0A1S4C557, A0A1S4CQ71, A0A1S4DK20, A0A1S4DMA6, P93373, P93375, Q05214	A0A1S3X929, A0A1S3X9U8, A0A1S3ZII8, A0A1S3ZMG8, A0A1S3ZT51, A0A1S4AA87, A0A1S4AC02, A0A1S4ADK7, A0A1S4AE13, A0A1S4AK61, A0A1S4ARM1, A0A1S4B370, A0A1S4B5W8, A0A1S4BAV7, A0A1S4BMT2, A0A1S4C1C0, A0A1S4C557, A0A1S4CQ71, A0A1S4DK20, A0A1S4DMA6, P93373, P93375, Q05214	Related and Unrelated Proteins	actin-71 (A0A1S3X929_TOBAC)	LOC107762468	7.69231	100	2	3	0.128838	0.00221043	41.687	100	100	Confident
363	A0A1S3XBQ5	A0A1S4DFH1	A0A1S3XBQ5, A0A1S4DFH1	Related Proteins	cannabidiolic acid synthase-like (A0A1S3XBQ5_TOBAC)	LOC107763225	5.66038	100	2	3	0.0746078	0.00440252	60.1529	100	100	Confident
364	P27492	A0A1S3XEU1, A0A1S3Y6U0, A0A1S3Y8Q2, A0A1S3YWG7, A0A1S4BPJ2, A0A1S4BPJ4, A0A1S4BPM1, P27496	A0A1S3XEU1, A0A1S3Y6U0, A0A1S3Y8Q2, A0A1S3YWG7, A0A1S4BPJ2, A0A1S4BPJ4, A0A1S4BPM1, P27492, P27496	Related Proteins	Chlorophyll a-b binding protein 16, chloroplastic (CB21_TOBAC)	CAB16	10.9023	56.7669	2	3	0.245197	0.0149007	28.1601	100	100	Confident
365	A0A1S3XRM3	A0A1S4C967	A0A1S3XRM3, A0A1S4C967	Related Proteins	oxygen-evolving enhancer protein 3-2, chloroplastic-like (A0A1S3XRM3_TOBAC)	LOC107767928	6.57895	100	2	2	0.160155	0.00657895	24.1739	100	100	Confident
366	A0A1S3XU79	A0A1S4AHL7, A0A1S4AMT9, A0A1S4DCB9	A0A1S3XU79, A0A1S4AHL7, A0A1S4AMT9, A0A1S4DCB9	Related Proteins	60S ribosomal protein L35a-3 (A0A1S3XU79_TOBAC)	LOC107768641	24.1071	100	2	3	0.211528	0.0223214	12.9248	100	100	Confident
367	A0A1S3XVQ4	A0A1S3YNX2, A0A1S3Z0C5, A0A1S4AJY9	A0A1S3XVQ4, A0A1S3YNX2, A0A1S3Z0C5, A0A1S4AJY9	Related Proteins	enoyl-[acyl-carrier-protein] reductase [NADH] 2, chloroplastic-like (A0A1S3XVQ4_TOBAC)	LOC107769328	7.65306	85.9694	2	3	0.122018	0.00445104	41.5713	100	100	Confident
368	P07052	A0A1S3XXM2	A0A1S3XXM2, P07052	Related Proteins	Pathogenesis-related protein R minor form (PRR2_TOBAC)		8.84956	54.8673	2	3	0.389495	0.0201613	24.5352	100	100	Confident
369	A0A1S3Y5V8	A0A1S3ZEB9	A0A1S3Y5V8, A0A1S3ZEB9	Related Proteins	60S acidic ribosomal protein P0 (A0A1S3Y5V8_TOBAC)	LOC107772468	10.625	67.8125	2	3	0.149757	0.00921659	34.0599	100	100	Confident
370	A0A1S3Y838	A0A1S4C1W2	A0A1S3Y838, A0A1S4C1W2	Related Proteins	2-methyl-6-phytyl-1,4-hydroquinone methyltransferase, chloroplastic-like (A0A1S3Y838_TOBAC)	LOC107773365	10.4478	100	2	3	0.118872	0.00746269	38.0128	100	100	Confident
371	A0A1S3YX67	A0A1S4DHU6	A0A1S3YX67, A0A1S4DHU6	Related Proteins	40S ribosomal protein S10-1-like (A0A1S3YX67_TOBAC)	LOC107780640	13.4615	100	2	3	0.193777	0.0120192	23.0795	100	100	Confident
372	A0A1S3Z4G5	A0A1S4A2P5, A0A1S4DJH5	A0A1S3Z4G5, A0A1S4A2P5, A0A1S4DJH5	Related and Unrelated Proteins	lipoxygenase homology domain-containing protein 1-like (A0A1S3Z4G5_TOBAC)	LOC107782823	14.0625	79.6875	2	3	0.389495	0.0163399	21.1952	100	100	Confident
373	A0A1S3ZDL6	A0A1S3ZWA5, A0A1S4DFI4, A0A1S4DK43	A0A1S3ZDL6, A0A1S3ZWA5, A0A1S4DFI4, A0A1S4DK43	Related Proteins	40S ribosomal protein S15-like (A0A1S3ZDL6_TOBAC)	LOC107785533	23.8411	100	2	3	0.211528	0.00662252	17.1313	100	100	Confident
374	A0A1S3ZEQ4		A0A1S3ZEQ4	Single Protein	GDSL esterase/lipase At1g29670-like (A0A1S3ZEQ4_TOBAC)	LOC107785876	16.4751	68.1992	2	3	0.245197	0.0140449	28.8384	100	100	Confident
375	A0A1S4ARH1	A0A1S4BKF0	A0A1S4ARH1, A0A1S4BKF0	Related Proteins	40S ribosomal protein S2-4-like (A0A1S4ARH1_TOBAC)	LOC107800510	10.7143	100	2	3	0.118872	0.00661376	27.3436	100	100	Confident
376	A0A1S4B530	A0A1S4B592, A0A1S4D6N6, A0A1S4D6S5	A0A1S4B530, A0A1S4B592, A0A1S4D6N6, A0A1S4D6S5	Related Proteins	nascent polypeptide-associated complex subunit alpha-like protein 1 isoform X2 (A0A1S4B530_TOBAC)	LOC107804624	12.5	84.5	2	3	0.221677	0.00986193	21.8108	100	100	Confident
377	A0A1S4BHU3	A0A1S4CLL3	A0A1S4BHU3, A0A1S4CLL3	Related Proteins	protein CURVATURE THYLAKOID 1A, chloroplastic-like (A0A1S4BHU3_TOBAC)	LOC107808435	6.54762	80.9524	2	2	0.258925	0.0110294	17.9415	100	100	Confident
378	O80361	A0A1S4CCG1, A0A1S4DD77	A0A1S4CCG1, A0A1S4DD77, O80361	Related Proteins	50S ribosomal protein L4, chloroplastic (RK4_TOBAC)	RPL4	14.1844	88.6525	2	2	0.128838	0.006	31.2331	100	100	Confident
379	A0A1S4CHS5	A0A1S4DNI7	A0A1S4CHS5, A0A1S4DNI7	Related Proteins	ribulose-phosphate 3-epimerase, chloroplastic-like (A0A1S4CHS5_TOBAC)	LOC107818980	11.032	59.0747	2	3	0.193777	0.0150602	29.8628	100	100	Confident
380	A0A068LMB8	A0A1S3Z7Q2, A0A1S3ZFP2, Q53E26	A0A068LMB8, A0A1S3Z7Q2, A0A1S3ZFP2, Q53E26	Related Proteins	17.6 kDa class I heat shock protein-like (A0A068LMB8_TOBAC)	LOC107770077	11.7647	100	2	2	0.193777	0.0087146	17.4378	100	100	Confident
381	A0A076KWF9	A0A1S4CUX2	A0A076KWF9, A0A1S4CUX2	Unrelated Proteins	Gluaredoxin (A0A076KWF9_TOBAC)	LOC107801695	26.8519	100	2	2	0.467799	0.0138889	11.2408	100	100	Confident
382	A0A0R4WFW8	A0A1S3XIQ8, A0A1S3Y5T8	A0A0R4WFW8, A0A1S3XIQ8, A0A1S3Y5T8	Related and Unrelated Proteins	Mannose-binding lectin (A0A0R4WFW8_TOBAC)	MBL1	11.0738	89.2617	2	2	0.136464	0.00501253	33.9655	100	100	Doubtful
383	A0A0S0N610	A0A0S0N6E8, A0A1S3X734, A0A1S3XCD2, A0A1S3YDP0, A0A1S3YVW7, A0A1S3YYR6, A0A1S3Z6C2, A0A1S3ZAC9, A0A1S4AWT9, A0A1S4C0B3, A0A1S4C3U3, A0A1S4C858, A0A1S4CEZ1, A0A1S4D7I7, A0A1S4DF33, A0A1S4DS33	A0A0S0N610, A0A0S0N6E8, A0A1S3X734, A0A1S3XCD2, A0A1S3YDP0, A0A1S3YVW7, A0A1S3YYR6, A0A1S3Z6C2, A0A1S3ZAC9, A0A1S4AWT9, A0A1S4C0B3, A0A1S4C3U3, A0A1S4C858, A0A1S4CEZ1, A0A1S4D7I7, A0A1S4DF33, A0A1S4DS33	Related and Unrelated Proteins	Tubulin beta chain (A0A0S0N610_TOBAC)	TUB1	4.88889	71.7778	2	2	0.132541	0.00216718	50.467	100	100	Confident
384	A0A0S0N610	A0A0S0N6E8, A0A1S3YDP0, A0A1S3YYR6, A0A1S3Z6C2, A0A1S3ZAC9, A0A1S4AWT9, A0A1S4CEZ1, A0A1S4CWT4, A0A1S4D7I7, A0A1S4DF33, A0A1S4DS33	A0A0S0N610, A0A0S0N6E8, A0A1S3YDP0, A0A1S3YYR6, A0A1S3Z6C2, A0A1S3ZAC9, A0A1S4AWT9, A0A1S4CEZ1, A0A1S4CWT4, A0A1S4D7I7, A0A1S4DF33, A0A1S4DS33	Related Proteins	Tubulin beta chain (A0A0S0N610_TOBAC)	TUB1	8.44444	71.7778	2	2	0.132541	0.00216718	50.467	100	100	Doubtful
385	A0A140G1V2		A0A140G1V2	Single Protein	ribosomal protein S8 (A0A140G1V2_TOBAC)	rps8	21.6418	100	2	2	0.185971	0.011194	15.7807	100	100	Confident
386	A0A1S3WXC3	A0A1S4DRS6, A0A1S4DRZ7, A0A1S4DSF0	A0A1S3WXC3, A0A1S4DRS6, A0A1S4DRZ7, A0A1S4DSF0	Related Proteins	kynurenine formamidase-like isoform X4 (A0A1S3WXC3_TOBAC)	LOC107832684	8.4	68.4	2	2	0.172102	0.00779727	27.9537	100	100	Confident
387	A0A1S3WYG6	A0A1S3YK10	A0A1S3WYG6, A0A1S3YK10	Related Proteins	L-ascorbate peroxidase 1, cytosolic (A0A1S3WYG6_TOBAC)	LOC107759348	9.2	86.4	2	2	0.165914	0.00617284	27.4629	100	100	Confident
388	A0A1S3X0H8	A0A1S3XBV7, A0A1S4AEL0, A0A1S4AZC1, A0A1S4BRQ5	A0A1S3X0H8, A0A1S3XBV7, A0A1S4AEL0, A0A1S4AZC1, A0A1S4BRQ5	Related Proteins	60S ribosomal protein L27 (A0A1S3X0H8_TOBAC)	LOC107759969	14.0741	100	2	2	0.145048	0.0111111	15.6326	100	100	Confident
389	A0A1S3X1F6	A0A1S3YJT0	A0A1S3X1F6, A0A1S3YJT0	Related Proteins	V-type proton ATPase subunit E-like (A0A1S3X1F6_TOBAC)	LOC107760017	10.3896	83.5498	2	2	0.132541	0.00690846	26.4879	100	100	Confident
390	O04361	A0A1S3X3N6, A0A1S3XQI6, A0A1S4AG05, A0A1S4AVP3, A0A1S4BJ80	A0A1S3X3N6, A0A1S3XQI6, A0A1S4AG05, A0A1S4AVP3, A0A1S4BJ80, O04361	Related and Unrelated Proteins	Prohibitin (O04361_TOBAC)	LOC107817175	12.1864	100	2	2	0.165914	0.00268817	30.4952	100	100	Confident
391	A0A1S3X434		A0A1S3X434	Single Protein	50S ribosomal protein L5, chloroplastic (A0A1S3X434_TOBAC)	LOC107761040	14.9813	100	2	2	0.132541	0.00561798	29.4015	100	100	Doubtful
392	A0A1S3X6N4	A0A1S3XHA6	A0A1S3X6N4, A0A1S3XHA6	Related Proteins	GDSL esterase/lipase At1g29670-like (A0A1S3X6N4_TOBAC)	LOC107761814	7.20222	91.1357	2	2	0.160155	0.00455927	39.9952	100	100	Confident
393	A0A1S3X9L9		A0A1S3X9L9	Single Protein	uncharacterized protein LOC107762645 (A0A1S3X9L9_TOBAC)	LOC107762645	9.26518	66.7732	2	2	0.178769	0.00637959	33.6298	100	100	Confident
394	Q9FSF6	A0A1S3XAW1, A0A1S3ZDJ6, A0A1S3ZDW5, A0A1S4CT55	A0A1S3XAW1, A0A1S3ZDJ6, A0A1S3ZDW5, A0A1S4CT55, Q9FSF6	Related Proteins	60S ribosomal protein L11-1-like (Fragment) (Q9FSF6_TOBAC)	rbl11-like	13.2597	100	2	2	0.145048	0.00828729	20.761	100	100	Confident
395	A0A1S3XBQ5	A0A1S3ZEU8	A0A1S3XBQ5, A0A1S3ZEU8	Related Proteins	cannabidiolic acid synthase-like (A0A1S3XBQ5_TOBAC)	LOC107763225	5.66038	100	2	2	0.0746078	0.00251572	60.1529	100	100	Confident
396	P41098	A0A1S3XBT8, A0A1S3XUR7, A0A1S3ZF75, A0A1S4CB80, A0A1S4CM46	A0A1S3XBT8, A0A1S3XUR7, A0A1S3ZF75, A0A1S4CB80, A0A1S4CM46, P41098	Related Proteins	60S ribosomal protein L34 (RL34_TOBAC)	RPL34	16.6667	100	2	2	0.149757	0.0125	13.7438	100	100	Confident
397	A0A1S3XCQ1	A0A1S4BAX0	A0A1S3XCQ1, A0A1S4BAX0	Related Proteins	dnaJ protein homolog (A0A1S3XCQ1_TOBAC)	LOC107763704	6.2201	83.4928	2	2	0.0811808	0.00429799	46.6278	100	100	Confident
398	A0A1S3XCV4	A0A1S4DA59	A0A1S3XCV4, A0A1S4DA59	Related Proteins	V-type proton ATPase subunit E-like (A0A1S3XCV4_TOBAC)	LOC107763771	9.95671	83.5498	2	2	0.136464	0.00690846	26.4548	100	100	Confident
399	A0A1S3XCX3	A0A1S3XUA7, A0A1S3XUI2, A0A1S3XV07, A0A1S4AC00, A0A1S4ADW0, A0A1S4DI65, A0A1S4DN58	A0A1S3XCX3, A0A1S3XUA7, A0A1S3XUI2, A0A1S3XV07, A0A1S4AC00, A0A1S4ADW0, A0A1S4DI65, A0A1S4DN58	Related Proteins	Plasma membrane ATPase (A0A1S3XCX3_TOBAC)	LOC107763794	2.62055	81.9706	2	2	0.0476158	0.000959079	104.881	100	100	Confident
400	A0A1S3XFZ4	A0A1S4AXH8, A0A1S4AXH9, A0A1S4BLB5	A0A1S3XFZ4, A0A1S4AXH8, A0A1S4AXH9, A0A1S4BLB5	Related Proteins	Dihydrolipoamide acetyltransferase component of pyruvate dehydrogenase complex (A0A1S3XFZ4_TOBAC)	LOC107764742	4.51613	83.4409	2	2	0.107757	0.00386598	48.7075	100	100	Confident
401	A0A1S3XGL5	A0A1S3XHC2, A0A1S4DQJ3	A0A1S3XGL5, A0A1S3XHC2, A0A1S4DQJ3	Related Proteins	Malic enzyme (A0A1S3XGL5_TOBAC)	LOC107765028	4.89865	81.5878	2	1	0.0857111	0.0010352	65.6028	100	100	Doubtful
402	A0A1S3XH54	A0A1S4CZW6	A0A1S3XH54, A0A1S4CZW6	Related Proteins	protein RETICULATA-RELATED 4, chloroplastic-like (A0A1S3XH54_TOBAC)	LOC107765191	5.49738	88.7435	2	2	0.128838	0.00442478	41.2283	100	100	Confident
403	A0A1S3XHP3	A0A1S3ZE64	A0A1S3XHP3, A0A1S3ZE64	Related Proteins	ATP-dependent Clp protease proteolytic subunit (A0A1S3XHP3_TOBAC)	LOC107765360	11.465	100	2	2	0.154782	0.00477707	34.0855	100	100	Doubtful
404	P30361	A0A1S3XHZ1, A0A1S4B832, Q02585	A0A1S3XHZ1, A0A1S4B832, P30361, Q02585	Related Proteins	Cytochrome b6-f complex iron-sulfur subunit 1, chloroplastic (UCRIA_TOBAC)	petC1	14.4737	65.3509	2	2	0.258925	0.0100671	24.1361	100	100	Confident
405	Q285L8	A0A1S3XJC8, A0A1S3YSQ9, A0A1S3ZCU3, A0A1S4A7Q3, A0A1S4B4L3	A0A1S3XJC8, A0A1S3YSQ9, A0A1S3ZCU3, A0A1S4A7Q3, A0A1S4B4L3, Q285L8	Related Proteins	40S ribosomal protein S3a (RS3A_TOBAC)	cyc07	9.96169	100	2	2	0.0944998	0.00574713	29.7088	100	100	Confident
406	A0A1S3XJV2	A0A1S4CBK2	A0A1S3XJV2, A0A1S4CBK2	Related Proteins	Peptidylprolyl isomerase (A0A1S3XJV2_TOBAC)	LOC107765998	8.89831	71.6102	2	2	0.211528	0.00887574	25.324	100	100	Confident
407	A0A1S4D040	A0A1S3XKP7, A0A1S4D439	A0A1S3XKP7, A0A1S4D040, A0A1S4D439	Related Proteins	glyoxysomal fatty acid beta-oxidation multifunctional protein MFP-a-like (A0A1S4D040_TOBAC)	LOC107824491	4.45969	94.5111	2	2	0.0711511	0.00272232	63.0196	100	100	Doubtful
408	A0A1S3XQ54	A0A1S3XQB5, A0A1S3Y0E6, A0A1S3YCS7, A0A1S4APK5, A0A1S4BZS6, A0A1S4C023	A0A1S3XQ54, A0A1S3XQB5, A0A1S3Y0E6, A0A1S3YCS7, A0A1S4APK5, A0A1S4BZS6, A0A1S4C023	Related Proteins	DEAD-box ATP-dependent RNA helicase 56 isoform X1 (A0A1S3XQ54_TOBAC)	LOC107767550	6.7757	92.5234	2	2	0.0944998	0.00378788	48.4706	100	100	Confident
409	A0A1S3XQI4	A0A1S3XU76, A0A1S4B1N5	A0A1S3XQI4, A0A1S3XU76, A0A1S4B1N5	Related Proteins	60S ribosomal protein L3-2 (A0A1S3XQI4_TOBAC)	LOC107767586	4.88432	100	2	2	0.0600258	0.00122414	44.3727	100	100	Confident
410	A0A1S3XRN0	A0A1S4AFD5	A0A1S3XRN0, A0A1S4AFD5	Related Proteins	Photosystem II reaction center Psb28 protein (A0A1S3XRN0_TOBAC)	LOC107768014	14.4444	80	2	2	0.258925	0.0104167	20.011	100	100	Confident
411	P80461	A0A1S3XRR2	A0A1S3XRR2, P80461	Unrelated Proteins	Glutathione reductase, chloroplastic (Fragment) (GSHRP_TOBAC)	GOR	5.56553	87.4327	2	2	0.0826367	0.00308008	59.9979	100	100	Confident
412	A0A1S3XTT0	A0A1S3XU09, A0A1S4BE47, A0A1S4BE88	A0A1S3XTT0, A0A1S3XU09, A0A1S4BE47, A0A1S4BE88	Related and Unrelated Proteins	Uroporphyrinogen decarboxylase (A0A1S3XTT0_TOBAC)	LOC107768723	7.63359	91.3486	2	2	0.107757	0.00371402	43.1746	100	100	Doubtful
413	A0A1S3XTT0	A0A1S4BE72, A0A1S4BE88	A0A1S3XTT0, A0A1S4BE72, A0A1S4BE88	Related and Unrelated Proteins	Uroporphyrinogen decarboxylase (A0A1S3XTT0_TOBAC)	LOC107768723	11.4504	91.3486	2	2	0.107757	0.00371402	43.1746	100	100	Doubtful
414	A0A1S3XWN7	A0A1S3YFD5, A0A1S4AFH2	A0A1S3XWN7, A0A1S3YFD5, A0A1S4AFH2	Related and Unrelated Proteins	uncharacterized protein LOC107769629 (A0A1S3XWN7_TOBAC)	LOC107769629	24.7525	100	2	2	0.668101	0.0148515	10.9416	100	100	Confident
415	A0A1S3Y064		A0A1S3Y064	Single Protein	ras-related protein RABF2a-like (A0A1S3Y064_TOBAC)	LOC107770679	12.5	100	2	2	0.274275	0.00666667	21.7609	100	100	Confident
416	A0A1S3Y4Y6	A0A1S3Y944, A0A1S4D9U8	A0A1S3Y4Y6, A0A1S3Y944, A0A1S4D9U8	Related Proteins	calnexin homolog 1-like (A0A1S3Y4Y6_TOBAC)	LOC107772248	5.19481	81.6327	2	2	0.0734189	0.00113636	60.9616	100	100	Doubtful
417	A0A1S3Y7X2		A0A1S3Y7X2	Single Protein	succinate dehydrogenase subunit 5, mitochondrial-like (A0A1S3Y7X2_TOBAC)	LOC107773166	11.7155	100	2	2	0.172102	0.00627615	26.5121	100	100	Confident
418	A0A1S3YAY2	A0A1S3ZD07, A0A1S4ACF1	A0A1S3YAY2, A0A1S3ZD07, A0A1S4ACF1	Related Proteins	1-aminocyclopropane-1-carboxylate oxidase-like (A0A1S3YAY2_TOBAC)	LOC107774406	8.22785	100	2	2	0.122018	0.00421941	35.9394	100	100	Confident
419	A0A1S3YBM6	A0A1S4BI32	A0A1S3YBM6, A0A1S4BI32	Related Proteins	ACT domain-containing protein DS12, chloroplastic-like (A0A1S3YBM6_TOBAC)	LOC107774407	10.6007	88.6926	2	2	0.202264	0.0059761	30.821	100	100	Confident
420	A0A1S3YBU5	A0A1S4ALJ9	A0A1S3YBU5, A0A1S4ALJ9	Related Proteins	Glucose-1-phosphate adenylyltransferase (A0A1S3YBU5_TOBAC)	LOC107774582	5.38462	100	2	2	0.0841459	0.00288462	57.2301	100	100	Confident
421	A0A1S3YD01	A0A1S3ZDZ0	A0A1S3YD01, A0A1S3ZDZ0	Related Proteins	uncharacterized protein LOC107774966 (A0A1S3YD01_TOBAC)	LOC107774966	14.4928	100	2	2	0.258925	0.00362319	22.3885	100	100	Confident
422	A0A1S3YE47	A0A1S3ZNT6	A0A1S3YE47, A0A1S3ZNT6	Related Proteins	tropinone reductase-like 3 (A0A1S3YE47_TOBAC)	LOC107775270	5.95238	85.7143	2	2	0.172102	0.00347222	26.8802	100	100	Confident
423	A0A1S3YEB5	A0A1S4AX09	A0A1S3YEB5, A0A1S4AX09	Related Proteins	heme-binding-like protein At3g10130, chloroplastic (A0A1S3YEB5_TOBAC)	LOC107775162	12.0603	100	2	2	0.193777	0.00753769	22.0955	100	100	Confident
424	A0A1S3YGX2	A0A1S4CD46, A0A1S4DFX8	A0A1S3YGX2, A0A1S4CD46, A0A1S4DFX8	Related Proteins	kynurenine formamidase-like (A0A1S3YGX2_TOBAC)	LOC107776169	11.2211	71.2871	2	2	0.136464	0.00231481	33.585	100	100	Confident
425	A0A1S3YH65	A0A1S4ASQ4, A0A1S4C4M7, A0A1S4CW84	A0A1S3YH65, A0A1S4ASQ4, A0A1S4C4M7, A0A1S4CW84	Related Proteins	GTP-binding protein YPTM2-like (A0A1S3YH65_TOBAC)	LOC107776243	14.7783	100	2	2	0.245197	0.00591133	22.5222	100	100	Doubtful
426	A0A1S3YHS4	A0A1S3YIE3, A0A1S3YIN0	A0A1S3YHS4, A0A1S3YIE3, A0A1S3YIN0	Related Proteins	probable serine protease EDA2 isoform X1 (A0A1S3YHS4_TOBAC)	LOC107776426	4.73251	100	2	2	0.0907767	0.00308642	54.6654	100	100	Confident
427	Q93X33	A0A1S3YJ09, A0A1S4ASP0, A0A1S4BQV0, A0A1S4CBL4	A0A1S3YJ09, A0A1S4ASP0, A0A1S4BQV0, A0A1S4CBL4, Q93X33	Related Proteins	Putative beta 3 proteasome subunit (Fragment) (Q93X33_TOBAC)	b3	16.8539	75.8427	2	2	0.311134	0.0111111	19.832	100	100	Confident
428	A0A1S3YK07	A0A1S3YKT8, A0A1S3YKW2, A0A1S3YKW7	A0A1S3YK07, A0A1S3YKT8, A0A1S3YKW2, A0A1S3YKW7	Related Proteins	Glutathione reductase (A0A1S3YK07_TOBAC)	LOC107777100	7.87879	89.0909	2	2	0.0873357	0.00340136	53.8937	100	100	Confident
429	A0A1S3YLL8	A0A1S4CAS7	A0A1S3YLL8, A0A1S4CAS7	Related Proteins	chaperone protein ClpB3, chloroplastic-like (A0A1S3YLL8_TOBAC)	LOC107777392	3.79877	95.7906	2	2	0.0341857	0.00160772	109.644	100	100	Confident
430	A0A1S3YN86	A0A1S4AFH1	A0A1S3YN86, A0A1S4AFH1	Related Proteins	glycerophosphodiester phosphodiesterase GDPDL3-like (A0A1S3YN86_TOBAC)	LOC107778062	3.45745	62.367	2	2	0.0857111	0.00284293	82.0657	100	100	Confident
431	A0A1S3YND1		A0A1S3YND1	Single Protein	premnaspirodiene oxygenase-like (A0A1S3YND1_TOBAC)	LOC107777799	4.72441	92.5197	2	2	0.0811808	0.00319149	57.7236	100	100	Confident
432	A0A1S3YNF7	A0A1S4ALC8, A0A1S4CUV9	A0A1S3YNF7, A0A1S4ALC8, A0A1S4CUV9	Related Proteins	glycine--tRNA ligase, mitochondrial 1-like (A0A1S3YNF7_TOBAC)	LOC107777878	3.84615	89.8352	2	2	0.0525003	0.00229358	81.2007	100	100	Confident
433	A0A1S3YR78	A0A1S4CFR7, A0A1S4CGB8	A0A1S3YR78, A0A1S4CFR7, A0A1S4CGB8	Related Proteins	Pyruvate kinase (A0A1S3YR78_TOBAC)	LOC107778911	7.05882	80.7843	2	2	0.0907767	0.00364078	55.0709	100	100	Doubtful
434	A0A1S3YRJ8	A0A1S4DCJ5	A0A1S3YRJ8, A0A1S4DCJ5	Related Proteins	60S ribosomal protein L27a-3-like (A0A1S3YRJ8_TOBAC)	LOC107779018	20.2703	100	2	2	0.154782	0.0101351	16.387	100	100	Confident
435	P41918	A0A1S3YU28, A0A1S3ZIC2, P41919	A0A1S3YU28, A0A1S3ZIC2, P41918, P41919	Related Proteins	GTP-binding nuclear protein Ran-A1 (RANA1_TOBAC)	RAN-A1	10.8597	76.4706	2	2	0.193777	0.00887574	25.0026	100	100	Confident
436	Q08IJ1	A0A1S3Z059, A0A1S3ZBE7, A0A1S3ZIL8, A0A1S4A5T6, A0A1S4BNF1, A0A1S4CHK0	A0A1S3Z059, A0A1S3ZBE7, A0A1S3ZIL8, A0A1S4A5T6, A0A1S4BNF1, A0A1S4CHK0, Q08IJ1	Related Proteins	ADP ribosylation factor (Q08IJ1_TOBAC)	ARF	19.8895	100	2	2	0.232847	0.00414365	20.6527	100	100	Confident
437	A0A1S3Z2N3	A0A1S4AZJ1	A0A1S3Z2N3, A0A1S4AZJ1	Related Proteins	Dihydrolipoyl dehydrogenase (A0A1S3Z2N3_TOBAC)	LOC107782283	5.58464	77.836	2	2	0.0811808	0.00336323	61.4441	100	100	Confident
438	A0A1S3Z555	A0A1S3ZES3, A0A1S4AN51, A0A1S4B8G0, A0A1S4B9N4, A0A1S4C1N7, A0A1S4C1N9, A0A1S4C1Q1, A0A1S4C1W6	A0A1S3Z555, A0A1S3ZES3, A0A1S4AN51, A0A1S4B8G0, A0A1S4B9N4, A0A1S4C1N7, A0A1S4C1N9, A0A1S4C1Q1, A0A1S4C1W6	Related Proteins	Proteasome subunit alpha type (A0A1S3Z555_TOBAC)	LOC107783032	10.5485	81.4346	2	2	0.245197	0.00777202	26.038	100	100	Confident
439	A0A1S3Z5U6	A0A1S4CIG9	A0A1S3Z5U6, A0A1S4CIG9	Related Proteins	ribosome-binding factor PSRP1, chloroplastic-like (A0A1S3Z5U6_TOBAC)	LOC107783393	6.25	72.6974	2	1	0.107757	0.00452489	33.8594	100	100	Doubtful
440	A0A1S3Z898	A0A1S4DK84	A0A1S3Z898, A0A1S4DK84	Related Proteins	fasciclin-like arabinogalactan protein 9 (A0A1S3Z898_TOBAC)	LOC107784037	5.9761	53.7849	2	2	0.274275	0.00555556	26.9699	100	100	Confident
441	A0A1S3ZAP8	A0A1S3ZJA8, A0A1S4BZY1, A0A1S4C294	A0A1S3ZAP8, A0A1S3ZJA8, A0A1S4BZY1, A0A1S4C294	Related Proteins	ras-related protein RABD1-like (A0A1S3ZAP8_TOBAC)	LOC107784791	13.3663	100	2	2	0.193777	0.00594059	22.4654	100	100	Doubtful
442	A0A1S3ZFS3	A0A1S4AWU1	A0A1S3ZFS3, A0A1S4AWU1	Related Proteins	peroxiredoxin-2F, mitochondrial-like (A0A1S3ZFS3_TOBAC)	LOC107786362	11.9171	100	2	2	0.221677	0.00777202	20.8766	100	100	Doubtful
443	Q9FXL9	A0A1S3ZJB7	A0A1S3ZJB7, Q9FXL9	Related Proteins	L-galactono-1,4-lactone dehydrogenase (Q9FXL9_TOBAC)	GLDHase	4.25894	94.2078	2	2	0.0660505	0.00271248	66.6354	100	100	Confident
444	A0A1S3ZMM9	A0A1S4A107	A0A1S3ZMM9, A0A1S4A107	Related Proteins	Peroxidase (A0A1S3ZMM9_TOBAC)	LOC107788452	10.1852	51.5432	2	2	0.221677	0.00898204	34.7259	100	100	Confident
445	A0A1S3ZP89	A0A1S4BNK0	A0A1S3ZP89, A0A1S4BNK0	Related Proteins	30S ribosomal protein S9, chloroplastic-like (A0A1S3ZP89_TOBAC)	LOC107788887	16.4251	81.1594	2	2	0.178769	0.00892857	22.4924	100	100	Confident
446	A0A1S4AV16	A0A1S3ZSM0, A0A1S4BJ03	A0A1S3ZSM0, A0A1S4AV16, A0A1S4BJ03	Related Proteins	Translocon-associated protein subunit beta (A0A1S4AV16_TOBAC)	LOC107801583	13.089	77.4869	2	2	0.232847	0.00506757	21.1322	100	100	Confident
447	A0A1S4A4Z4	A0A1S4BXD1	A0A1S4A4Z4, A0A1S4BXD1	Related Proteins	thioredoxin-like protein CDSP32, chloroplastic (A0A1S4A4Z4_TOBAC)	LOC107793787	6.10169	89.1525	2	2	0.113042	0.00285171	33.4772	100	100	Confident
448	A0A1S4A667	A0A1S4D6N9, A0A1S4D6T7	A0A1S4A667, A0A1S4D6N9, A0A1S4D6T7	Related Proteins	photosystem I reaction center subunit V, chloroplastic-like (A0A1S4A667_TOBAC)	LOC107794159	17.6871	74.8299	2	2	0.425103	0.0136364	16.1683	100	100	Confident
449	A0A1S4A807	A0A1S4B9L9, A0A1S4CGP3	A0A1S4A807, A0A1S4B9L9, A0A1S4CGP3	Related Proteins	60S ribosomal protein L14-1 (A0A1S4A807_TOBAC)	LOC107794709	17.9104	100	2	2	0.154782	0.00995025	15.4027	100	100	Confident
450	A0A1S4A868		A0A1S4A868	Single Protein	glutathione S-transferase (A0A1S4A868_TOBAC)	LOC107794811	16.4319	100	2	2	0.211528	0.00704225	23.9083	100	100	Confident
451	A0A1S4AAL1	A0A1S4D3H6	A0A1S4AAL1, A0A1S4D3H6	Related Proteins	triosephosphate isomerase, cytosolic-like (A0A1S4AAL1_TOBAC)	LOC107795534	9.84252	87.7953	2	2	0.221677	0.00597907	27.2093	100	100	Confident
452	A0A1S4AAW5		A0A1S4AAW5	Single Protein	low-temperature-induced cysteine proteinase-like (A0A1S4AAW5_TOBAC)	LOC107795650	5.54371	61.8337	2	2	0.110336	0.0045977	51.6546	100	100	Confident
453	A0A1S4ADD9	A0A1S4ADJ0, A0A1S4ADZ8, A0A1S4B7M0	A0A1S4ADD9, A0A1S4ADJ0, A0A1S4ADZ8, A0A1S4B7M0	Related Proteins	Malic enzyme (A0A1S4ADD9_TOBAC)	LOC107796436	5.91837	100	2	2	0.0907767	0.00153061	54.2832	100	100	Confident
454	A0A1S4AF99	A0A1S4BJ58	A0A1S4AF99, A0A1S4BJ58	Related Proteins	rubisco accumulation factor 2, chloroplastic-like (A0A1S4AF99_TOBAC)	LOC107797026	5.54324	75.1663	2	2	0.105295	0.00442478	50.1638	100	100	Confident
455	A0A1S4AGN4	A0A1S4BXE7, A0A1S4CAZ2, A0A1S4D5X6	A0A1S4AGN4, A0A1S4BXE7, A0A1S4CAZ2, A0A1S4D5X6	Related Proteins	GDP-mannose 3,5-epimerase 1-like (A0A1S4AGN4_TOBAC)	LOC107797479	8.7766	89.0957	2	2	0.102943	0.00447761	42.5478	100	100	Confident
456	A0A1S4AIM0	A0A1S4DCM5	A0A1S4AIM0, A0A1S4DCM5	Related Proteins	probable aquaporin PIP-type pTOM75 (A0A1S4AIM0_TOBAC)	LOC107798064	11.8056	71.1806	2	2	0.211528	0.00650407	30.8831	100	100	Confident
457	A0A1S4AIU1	A0A1S4AJD1, A0A1S4BYC5	A0A1S4AIU1, A0A1S4AJD1, A0A1S4BYC5	Related Proteins	probable lactoylglutathione lyase, chloroplastic isoform X2 (A0A1S4AIU1_TOBAC)	LOC107798087	8.86427	100	2	2	0.105295	0.0034626	40.1125	100	100	Confident
458	A0A1S4AJZ8	A0A1S4CDK8, A0A1S4D5F8, A0A1S4DLY8	A0A1S4AJZ8, A0A1S4CDK8, A0A1S4D5F8, A0A1S4DLY8	Related Proteins	Proteasome subunit beta (A0A1S4AJZ8_TOBAC)	LOC107798450	10.6227	88.2784	2	2	0.185971	0.00622407	29.3866	100	100	Confident
459	A0A1S4ANZ6	A0A1S4AS05	A0A1S4ANZ6, A0A1S4AS05	Related Proteins	40S ribosomal protein S28-like (A0A1S4ANZ6_TOBAC)	LOC107799618	24.6154	100	2	2	0.359356	0.0230769	7.53215	100	100	Confident
460	A0A1S4AQU2		A0A1S4AQU2	Single Protein	glycine-rich RNA-binding protein 2, mitochondrial-like (A0A1S4AQU2_TOBAC)	LOC107800467	21.5278	100	2	2	0.333521	0.0104167	15.1513	100	100	Confident
461	A0A1S4ARK2		A0A1S4ARK2	Single Protein	subtilisin-like protease SBT1.2 (A0A1S4ARK2_TOBAC)	LOC107800526	6.07287	85.83	2	2	0.0758359	0.00235849	79.5189	100	100	Confident
462	O80360	A0A1S4ATF8, A0A1S4D263	A0A1S4ATF8, A0A1S4D263, O80360	Related Proteins	50S ribosomal protein L3, chloroplastic (Fragment) (RK3_TOBAC)	RPL3	8.49421	100	2	2	0.110336	0.00579151	28.3516	100	100	Confident
463	A0A1S4B036	A0A1S4CCF2	A0A1S4B036, A0A1S4CCF2	Related Proteins	30S ribosomal protein S10, chloroplastic-like (A0A1S4B036_TOBAC)	LOC107803063	12.6316	82.1053	2	2	0.211528	0.00961538	20.7521	100	100	Confident
464	Q9SLN8	A0A1S4B2Z1, A0A1S4D3I5, A0A1S4D570	A0A1S4B2Z1, A0A1S4D3I5, A0A1S4D570, Q9SLN8	Related Proteins	2-alkenal reductase (NADP(+)-dependent) (DBR_TOBAC)	DBR	7.58017	100	2	2	0.125336	0.00437318	38.0633	100	100	Confident
465	A0A1S4B5E7	A0A1S4BDU7, A0A1S4BUM3	A0A1S4B5E7, A0A1S4BDU7, A0A1S4BUM3	Related Proteins	acylpyruvase FAHD1, mitochondrial-like (A0A1S4B5E7_TOBAC)	LOC107804611	19.0476	100	2	2	0.389495	0.0119048	13.5212	100	100	Confident
466	A0A1S4B6H3	A0A1S4DHM5, A0A1S4DJN8	A0A1S4B6H3, A0A1S4DHM5, A0A1S4DJN8	Related Proteins	3-hydroxyacyl-[acyl-carrier-protein] dehydratase FabZ-like (A0A1S4B6H3_TOBAC)	LOC107805007	9.82143	79.9107	2	2	0.211528	0.00837989	24.7618	100	100	Confident
467	A0A1S4B745	Q6QND3	A0A1S4B745, Q6QND3	Unrelated Proteins	pyridoxal 5'-phosphate synthase subunit PDX1 (A0A1S4B745_TOBAC)	LOC107805188	10.7759	54.7414	2	2	0.178769	0.011811	25.2299	100	100	Confident
468	A0A1S4B8B9	A0A1S4CZK3	A0A1S4B8B9, A0A1S4CZK3	Related Proteins	40S ribosomal protein S8 (A0A1S4B8B9_TOBAC)	LOC107805570	12.0536	100	2	2	0.0926009	0.00669643	25.1225	100	100	Confident
469	A0A1S4BDC1		A0A1S4BDC1	Single Protein	probable protein disulfide-isomerase A6 (A0A1S4BDC1_TOBAC)	LOC107807082	7.52089	91.3649	2	2	0.0944998	0.00457317	39.459	100	100	Confident
470	A0A1S4BHF0	A0A1S4BHI1, A0A1S4DA77	A0A1S4BHF0, A0A1S4BHI1, A0A1S4DA77	Related and Unrelated Proteins	5'-nucleotidase domain-containing protein 4-like isoform X1 (A0A1S4BHF0_TOBAC)	LOC107808313	4.63259	93.4505	2	2	0.0734189	0.0025641	71.4297	100	100	Confident
471	A0A1S4BLU8		A0A1S4BLU8	Single Protein	20 kDa chaperonin, chloroplastic-like (A0A1S4BLU8_TOBAC)	LOC107809711	15.6627	100	2	2	0.193777	0.0060241	26.21	100	100	Doubtful
472	A0A1S4BMJ4		A0A1S4BMJ4	Single Protein	early nodulin-like protein 2 (A0A1S4BMJ4_TOBAC)	LOC107809888	6.98254	44.8878	2	2	0.274275	0.00833333	38.9902	100	100	Confident
473	A0A1S4BML9	A0A1S4D4E3	A0A1S4BML9, A0A1S4D4E3	Related Proteins	proline--tRNA ligase, cytoplasmic-like (A0A1S4BML9_TOBAC)	LOC107809645	5.99613	90.5222	2	2	0.0680004	0.00320513	58.7979	100	100	Doubtful
474	A0A1S4BVX8	A0A1S4BVY0	A0A1S4BVX8, A0A1S4BVY0	Related Proteins	protein GrpE-like isoform X2 (A0A1S4BVX8_TOBAC)	LOC107812441	7.92079	74.2574	2	2	0.136464	0.00666667	33.8012	100	100	Confident
475	A0A1S4BYT9	A0A1S4C2Z5	A0A1S4BYT9, A0A1S4C2Z5	Related Proteins	Isocitrate dehydrogenase [NAD] subunit, mitochondrial (A0A1S4BYT9_TOBAC)	LOC107813330	9.61538	84.0659	2	2	0.113042	0.00490196	40.1426	100	100	Confident
476	A0A1S4BZ24		A0A1S4BZ24	Single Protein	villin-3-like (A0A1S4BZ24_TOBAC)	LOC107813400	3.26316	83.0526	2	2	0.0461834	0.00190114	104.029	100	100	Confident
477	A0A1S4C3B3	A0A1S4DJD5	A0A1S4C3B3, A0A1S4DJD5	Related Proteins	uncharacterized protein C167.05-like (A0A1S4C3B3_TOBAC)	LOC107814713	17.0732	100	2	2	0.202264	0.00914634	18.4766	100	100	Confident
478	A0A1S4C4R0	A0A1S4DLM9	A0A1S4C4R0, A0A1S4DLM9	Related Proteins	Carboxypeptidase (A0A1S4C4R0_TOBAC)	LOC107815153	6.69546	73.6501	2	1	0.125336	0.00293255	52.196	100	100	Doubtful
479	W8SRJ8	A0A1S4C5K2	A0A1S4C5K2, W8SRJ8	Related Proteins	Citrate synthase (W8SRJ8_TOBAC)	LOC107822424	4.89237	76.908	2	2	0.0857111	0.00381679	55.9801	100	100	Confident
480	A0A1S4CA17		A0A1S4CA17	Single Protein	beta-xylosidase/alpha-L-arabinofuranosidase 2-like (A0A1S4CA17_TOBAC)	LOC107816752	3.85109	77.5353	2	2	0.0660505	0.00248344	84.7995	100	100	Confident
481	A0A1S4CP19		A0A1S4CP19	Single Protein	Dihydrolipoamide acetyltransferase component of pyruvate dehydrogenase complex (A0A1S4CP19_TOBAC)	LOC107820956	6.52174	92.8854	2	2	0.0907767	0.00319149	55.2935	100	100	Confident
482	A0A1S4CUF8		A0A1S4CUF8	Single Protein	GDSL esterase/lipase At5g03980-like (A0A1S4CUF8_TOBAC)	LOC107822594	6.19946	59.5687	2	2	0.160155	0.00678733	41.0545	100	100	Confident
483	H2ESL0	A0A1S4CVM4	A0A1S4CVM4, H2ESL0	Unrelated Proteins	Pathogenesis-related protein PR10 (H2ESL0_TOBAC)	pr10	15	100	2	2	0.245197	0.00833333	17.7561	100	100	Confident
484	A0A1S4CVY7		A0A1S4CVY7	Single Protein	FAD-dependent urate hydroxylase-like (A0A1S4CVY7_TOBAC)	LOC107823278	5.30973	92.9204	2	2	0.0826367	0.00357143	50.1772	100	100	Doubtful
485	A0A1S4D2U5		A0A1S4D2U5	Single Protein	30S ribosomal protein S5, chloroplastic (A0A1S4D2U5_TOBAC)	LOC107825411	11.1111	81.4815	2	2	0.145048	0.00619835	32.2497	100	100	Confident
486	A0A1S4D4H3		A0A1S4D4H3	Single Protein	uncharacterized protein LOC107825902 (A0A1S4D4H3_TOBAC)	LOC107825902	8.17439	71.3896	2	2	0.136464	0.00508906	39.7839	100	100	Confident
487	A0A1S4DF55		A0A1S4DF55	Single Protein	60S ribosomal protein L18-2-like (A0A1S4DF55_TOBAC)	LOC107829149	12.2995	100	2	2	0.113042	0.00802139	20.8457	100	100	Confident
488	A0A1S4DG28		A0A1S4DG28	Single Protein	trypsin inhibitor 1-like (A0A1S4DG28_TOBAC)	LOC107829494	28.4211	100	2	2	0.467799	0.0157895	10.7007	100	100	Confident
489	A0A1S4DGB9		A0A1S4DGB9	Single Protein	trypsin inhibitor 1 (A0A1S4DGB9_TOBAC)	LOC107829474	28.7234	100	2	2	0.425103	0.0159574	10.4578	100	100	Confident
490	A0A1S4DGU1		A0A1S4DGU1	Single Protein	Aldose 1-epimerase (A0A1S4DGU1_TOBAC)	LOC107829645	10.4816	70.8215	2	2	0.160155	0.006	38.9357	100	100	Confident
491	A0A1S4DJT1		A0A1S4DJT1	Single Protein	subtilisin-like protease SBT3.4 (A0A1S4DJT1_TOBAC)	LOC107830546	21.0526	100	2	2	0.668101	0.0131579	12.3855	100	100	Confident
492	A0A1S4DN09		A0A1S4DN09	Single Protein	photosystem II repair protein PSB27-H1, chloroplastic-like (A0A1S4DN09_TOBAC)	LOC107831545	22.2222	81.8713	2	2	0.211528	0.0107143	18.6819	100	100	Confident
493	A0A1S4DQP0	A0A1S4DQP2	A0A1S4DQP0, A0A1S4DQP2	Related Proteins	60S ribosomal protein L17-1-like isoform X2 (A0A1S4DQP0_TOBAC)	LOC107832413	16	100	2	2	0.136464	0.00857143	19.8885	100	100	Confident
494	Q76MF4		Q76MF4	Single Protein	Calmodulin NtCaM1 (Q76MF4_TOBAC)	NtCaM2	14.094	75.1678	2	2	0.359356	0.0111607	16.921	100	100	Confident
495	Q9LRI2		Q9LRI2	Single Protein	Cysteine protease (Q9LRI2_TOBAC)	NTCP-23	8.61111	71.6667	2	2	0.132541	0.00581395	39.1746	100	100	Confident
496	P25998	A0A1S3ZD03, A0A1S4AF36, A0A1S4C8T7	A0A1S3ZD03, A0A1S4AF36, A0A1S4C8T7, P25998	Related Proteins	60S ribosomal protein L8 (RL8_TOBAC)	RPL8	4.61538	100	1	2	0.0525003	0.00769231	28.1518	100	100	Doubtful
497	A0A1S3Y478	A0A1S3YFI6, A0A1S4AV72	A0A1S3Y478, A0A1S3YFI6, A0A1S4AV72	Related and Unrelated Proteins	Coatomer subunit alpha (A0A1S3Y478_TOBAC)	LOC107771989	1.72414	91.0509	1	1	0.0169492	0.000901713	137.069	100	100	Doubtful
498	A0A1S3YTC2	A0A1S4BG03	A0A1S3YTC2, A0A1S4BG03	Related Proteins	proline--tRNA ligase, chloroplastic/mitochondrial-like (A0A1S3YTC2_TOBAC)	LOC107779488	2.38971	100	1	1	0.0372251	0.00183824	60.9502	100	100	Doubtful
499	O50038	A0A1S3Z6T8, A0A1S3Z724	A0A1S3Z6T8, A0A1S3Z724, O50038	Related and Unrelated Proteins	Short chain alcohol dehydrogenase (O50038_TOBAC)	SCANT	5.98592	83.8028	1	1	0.100694	0.00420168	29.8005	100	100	Doubtful
500	A0A1S3ZBX2	A0A1S3ZC30	A0A1S3ZBX2, A0A1S3ZC30	Related Proteins	uncharacterized protein OsI_027940-like isoform X1 (A0A1S3ZBX2_TOBAC)	LOC107785174	8.96861	68.1614	1	1	0.115884	0.00657895	23.8719	100	100	Doubtful
501	A0A1S3ZGF9	A0A1S4CNL5, A0A1S4CQG1	A0A1S3ZGF9, A0A1S4CNL5, A0A1S4CQG1	Related Proteins	V-type proton ATPase subunit D-like (A0A1S3ZGF9_TOBAC)	LOC107786463	10.9375	100	1	1	0.122018	0.0078125	14.0406	100	100	Doubtful
502	A0A1S4A196	A0A1S4ASP2	A0A1S4A196, A0A1S4ASP2	Related Proteins	Peptidyl-prolyl cis-trans isomerase (A0A1S4A196_TOBAC)	LOC107792692	9.30233	100	1	1	0.136464	0.00581395	18.0909	100	100	Doubtful
503	A0A1S4A1K3		A0A1S4A1K3	Single Protein	Plastocyanin (A0A1S4A1K3_TOBAC)	LOC107792758	13.7725	71.8563	1	1	0.211528	0.00833333	16.9875	100	100	Doubtful
504	A0A1S4A6T4	A0A1S4B809	A0A1S4A6T4, A0A1S4B809	Related Proteins	uncharacterized monothiol glutaredoxin ycf64-like (A0A1S4A6T4_TOBAC)	LOC107794384	10.2857	100	1	1	0.122018	0.00571429	19.3931	100	100	Doubtful
505	A0A1S4A9X4		A0A1S4A9X4	Single Protein	protein disulfide isomerase-like 2-3 (A0A1S4A9X4_TOBAC)	LOC107795296	7.54717	83.9623	1	1	0.110336	0.00561798	23.1236	100	100	Doubtful
506	A0A1S4BQ99	A0A1S4C365	A0A1S4BQ99, A0A1S4C365	Unrelated Proteins	alpha-1,4-glucan-protein synthase [UDP-forming] 2 (A0A1S4BQ99_TOBAC)	LOC107810758	4.13223	100	1	1	0.0624678	0.00275482	41.2015	100	100	Doubtful
507	A0A1S4C8W0	A0A1S4C8W4, A0A1S4C9D8, A0A1S4CX44	A0A1S4C8W0, A0A1S4C8W4, A0A1S4C9D8, A0A1S4CX44	Related Proteins	dihydrolipoyl dehydrogenase 2, chloroplastic-like isoform X3 (A0A1S4C8W0_TOBAC)	LOC107816379	3.33333	78.3333	1	1	0.0502111	0.00236407	56.9274	100	100	Doubtful
508	A0A1S4CII8		A0A1S4CII8	Single Protein	ABC transporter I family member 6, chloroplastic-like (A0A1S4CII8_TOBAC)	LOC107819421	5.625	90	1	1	0.0624678	0.00347222	34.8204	100	100	Doubtful
509	A0A1S4D0G2		A0A1S4D0G2	Single Protein	Fructose-bisphosphate aldolase (A0A1S4D0G2_TOBAC)	LOC107824494	7.08861	73.1646	1	1	0.053725	0.00346021	42.884	100	100	Doubtful
510	A0A0R4WFE9	A0A1S3ZUH6	A0A0R4WFE9, A0A1S3ZUH6	Related Proteins	Proteinase inhibitor (A0A0R4WFE9_TOBAC)	PI-1	11.7188	100	1	2	0.165914	0.015625	14.4318	100	100	Doubtful
511	A0A140G1X0		A0A140G1X0	Single Protein	Photosystem I iron-sulfur center (A0A140G1X0_TOBAC)	psaC	11.1111	100	1	2	0.258925	0.0246914	9.03219	100	100	Doubtful
512	A0A1S3WXV6	A0A1S4AFM6, A0A1S4CIK5, A0A1S4DP86	A0A1S3WXV6, A0A1S4AFM6, A0A1S4CIK5, A0A1S4DP86	Related Proteins	Chlorophyll a-b binding protein, chloroplastic (A0A1S3WXV6_TOBAC)	LOC107758987	12.2066	58.216	1	2	0.136464	0.016129	22.3085	100	100	Doubtful
513	A0A1S3WY31	A0A1S3XD09, A0A1S3YFW2, A0A1S3YXG7, A0A1S4ASD5, A0A1S4CML0, A0A1S4CTD4, A0A1S4CTP0, A0A1S4DLA0	A0A1S3WY31, A0A1S3XD09, A0A1S3YFW2, A0A1S3YXG7, A0A1S4ASD5, A0A1S4CML0, A0A1S4CTD4, A0A1S4CTP0, A0A1S4DLA0	Related Proteins	60S ribosomal protein L35-like (A0A1S3WY31_TOBAC)	LOC107759229	10.5691	100	1	2	0.0680004	0.00813008	14.3065	100	100	Doubtful
514	A0A1S3X616	A0A1S3X6D9, A0A1S3X6F8, A0A1S3X6U2, A0A1S3X813, A0A1S3XZH9, A0A1S3YXZ2, A0A1S4DHC1	A0A1S3X616, A0A1S3X6D9, A0A1S3X6F8, A0A1S3X6U2, A0A1S3X813, A0A1S3XZH9, A0A1S3YXZ2, A0A1S4DHC1	Related and Unrelated Proteins	nectarin-1-like isoform X1 (A0A1S3X616_TOBAC)	LOC107761694	6.89655	84.4828	1	2	0.110336	0.0102041	24.4927	100	100	Doubtful
515	P23432	A0A1S3XCS8	A0A1S3XCS8, P23432	Related Proteins	Glucan endo-1,3-beta-glucosidase (E13C_TOBAC)	SP41A	2.5641	44.1595	1	2	0.089023	0.0129032	39.1617	100	100	Doubtful
516	A0A1S3XUX3	A0A1S4BMA3	A0A1S3XUX3, A0A1S4BMA3	Related Proteins	probable signal peptidase complex subunit 2 (A0A1S3XUX3_TOBAC)	LOC107768856	7.32984	100	1	2	0.100694	0.0104712	21.5186	100	100	Doubtful
517	A0A1S3XXQ5		A0A1S3XXQ5	Single Protein	60S ribosomal protein L8-like (A0A1S3XXQ5_TOBAC)	LOC107769978	4.61538	100	1	2	0.0513302	0.00769231	28.1428	100	100	Doubtful
518	A0A1S4BDE5	A0A1S3Y546, A0A1S3Y654, A0A1S3Z4W9, A0A1S4C1Y2, A0A1S4CYC3	A0A1S3Y546, A0A1S3Y654, A0A1S3Z4W9, A0A1S4BDE5, A0A1S4C1Y2, A0A1S4CYC3	Related Proteins	probable glutathione S-transferase (A0A1S4BDE5_TOBAC)	LOC107807101	5.47945	83.5616	1	2	0.0857111	0.00364299	25.555	100	100	Doubtful
519	A0A1S3YRF9	A0A1S4D251	A0A1S3YRF9, A0A1S4D251	Related Proteins	ribosome-recycling factor, chloroplastic-like (A0A1S3YRF9_TOBAC)	LOC107778986	7.54717	100	1	2	0.0525003	0.00754717	29.7098	100	100	Doubtful
520	A0A1S3YRW0	A0A1S4AU18	A0A1S3YRW0, A0A1S4AU18	Related Proteins	uncharacterized protein LOC107779058 (A0A1S3YRW0_TOBAC)	LOC107779058	11.1888	77.6224	1	2	0.128838	0.018018	15.4931	100	100	Doubtful
521	A0A1S3YS55	A0A1S4AU18	A0A1S3YS55, A0A1S4AU18	Related Proteins	uncharacterized protein LOC107779057 (A0A1S3YS55_TOBAC)	LOC107779057	13.1783	100	1	2	0.178769	0.00775194	13.2859	100	100	Doubtful
522	O82161	A0A1S3YSE5, A0A1S4ASN6, A0A1S4AT66, A0A1S4DE71	A0A1S3YSE5, A0A1S4ASN6, A0A1S4AT66, A0A1S4DE71, O82161	Related Proteins	Phi-1 protein (O82161_TOBAC)	phi-1	5.43131	72.524	1	1	0.0857111	0.00440529	33.7472	100	100	Doubtful
523	A0A068LMB8	A0A1S3YWZ3, A0A1S3Z7Q2, A0A1S3ZFP2, A0A1S4C6H6	A0A068LMB8, A0A1S3YWZ3, A0A1S3Z7Q2, A0A1S3ZFP2, A0A1S4C6H6	Related Proteins	17.6 kDa class I heat shock protein-like (A0A068LMB8_TOBAC)	LOC107770077	9.80392	100	1	1	0.0926009	0.00653595	17.4378	100	100	Doubtful
524	A0A075EYP9	A0A1S4DFY2	A0A075EYP9, A0A1S4DFY2	Related Proteins	Translation initiation factor IF1 (A0A075EYP9_TOBAC)	infA	8.97436	100	1	1	0.0926009	0.00641026	17.3741	100	100	Doubtful
525	A0A075EYQ4	A0A075F2H4	A0A075EYQ4, A0A075F2H4	Related Proteins	Ubiquitin-conjugating enzyme E2 35-like protein (A0A075EYQ4_TOBAC)	Fni3	16.3399	100	1	1	0.128838	0.00653595	17.195	100	100	Doubtful
526	A0A076FNG8	A0A1S4C3U5	A0A076FNG8, A0A1S4C3U5	Unrelated Proteins	MIP protein (A0A076FNG8_TOBAC)	MIP	4.43548	17.7419	1	1	0.333521	0.0227273	24.9211	100	100	Doubtful
527	A0A0M5KJL4		A0A0M5KJL4	Single Protein	NADH-ubiquinone oxidoreductase chain 1 (A0A0M5KJL4_TOBAC)	nad1	4.30769	68.3077	1	1	0.0964782	0.0045045	35.4141	100	100	Doubtful
528	A0A0S0N610	A0A0S0N6E8, A0A1S3XCD2, A0A1S3YDP0, A0A1S3YVW7, A0A1S3YYR6, A0A1S3Z6C2, A0A1S3ZAC9, A0A1S4A2F5, A0A1S4AWT9, A0A1S4C0B3, A0A1S4C3U3, A0A1S4C858, A0A1S4CEZ1, A0A1S4D7I7	A0A0S0N610, A0A0S0N6E8, A0A1S3XCD2, A0A1S3YDP0, A0A1S3YVW7, A0A1S3YYR6, A0A1S3Z6C2, A0A1S3ZAC9, A0A1S4A2F5, A0A1S4AWT9, A0A1S4C0B3, A0A1S4C3U3, A0A1S4C858, A0A1S4CEZ1, A0A1S4D7I7	Related and Unrelated Proteins	Tubulin beta chain (A0A0S0N610_TOBAC)	TUB1	3.11111	71.7778	1	1	0.0642092	0.00154799	50.467	100	100	Doubtful
529	A0A139ZSG9	A0A1S3YVQ3	A0A139ZSG9, A0A1S3YVQ3	Related Proteins	6-phosphogluconate dehydrogenase, decarboxylating (A0A139ZSG9_TOBAC)	LOC107779182	4.13223	100	1	1	0.0391223	0.00206612	53.2623	100	100	Doubtful
530	A0A140G1T9		A0A140G1T9	Single Protein	ribosomal protein S18 (A0A140G1T9_TOBAC)	rps18	11.8812	100	1	1	0.0964782	0.00990099	12.0448	100	100	Doubtful
531	A0A140G1X6		A0A140G1X6	Single Protein	30S ribosomal protein S15 (A0A140G1X6_TOBAC)	rps15	13.7931	100	1	1	0.110336	0.0114943	10.4389	100	100	Doubtful
532	A0A140G1Y3		A0A140G1Y3	Single Protein	ribosomal protein L23 (A0A140G1Y3_TOBAC)	rpl23	16.129	100	1	1	0.136464	0.0107527	10.7557	100	100	Doubtful
533	A0A140G1Y4	Q5MA56	A0A140G1Y4, Q5MA56	Related Proteins	ribosomal protein L2 (A0A140G1Y4_TOBAC)	rpl2	6.20438	100	1	1	0.0481131	0.00364964	29.9922	100	100	Doubtful
534	A0A1S3WYG1	A0A1S4CRJ1	A0A1S3WYG1, A0A1S4CRJ1	Related Proteins	60S ribosomal protein L22-3-like (A0A1S3WYG1_TOBAC)	LOC107759189	9.6	100	1	1	0.0964782	0.008	14.0384	100	100	Doubtful
535	A0A1S3WZ11	A0A1S4C071	A0A1S3WZ11, A0A1S4C071	Related Proteins	protein FMP32, mitochondrial-like (A0A1S3WZ11_TOBAC)	LOC107759372	10.5058	100	1	1	0.0680004	0.00389105	28.4628	100	100	Doubtful
536	A0A1S3WZ66	A0A1S3XUP8, A0A1S4BI32	A0A1S3WZ66, A0A1S3XUP8, A0A1S4BI32	Related Proteins	ACT domain-containing protein DS12, chloroplastic-like (A0A1S3WZ66_TOBAC)	LOC107759486	5.28169	88.7324	1	1	0.0964782	0.00396825	30.6108	100	100	Doubtful
537	A0A1S3WZG9	A0A1S3WZQ2, A0A1S3X369	A0A1S3WZG9, A0A1S3WZQ2, A0A1S3X369	Related Proteins	actin-depolymerizing factor 2-like isoform X2 (A0A1S3WZG9_TOBAC)	LOC107759643	10	100	1	1	0.115884	0.00833333	14.2032	100	100	Doubtful
538	Q76CU2	A0A1S3WZL8, A0A1S3Y508, A0A1S3ZE44, A0A1S4AB08, A0A1S4ANA3, A0A1S4ANE4, A0A1S4CM77, A0A1S4CMB1, A0A1S4CMS8, A0A1S4CQJ7, A0A1S4CQX8, A0A1S4CR09, A0A1S4DFP2	A0A1S3WZL8, A0A1S3Y508, A0A1S3ZE44, A0A1S4AB08, A0A1S4ANA3, A0A1S4ANE4, A0A1S4CM77, A0A1S4CMB1, A0A1S4CMS8, A0A1S4CQJ7, A0A1S4CQX8, A0A1S4CR09, A0A1S4DFP2, Q76CU2	Related Proteins	Pleiotropic drug resistance protein 1 (PDR1_TOBAC)	PDR1	1.1855	80.5439	1	1	0.0167033	0.0002886	161.579	100	100	Doubtful
539	A0A1S3WZZ3	A0A1S3XBY8	A0A1S3WZZ3, A0A1S3XBY8	Related Proteins	alpha-glucosidase-like (A0A1S3WZZ3_TOBAC)	LOC107759721	1.43965	79.6235	1	1	0.0265111	0.00069541	102.004	100	100	Doubtful
540	A0A1S3X0W4	A0A1S3XYH7, A0A1S3YU22, A0A1S4C1W9, A0A1S4CNC5, A0A1S4DHR8	A0A1S3X0W4, A0A1S3XYH7, A0A1S3YU22, A0A1S4C1W9, A0A1S4CNC5, A0A1S4DHR8	Related Proteins	cytochrome c1-2, heme protein, mitochondrial-like (A0A1S3X0W4_TOBAC)	LOC107760055	5.53846	84.6154	1	1	0.0680004	0.00363636	35.6169	100	100	Doubtful
541	A0A1S3X0Z2	A0A1S4A5I6	A0A1S3X0Z2, A0A1S4A5I6	Related Proteins	thylakoid lumenal 17.4 kDa protein, chloroplastic-like (A0A1S3X0Z2_TOBAC)	LOC107760084	8.82353	86.9748	1	1	0.100694	0.00483092	25.7648	100	100	Doubtful
542	A0A1S3X211		A0A1S3X211	Single Protein	cysteine proteinase 15A-like (A0A1S3X211_TOBAC)	LOC107760226	6.84932	81.0959	1	1	0.0680004	0.00337838	40.2338	100	100	Doubtful
543	A0A1S3X6M0	A0A1S3X298, A0A1S3XUK3	A0A1S3X298, A0A1S3X6M0, A0A1S3XUK3	Related and Unrelated Proteins	Lipoxygenase (A0A1S3X6M0_TOBAC)	LOC107761738	1.74216	79.3264	1	1	0.0268198	0.00146413	97.53	100	100	Doubtful
544	A0A1S3X2T3	A0A1S3X3D9, A0A1S3YRD6, A0A1S3ZSL8, A0A1S4AT26	A0A1S3X2T3, A0A1S3X3D9, A0A1S3YRD6, A0A1S3ZSL8, A0A1S4AT26	Related Proteins	endochitinase EP3-like (A0A1S3X2T3_TOBAC)	LOC107760638	6.22568	83.2685	1	1	0.110336	0.0046729	27.8762	100	100	Doubtful
545	A0A1S3X398	A0A1S3X3G9, A0A1S4AVA2, A0A1S4AVS8	A0A1S3X398, A0A1S3X3G9, A0A1S4AVA2, A0A1S4AVS8	Related Proteins	copper transport protein ATX1-like isoform X2 (A0A1S3X398_TOBAC)	LOC107760780	12.069	53.4483	1	1	0.258925	0.016129	12.2051	100	100	Doubtful
546	A0A1S3X3P5	A0A1S3X3Y2, A0A1S3XR50, A0A1S3ZA96, A0A1S4AFF5, A0A1S4AQV9, A0A1S4C9Q1	A0A1S3X3P5, A0A1S3X3Y2, A0A1S3XR50, A0A1S3ZA96, A0A1S4AFF5, A0A1S4AQV9, A0A1S4C9Q1	Related Proteins	probable calcium-binding protein CML13 (A0A1S3X3P5_TOBAC)	LOC107760971	7.48299	100	1	1	0.128838	0.00680272	16.4895	100	100	Doubtful
547	L7UU40	A0A1S3X5G6, A0A1S3XHC5, A0A1S3XR20, A0A1S3XYB6, A0A1S3XZG8, A0A1S3Y4P6, A0A1S3Z2H2, A0A1S3Z644, A0A1S3ZBT5, A0A1S3ZWP0, A0A1S4ARV7, A0A1S4B291, A0A1S4B2Z0, A0A1S4BDW5, A0A1S4BKX0, A0A1S4BLU2, A0A1S4BN34, A0A1S4BWC8, A0A1S4C1S5, A0A1S4C1W5, A0A1S4C6S2, A0A1S4C9L8, A0A1S4CMW6, A0A1S4DB07, A0A1S4DNV3	A0A1S3X5G6, A0A1S3XHC5, A0A1S3XR20, A0A1S3XYB6, A0A1S3XZG8, A0A1S3Y4P6, A0A1S3Z2H2, A0A1S3Z644, A0A1S3ZBT5, A0A1S3ZWP0, A0A1S4ARV7, A0A1S4B291, A0A1S4B2Z0, A0A1S4BDW5, A0A1S4BKX0, A0A1S4BLU2, A0A1S4BN34, A0A1S4BWC8, A0A1S4C1S5, A0A1S4C1W5, A0A1S4C6S2, A0A1S4C9L8, A0A1S4CMW6, A0A1S4DB07, A0A1S4DNV3, L7UU40	Related and Unrelated Proteins	26S protease regulatory subunit 8 homolog A-like (L7UU40_TOBAC)	RPT6	2.8777	100	1	1	0.0366329	0.00059952	47.1458	100	100	Doubtful
548	A0A1S3X5K0	A0A1S3ZVK8	A0A1S3X5K0, A0A1S3ZVK8	Related Proteins	cytochrome b5-like (A0A1S3X5K0_TOBAC)	LOC107761444	18.3206	100	1	1	0.178769	0.00763359	14.4782	100	100	Doubtful
549	A0A1S3X5Z8		A0A1S3X5Z8	Single Protein	uncharacterized protein LOC107761618 (A0A1S3X5Z8_TOBAC)	LOC107761618	6.53846	54.2308	1	1	0.0964782	0.0070922	27.5323	100	100	Doubtful
550	A0A1S3X6V0	A0A1S4B2G1	A0A1S3X6V0, A0A1S4B2G1	Related Proteins	Xylose isomerase (A0A1S3X6V0_TOBAC)	LOC107761872	4.3659	81.7048	1	1	0.0452755	0.00254453	53.4368	100	100	Doubtful
551	A0A1S3X7Q2	A0A1S3XE32, A0A1S3XP81, A0A1S3XQE3, A0A1S3Z4R0, A0A1S3ZP95, A0A1S3ZQ52, A0A1S4A5Z2, A0A1S4ALX4, A0A1S4CYE4, A0A1S4D5C4	A0A1S3X7Q2, A0A1S3XE32, A0A1S3XP81, A0A1S3XQE3, A0A1S3Z4R0, A0A1S3ZP95, A0A1S3ZQ52, A0A1S4A5Z2, A0A1S4ALX4, A0A1S4CYE4, A0A1S4D5C4	Related Proteins	60S ribosomal protein L7-1-like (A0A1S3X7Q2_TOBAC)	LOC107762110	5.28455	85.3659	1	1	0.0491397	0.00238095	28.4725	100	100	Doubtful
552	A0A1S3X828	A0A1S3X8H6, A0A1S4DQ31	A0A1S3X828, A0A1S3X8H6, A0A1S4DQ31	Related Proteins	fasciclin-like arabinogalactan protein 17 isoform X1 (A0A1S3X828_TOBAC)	LOC107762220	3.65591	58.9247	1	1	0.0642092	0.00364964	50.6063	100	100	Doubtful
553	O80362	A0A1S3X8Q5, A0A1S3XBY2	A0A1S3X8Q5, A0A1S3XBY2, O80362	Related Proteins	50S ribosomal protein L10, chloroplastic (RK10_TOBAC)	RPL10	6.60793	100	1	1	0.0826367	0.00440529	25.3974	100	100	Doubtful
554	A0A1S3X901	A0A1S3ZVH4, A0A1S4AVS9, A0A1S4AW37, A0A1S4B520, A0A1S4DEV0	A0A1S3X901, A0A1S3ZVH4, A0A1S4AVS9, A0A1S4AW37, A0A1S4B520, A0A1S4DEV0	Related Proteins	beta-fructofuranosidase, insoluble isoenzyme 1-like (A0A1S3X901_TOBAC)	LOC107762439	2.04082	84.5238	1	1	0.0372251	0.00201207	66.7906	100	100	Doubtful
555	A0A1S3X9F6	A0A1S3ZLP3	A0A1S3X9F6, A0A1S3ZLP3	Related Proteins	Adenylosuccinate synthetase, chloroplastic (A0A1S3X9F6_TOBAC)	LOC107762705	2.57937	85.7143	1	1	0.0427539	0.00231481	54.8113	100	100	Doubtful
556	A0A1S3XAN1	A0A1S3Y218, A0A1S4DEV9	A0A1S3XAN1, A0A1S3Y218, A0A1S4DEV9	Related Proteins	40S ribosomal protein S14-2 (A0A1S3XAN1_TOBAC)	LOC107763058	10.6667	100	1	1	0.0826367	0.00666667	16.3346	100	100	Doubtful
557	A0A1S3XB16	A0A1S3XB74, A0A1S4DBZ6	A0A1S3XB16, A0A1S3XB74, A0A1S4DBZ6	Related Proteins	spermidine synthase isoform X2 (A0A1S3XB16_TOBAC)	LOC107763093	4.4586	65.6051	1	1	0.100694	0.00485437	34.4192	100	100	Doubtful
558	A0A1S3XB37	A0A1S3Y6K4	A0A1S3XB37, A0A1S3Y6K4	Related Proteins	Carboxypeptidase (A0A1S3XB37_TOBAC)	LOC107763201	4.16667	92.6587	1	1	0.0502111	0.00214133	56.03	100	100	Doubtful
559	A0A1S3XC04	A0A1S3YMA4	A0A1S3XC04, A0A1S3YMA4	Related Proteins	GDSL esterase/lipase At5g33370-like (A0A1S3XC04_TOBAC)	LOC107763465	4.47368	68.6842	1	1	0.0926009	0.00383142	41.626	100	100	Doubtful
560	O23792	A0A1S3XC61	A0A1S3XC61, O23792	Unrelated Proteins	CND41, chloroplast nucleoid DNA binding protein (O23792_TOBAC)	cnd41	4.18327	74.3028	1	1	0.0525003	0.00268097	53.4127	100	100	Doubtful
561	A0A1S3XCL4	A0A1S3XCN0, A0A1S4APT7, A0A1S4AQK0	A0A1S3XCL4, A0A1S3XCN0, A0A1S4APT7, A0A1S4AQK0	Related Proteins	aspartate aminotransferase-like isoform X1 (A0A1S3XCL4_TOBAC)	LOC107763688	4.82234	85.533	1	1	0.0624678	0.00296736	43.275	100	100	Doubtful
562	A0A1S3XCX3	A0A1S3XJZ1, A0A1S3XPW3, A0A1S3YDC8, A0A1S3YZU3, A0A1S4AGR0, A0A1S4AWG5, A0A1S4AXE4, A0A1S4DI65	A0A1S3XCX3, A0A1S3XJZ1, A0A1S3XPW3, A0A1S3YDC8, A0A1S3YZU3, A0A1S4AGR0, A0A1S4AWG5, A0A1S4AXE4, A0A1S4DI65	Related Proteins	Plasma membrane ATPase (A0A1S3XCX3_TOBAC)	LOC107763794	1.57233	81.9706	1	1	0.023531	0.000426257	104.881	100	100	Doubtful
563	A0A1S3XDC3	A0A1S4B0K2	A0A1S3XDC3, A0A1S4B0K2	Related Proteins	uncharacterized protein LOC107763852 (A0A1S3XDC3_TOBAC)	LOC107763852	6.35452	88.9632	1	1	0.0746078	0.0018797	32.7461	100	100	Doubtful
564	A0A1S3XDE1	A0A1S3XS88, A0A1S4CNP0	A0A1S3XDE1, A0A1S3XS88, A0A1S4CNP0	Related Proteins	Aspartate aminotransferase (A0A1S3XDE1_TOBAC)	LOC107763872	3.4632	100	1	1	0.0461834	0.0021645	50.7018	100	100	Doubtful
565	A0A1S3XDX4	A0A1S3Y1X0, A0A1S3YAN9, A0A1S3YBR4, A0A1S3YC23, A0A1S4ALU7, A0A1S4BQK3	A0A1S3XDX4, A0A1S3Y1X0, A0A1S3YAN9, A0A1S3YBR4, A0A1S3YC23, A0A1S4ALU7, A0A1S4BQK3	Related Proteins	Proteasome subunit beta (A0A1S3XDX4_TOBAC)	LOC107764037	4.4843	86.0987	1	1	0.100694	0.00520833	24.6122	100	100	Doubtful
566	A8J6V0	A0A1S3XDY2, A0A1S3Y029, A0A1S3Y1Z7, A0A1S3Y3P7, A0A1S3YFP6, A0A1S3YPF6, A0A1S3YPP7, A0A1S3YPS5, A0A1S3ZTP9, A0A1S4AXD3, A0A1S4B4Z9, A0A1S4BEC6, A0A1S4C6T4, A0A1S4CBT7, A0A1S4CJ57, A0A1S4CZR1, A0A1S4D047, A0A1S4D4Q1, A0A1S4DI25, A0A1S4DP59, P93354	A0A1S3XDY2, A0A1S3Y029, A0A1S3Y1Z7, A0A1S3Y3P7, A0A1S3YFP6, A0A1S3YPF6, A0A1S3YPP7, A0A1S3YPS5, A0A1S3ZTP9, A0A1S4AXD3, A0A1S4B4Z9, A0A1S4BEC6, A0A1S4C6T4, A0A1S4CBT7, A0A1S4CJ57, A0A1S4CZR1, A0A1S4D047, A0A1S4D4Q1, A0A1S4DI25, A0A1S4DP59, A8J6V0, P93354	Related and Unrelated Proteins	Histone H2B (A8J6V0_TOBAC)	NtH2B2	10.6383	100	1	1	0.0797752	0.00236407	15.4266	100	100	Doubtful
567	H9CCH7	A0A1S3XFF8	A0A1S3XFF8, H9CCH7	Related Proteins	3-oxoacyl-[acyl-carrier-protein] reductase 4-like (H9CCH7_TOBAC)	KAR	7.07692	88.6154	1	1	0.0660505	0.00347222	33.9758	100	100	Doubtful
568	A0A1S3XGU4	A0A1S4CVM1	A0A1S3XGU4, A0A1S4CVM1	Related Proteins	hsp70-Hsp90 organizing protein 2-like (A0A1S3XGU4_TOBAC)	LOC107764856	4.01338	88.6288	1	1	0.0642092	0.00377358	32.8461	100	100	Doubtful
569	P36182	A0A1S3XHJ8, A0A1S3Y526, A0A1S4BFV5, A0A1S4BZY8, Q14TB1	A0A1S3XHJ8, A0A1S3Y526, A0A1S4BFV5, A0A1S4BZY8, P36182, Q14TB1	Related Proteins	Heat shock protein 82 (Fragment) (HSP82_TOBAC)	HSP82	2.00401	100	1	1	0.0274595	0.001002	57.9844	100	100	Doubtful
570	A0A1S3XHX0		A0A1S3XHX0	Single Protein	sm-like protein LSM7 (A0A1S3XHX0_TOBAC)	LOC107765381	14.1414	100	1	1	0.193777	0.010101	10.7576	100	100	Doubtful
571	A0A1S3XI59	A0A1S3XIH7, A0A1S3Y905, A0A1S3Y985, A0A1S3Y9W9, A0A1S4BIA9	A0A1S3XI59, A0A1S3XIH7, A0A1S3Y905, A0A1S3Y985, A0A1S3Y9W9, A0A1S4BIA9	Related Proteins	beta-fructofuranosidase, insoluble isoenzyme CWINV3-like isoform X2 (A0A1S3XI59_TOBAC)	LOC107765510	3.23276	57.9741	1	1	0.0592537	0.00371747	52.2051	100	100	Doubtful
572	Q76G13	A0A1S3XIR7, A0A1S4AKV7, A0A1S4AL04	A0A1S3XIR7, A0A1S4AKV7, A0A1S4AL04, Q76G13	Related and Unrelated Proteins	Nitrite reductase (Q76G13_TOBAC)	nii2	2.04429	94.2078	1	1	0.0307608	0.000904159	65.7557	100	100	Doubtful
573	A0A1S3XJ93	A0A1S3XJE9, A0A1S3YNJ0, A0A1S3YNU8	A0A1S3XJ93, A0A1S3XJE9, A0A1S3YNJ0, A0A1S3YNU8	Related Proteins	peptidyl-prolyl cis-trans isomerase CYP37, chloroplastic-like isoform X1 (A0A1S3XJ93_TOBAC)	LOC107765860	3.01075	73.5484	1	1	0.0563541	0.00292398	50.5546	100	100	Doubtful
574	A0A1S3XJQ4	A0A1S3Z8G2	A0A1S3XJQ4, A0A1S3Z8G2	Related Proteins	probable prolyl 4-hydroxylase 4 (A0A1S3XJQ4_TOBAC)	LOC107766012	4.39189	89.527	1	1	0.0660505	0.00377358	32.8301	100	100	Doubtful
575	Q6TXM4	A0A1S3XJZ1, A0A1S3YCA2, A0A1S3YDC8, A0A1S3YRL0, A0A1S3YZU3, A0A1S4AGR0, A0A1S4AXE4, A0A1S4B5N5	A0A1S3XJZ1, A0A1S3YCA2, A0A1S3YDC8, A0A1S3YRL0, A0A1S3YZU3, A0A1S4AGR0, A0A1S4AXE4, A0A1S4B5N5, Q6TXM4	Related Proteins	Plasma membrane ATPase (Q6TXM4_TOBAC)	nha1	1.57729	84.5426	1	1	0.0226069	0.000414594	104.561	100	100	Doubtful
576	Q40592	A0A1S3XK37, A0A1S3YPT0, A0A1S3Z2D7, A0A1S3Z462	A0A1S3XK37, A0A1S3YPT0, A0A1S3Z2D7, A0A1S3Z462, Q40592	Related Proteins	60S ribosomal protein L10 (Fragment) (RL10_TOBAC)	RPL10	7.33333	100	1	1	0.0826367	0.00666667	16.5067	100	100	Doubtful
577	A0A1S3XKC1	A0A1S3YPN0, A0A1S3Z3H7, A0A1S4A0B3	A0A1S3XKC1, A0A1S3YPN0, A0A1S3Z3H7, A0A1S4A0B3	Related Proteins	cytochrome b-c1 complex subunit 8 (A0A1S3XKC1_TOBAC)	LOC107766088	16.6667	100	1	1	0.211528	0.0138889	8.32653	100	100	Doubtful
578	A0A1S3XKX0	A0A1S3ZYU5, A0A1S4A4L1	A0A1S3XKX0, A0A1S3ZYU5, A0A1S4A4L1	Related Proteins	aspartyl protease family protein 1-like (A0A1S3XKX0_TOBAC)	LOC107766331	2.98507	55.7836	1	1	0.070069	0.00334448	58.0005	100	100	Doubtful
579	A0A1S3XL99	A0A1S3Z8Y2, A0A1S3ZV02	A0A1S3XL99, A0A1S3Z8Y2, A0A1S3ZV02	Related Proteins	heat shock 70 kDa protein 15-like (A0A1S3XL99_TOBAC)	LOC107766483	2.25118	91.9431	1	1	0.0230597	0.00128866	93.2041	100	100	Doubtful
580	A0A1S3XMD5	A0A1S4A473	A0A1S3XMD5, A0A1S4A473	Related Proteins	ATP-citrate synthase beta chain protein 2-like (A0A1S3XMD5_TOBAC)	LOC107766682	4.41176	81.2092	1	1	0.0384688	0.00201207	66.0901	100	100	Doubtful
581	A0A1S3XMM0	A0A1S3Y286	A0A1S3XMM0, A0A1S3Y286	Related Proteins	ATP-dependent Clp protease proteolytic subunit (A0A1S3XMM0_TOBAC)	LOC107766615	3.63636	80.2597	1	1	0.0592537	0.00323625	42.458	100	100	Doubtful
582	A0A1S3XN13	A0A1S3XN46, A0A1S3XU47, A0A1S3ZU19, A0A1S4DEV2	A0A1S3XN13, A0A1S3XN46, A0A1S3XU47, A0A1S3ZU19, A0A1S4DEV2	Related Proteins	Glutamate dehydrogenase (A0A1S3XN13_TOBAC)	LOC107766961	4.52489	75.3394	1	1	0.0461834	0.003003	48.3237	100	100	Doubtful
583	A0A1S3XPE4	A0A1S4BP54	A0A1S3XPE4, A0A1S4BP54	Related Proteins	serine/threonine-protein phosphatase 2A 65 kDa regulatory subunit A beta isoform-like (A0A1S3XPE4_TOBAC)	LOC107767339	2.21465	90.46	1	1	0.0412233	0.00188324	65.4981	100	100	Doubtful
584	A0A1S3XQ99	A0A1S4DC09	A0A1S3XQ99, A0A1S4DC09	Related Proteins	CBS domain-containing protein CBSX3, mitochondrial-like (A0A1S3XQ99_TOBAC)	LOC107767529	10.2439	100	1	1	0.089023	0.00487805	22.5309	100	100	Doubtful
585	A0A1S3XQA4	A0A1S3ZUQ1, A0A1S4C6J7, A0A1S4CB27	A0A1S3XQA4, A0A1S3ZUQ1, A0A1S4C6J7, A0A1S4CB27	Related and Unrelated Proteins	Coatomer subunit delta (A0A1S3XQA4_TOBAC)	LOC107767589	2.26415	62.8302	1	1	0.0452755	0.003003	58.0209	100	100	Doubtful
586	A0A1S3XQG2	A0A1S3Z2P9, A0A1S4AZ85, A0A1S4CUG0, A0A1S4D3Y1	A0A1S3XQG2, A0A1S3Z2P9, A0A1S4AZ85, A0A1S4CUG0, A0A1S4D3Y1	Related Proteins	60S acidic ribosomal protein P1-like (A0A1S3XQG2_TOBAC)	LOC107767644	14.0351	62.2807	1	1	0.29155	0.00704225	11.5008	100	100	Doubtful
587	A0A1S3XR26	A0A1S4BAA8, A0A1S4CEH0, A0A1S4DS02	A0A1S3XR26, A0A1S4BAA8, A0A1S4CEH0, A0A1S4DS02	Related Proteins	ATP synthase subunit delta', mitochondrial-like (A0A1S3XR26_TOBAC)	LOC107767598	7.9602	79.1045	1	1	0.154782	0.00628931	21.5231	100	100	Doubtful
588	A0A1S3XR71	A0A1S3XUX9, A0A1S4BVJ5, A0A1S4BVS2, A0A1S4BW52, A0A1S4BWB2, A0A1S4C6R2	A0A1S3XR71, A0A1S3XUX9, A0A1S4BVJ5, A0A1S4BVS2, A0A1S4BW52, A0A1S4BWB2, A0A1S4C6R2	Related Proteins	Carbonic anhydrase (A0A1S3XR71_TOBAC)	LOC107767796	4.29688	100	1	1	0.0797752	0.00195312	28.5596	100	100	Doubtful
589	A0A1S4DGJ7	A0A1S3XSL5	A0A1S3XSL5, A0A1S4DGJ7	Related Proteins	blue copper protein-like (A0A1S4DGJ7_TOBAC)	LOC107829449	6.87023	25.5725	1	1	0.232847	0.0149254	26.3473	100	100	Doubtful
590	A0A1S3XSQ4	A0A1S4D955	A0A1S3XSQ4, A0A1S4D955	Related Proteins	Succinate--CoA ligase [ADP-forming] subunit beta, mitochondrial (A0A1S3XSQ4_TOBAC)	LOC107768302	6.17577	100	1	1	0.0461834	0.0023753	45.2047	100	100	Doubtful
591	A0A1S3XTA8	A0A1S4C1G1	A0A1S3XTA8, A0A1S4C1G1	Related Proteins	Proteasome subunit alpha type (A0A1S3XTA8_TOBAC)	LOC107768309	6.45161	100	1	1	0.0964782	0.00403226	27.1496	100	100	Doubtful
592	A0A1S3XTH4	A0A1S4AM76, P11670	A0A1S3XTH4, A0A1S4AM76, P11670	Related Proteins	basic form of pathogenesis-related protein 1-like (A0A1S3XTH4_TOBAC)	LOC107768378	7.26257	79.3296	1	1	0.165914	0.00704225	20.1215	100	100	Doubtful
593	A0A1S3XTY1		A0A1S3XTY1	Single Protein	protease Do-like 1, chloroplastic (A0A1S3XTY1_TOBAC)	LOC107768772	3.01624	75.174	1	1	0.0608184	0.00308642	45.5988	100	100	Doubtful
594	A0A1S3XV34	A0A1S3YZ03, A0A1S3ZJV3, A0A1S3ZTK6	A0A1S3XV34, A0A1S3YZ03, A0A1S3ZJV3, A0A1S3ZTK6	Related Proteins	18.2 kDa class I heat shock protein-like (A0A1S3XV34_TOBAC)	LOC107769141	8.80503	79.8742	1	1	0.0964782	0.00787402	18.0053	100	100	Doubtful
595	A0A1S3XWU4	A0A1S4A637	A0A1S3XWU4, A0A1S4A637	Related Proteins	uncharacterized protein LOC107769471 (A0A1S3XWU4_TOBAC)	LOC107769471	4.28954	72.6542	1	1	0.0577676	0.00369004	41.1413	100	100	Doubtful
596	A0A1S3XXN3	A0A1S4CYK9	A0A1S3XXN3, A0A1S4CYK9	Related Proteins	receptor-like protein 12 isoform X1 (A0A1S3XXN3_TOBAC)	LOC107769731	4.01691	78.0127	1	1	0.0525003	0.00271003	51.4902	100	100	Doubtful
597	A0A1S3Y0N9	A0A1S4AXF2, A0A1S4BVU5	A0A1S3Y0N9, A0A1S4AXF2, A0A1S4BVU5	Related Proteins	L-ascorbate oxidase homolog (A0A1S3Y0N9_TOBAC)	LOC107770822	2.36794	85.2459	1	1	0.0404983	0.00106838	62.0639	100	100	Doubtful
598	A0A1S3Y0W8	A0A1S4BB30	A0A1S3Y0W8, A0A1S4BB30	Related Proteins	Small nuclear ribonucleoprotein E (A0A1S3Y0W8_TOBAC)	LOC107770810	12.5	100	1	1	0.178769	0.0113636	10.2725	100	100	Doubtful
599	A0A1S3Y1L6	A0A1S4ACF7	A0A1S3Y1L6, A0A1S4ACF7	Related Proteins	cytochrome b561 and DOMON domain-containing protein At3g25290-like (A0A1S3Y1L6_TOBAC)	LOC107771081	4.54545	69.4215	1	1	0.145048	0.00595238	25.6721	100	100	Doubtful
600	A0A1S3Y1V1	A0A1S4DL03	A0A1S3Y1V1, A0A1S4DL03	Related Proteins	50S ribosomal protein L18, chloroplastic (A0A1S3Y1V1_TOBAC)	LOC107771278	6.79012	100	1	1	0.0964782	0.00617284	17.9724	100	100	Doubtful
601	A0A1S3Y2R6	A0A1S4D8A6	A0A1S3Y2R6, A0A1S4D8A6	Related Proteins	Protein disulfide-isomerase (A0A1S3Y2R6_TOBAC)	LOC107771549	2.63158	94.5614	1	1	0.0404983	0.000618429	63.5309	100	100	Doubtful
602	A0A1S3Y354	A0A1S4B0C9	A0A1S3Y354, A0A1S4B0C9	Related Proteins	uncharacterized protein LOC107771709 (A0A1S3Y354_TOBAC)	LOC107771709	4.15512	63.7119	1	1	0.0642092	0.00217391	39.4511	100	100	Doubtful
603	A0A1S3Y3W0	A0A1S4BR43	A0A1S3Y3W0, A0A1S4BR43	Related Proteins	thylakoid lumenal 16.5 kDa protein, chloroplastic-like (A0A1S3Y3W0_TOBAC)	LOC107771896	5.40541	82.8829	1	1	0.089023	0.00271739	24.0256	100	100	Doubtful
604	A0A1S3Y3Z1	A0A1S4AA06, Q07090	A0A1S3Y3Z1, A0A1S4AA06, Q07090	Related Proteins	Thioredoxin (A0A1S3Y3Z1_TOBAC)	LOC107771931	17.7966	100	1	1	0.165914	0.00847458	13.0207	100	100	Doubtful
605	A0A1S3Y4V4	A0A1S4A792	A0A1S3Y4V4, A0A1S4A792	Related Proteins	lipoxygenase homology domain-containing protein 1-like (A0A1S3Y4V4_TOBAC)	LOC107772207	7.60234	100	1	1	0.136464	0.00584795	19.0304	100	100	Doubtful
606	A0A1S3Y582		A0A1S3Y582	Single Protein	uncharacterized protein LOC107772422 isoform X1 (A0A1S3Y582_TOBAC)	LOC107772422	9.84456	100	1	1	0.154782	0.00518135	21.4116	100	100	Doubtful
607	A0A1S3Y697	A0A1S3YRT4, A0A1S4B7D0	A0A1S3Y697, A0A1S3YRT4, A0A1S4B7D0	Related Proteins	Glycine cleavage system H protein (A0A1S3Y697_TOBAC)	LOC107772739	13.6752	60.6838	1	1	0.389495	0.0140845	12.5069	100	100	Doubtful
608	A0A1S3Y8G1	A0A1S3Z5B9	A0A1S3Y8G1, A0A1S3Z5B9	Related Proteins	probable lactoylglutathione lyase, chloroplastic (A0A1S3Y8G1_TOBAC)	LOC107773706	11.8644	66.9492	1	1	0.258925	0.00632911	13.0053	100	100	Doubtful
609	A0A1S3YAB5		A0A1S3YAB5	Single Protein	GDSL esterase/lipase At1g29670-like (A0A1S3YAB5_TOBAC)	LOC107774023	8.95522	83.0846	1	1	0.128838	0.00598802	22.094	100	100	Doubtful
610	A0A1S3YB08		A0A1S3YB08	Single Protein	early nodulin-like protein 2 (A0A1S3YB08_TOBAC)	LOC107774426	2.17391	48.7923	1	1	0.122018	0.0049505	40.0186	100	100	Doubtful
611	A0A1S3YB66	A0A1S3ZU32	A0A1S3YB66, A0A1S3ZU32	Related Proteins	28 kDa ribonucleoprotein, chloroplastic-like (A0A1S3YB66_TOBAC)	LOC107774439	5.15464	60.1375	1	1	0.0964782	0.00571429	32.3832	100	100	Doubtful
612	A0A1S3YDV6	A0A1S3YTZ2, A0A1S4CS20	A0A1S3YDV6, A0A1S3YTZ2, A0A1S4CS20	Related Proteins	Ketol-acid reductoisomerase (A0A1S3YDV6_TOBAC)	LOC107775146	2.38908	72.1843	1	1	0.0419746	0.00236407	63.3023	100	100	Doubtful
613	A0A1S4CKJ4	A0A1S3YE60	A0A1S3YE60, A0A1S4CKJ4	Related Proteins	L-ascorbate peroxidase 3, peroxisomal (A0A1S4CKJ4_TOBAC)	LOC107819788	5.22648	100	1	1	0.0608184	0.00348432	31.5583	100	100	Doubtful
614	A0A1S4A843	A0A1S3YE85, A0A1S4AI50	A0A1S3YE85, A0A1S4A843, A0A1S4AI50	Related Proteins	mitochondrial-processing peptidase subunit alpha (A0A1S4A843_TOBAC)	LOC107794790	3.57143	77.5794	1	1	0.0550081	0.000852515	54.7429	100	100	Doubtful
615	A0A1S3YG42	A0A1S4AER1	A0A1S3YG42, A0A1S4AER1	Related Proteins	Chalcone-flavonone isomerase family protein (A0A1S3YG42_TOBAC)	LOC107775821	4.5614	85.2632	1	1	0.0797752	0.00411523	31.0973	100	100	Doubtful
616	A0A1S3YGR8	A0A1S3ZKD0, A0A1S3ZKH4, A0A1S3ZKP5, A0A1S3ZY49, A0A1S4B1X4	A0A1S3YGR8, A0A1S3ZKD0, A0A1S3ZKH4, A0A1S3ZKP5, A0A1S3ZY49, A0A1S4B1X4	Related Proteins	transmembrane emp24 domain-containing protein p24beta2-like (A0A1S3YGR8_TOBAC)	LOC107776105	9.95261	100	1	1	0.110336	0.00473934	24.5592	100	100	Doubtful
617	A0A1S3YHK3	A0A1S4ANL0	A0A1S3YHK3, A0A1S4ANL0	Related Proteins	ATP-citrate synthase alpha chain protein 2-like (A0A1S3YHK3_TOBAC)	LOC107776338	2.83688	81.3239	1	1	0.0461834	0.00290698	46.555	100	100	Doubtful
618	A0A1S3YHX9	A0A1S3YWW9	A0A1S3YHX9, A0A1S3YWW9	Related Proteins	subtilisin-like protease SBT1.4 (A0A1S3YHX9_TOBAC)	LOC107776198	3.2175	67.1815	1	1	0.0344414	0.00191571	82.2474	100	100	Doubtful
619	A0A1S3YIW7	A0A1S3YUT7, A0A1S4A8B8, A0A1S4BHQ8, A0A1S4C6N2, A0A1S4CG61, A0A1S4CTF6, A0A1S4DII6	A0A1S3YIW7, A0A1S3YUT7, A0A1S4A8B8, A0A1S4BHQ8, A0A1S4C6N2, A0A1S4CG61, A0A1S4CTF6, A0A1S4DII6	Related Proteins	ras-related protein RABH1e (A0A1S3YIW7_TOBAC)	LOC107776647	5.31401	100	1	1	0.0964782	0.00483092	23.1408	100	100	Doubtful
620	A0A1S3YJ19	A0A1S3YJG0, A0A1S4ASN5	A0A1S3YJ19, A0A1S3YJG0, A0A1S4ASN5	Related Proteins	psbP domain-containing protein 2, chloroplastic-like isoform X1 (A0A1S3YJ19_TOBAC)	LOC107776818	6.32411	87.747	1	1	0.089023	0.0045045	27.7936	100	100	Doubtful
621	A0A1S3YJ63	A0A1S4BZH7, A0A1S4BZT3	A0A1S3YJ63, A0A1S4BZH7, A0A1S4BZT3	Related Proteins	topless-related protein 3-like (A0A1S3YJ63_TOBAC)	LOC107776850	1.91159	80.4062	1	1	0.0281304	0.00148588	92.5532	100	100	Doubtful
622	A0A1S3YJI3	A0A1S4BVE0	A0A1S3YJI3, A0A1S4BVE0	Related Proteins	30S ribosomal protein S20, chloroplastic-like (A0A1S3YJI3_TOBAC)	LOC107776799	8.52713	100	1	1	0.0746078	0.00775194	14.3409	100	100	Doubtful
623	A0A1S3YK89	A0A1S4AQU4	A0A1S3YK89, A0A1S4AQU4	Related Proteins	nuclear transport factor 2-like isoform X1 (A0A1S3YK89_TOBAC)	LOC107777066	18.8525	72.1311	1	1	0.333521	0.0113636	13.5816	100	100	Doubtful
624	A0A1S3YKH3	A0A1S4B900	A0A1S3YKH3, A0A1S4B900	Related Proteins	peroxiredoxin Q, chloroplastic-like (A0A1S3YKH3_TOBAC)	LOC107777133	7.47664	100	1	1	0.0857111	0.00233645	23.5434	100	100	Doubtful
625	A0A1S3YKS3	A0A1S3YKX3, A0A1S4C133, A0A1S4C135, A0A1S4C1A9, A0A1S4C1E5	A0A1S3YKS3, A0A1S3YKX3, A0A1S4C133, A0A1S4C135, A0A1S4C1A9, A0A1S4C1E5	Related Proteins	probable zinc metalloprotease EGY2, chloroplastic isoform X2 (A0A1S3YKS3_TOBAC)	LOC107777223	3.55805	72.4719	1	1	0.0563541	0.00258398	57.5642	100	100	Doubtful
626	A0A1S4DQK0	A0A1S3YL55, A0A1S4ABI7, A0A1S4ABN6	A0A1S3YL55, A0A1S4ABI7, A0A1S4ABN6, A0A1S4DQK0	Related Proteins	Small nuclear ribonucleoprotein Sm D3 (A0A1S4DQK0_TOBAC)	LOC107832377	7.5188	100	1	1	0.105295	0.0075188	14.4947	100	100	Doubtful
627	A0A1S3YLJ1	A0A1S4AB88	A0A1S3YLJ1, A0A1S4AB88	Related Proteins	glyoxylate/succinic semialdehyde reductase 1-like (A0A1S3YLJ1_TOBAC)	LOC107777564	5.82192	100	1	1	0.0826367	0.00342466	30.7256	100	100	Doubtful
628	A0A1S3YLS8	A0A1S3ZYT7	A0A1S3YLS8, A0A1S3ZYT7	Related Proteins	S-(hydroxymethyl)glutathione dehydrogenase (A0A1S3YLS8_TOBAC)	LOC107777450	6.33245	80.2111	1	1	0.0680004	0.00328947	40.7326	100	100	Doubtful
629	A0A1S3YME4	A0A1S4BTB5	A0A1S3YME4, A0A1S4BTB5	Related Proteins	uncharacterized protein LOC107777797 (A0A1S3YME4_TOBAC)	LOC107777797	5.2	84	1	1	0.0926009	0.00238095	27.9092	100	100	Doubtful
630	A0A1S3YME9		A0A1S3YME9	Single Protein	Aldehyde dehydrogenase (A0A1S3YME9_TOBAC)	LOC107777569	3.14465	78.826	1	1	0.0419746	0.00265957	52.471	100	100	Doubtful
631	Q25C91	A0A1S3YMG7, A0A1S3YRK4	A0A1S3YMG7, A0A1S3YRK4, Q25C91	Related and Unrelated Proteins	Tobacco fibrillarin homolog (Q25C91_TOBAC)	NtFib1	3.50318	89.4904	1	1	0.0502111	0.00355872	32.642	100	100	Doubtful
632	A0A1S3YMJ8	A0A1S4CDD3	A0A1S3YMJ8, A0A1S4CDD3	Related Proteins	fumarylacetoacetase-like (A0A1S3YMJ8_TOBAC)	LOC107777843	3.80952	61.1905	1	1	0.0926009	0.00389105	45.8511	100	100	Doubtful
633	A0A1S3YP36	A0A1S4DB13	A0A1S3YP36, A0A1S4DB13	Related Proteins	probable fructokinase-6, chloroplastic (A0A1S3YP36_TOBAC)	LOC107778295	3.60825	83.2474	1	1	0.0577676	0.00309598	41.9504	100	100	Doubtful
634	A0A1S3YPD8	A0A1S4B8A1	A0A1S3YPD8, A0A1S4B8A1	Related Proteins	peroxiredoxin Q, chloroplastic-like (A0A1S3YPD8_TOBAC)	LOC107778186	7.14286	100	1	1	0.0964782	0.0047619	23.179	100	100	Doubtful
635	A0A1S3YPY3	A0A1S4BYV2	A0A1S3YPY3, A0A1S4BYV2	Related Proteins	subtilisin-like protease SBT1.8 (A0A1S3YPY3_TOBAC)	LOC107778373	3.06644	93.6968	1	1	0.0435626	0.00181818	62.2362	100	100	Doubtful
636	Q76ME6	A0A1S3YRZ7, A0A1S4BYL3, A0A1S4BYL5, A0A1S4CZY0, A0A1S4D965, Q76MF3	A0A1S3YRZ7, A0A1S4BYL3, A0A1S4BYL5, A0A1S4CZY0, A0A1S4D965, Q76ME6, Q76MF3	Related and Unrelated Proteins	Calmodulin NtCaM10 (Q76ME6_TOBAC)	NtCaM10	8.72483	75.1678	1	1	0.165914	0.00446429	16.8229	100	100	Doubtful
637	O82161	A0A1S3YS49, A0A1S4ASN6, A0A1S4AT66, A0A1S4CBK0, A0A1S4CUI9, A0A1S4DE71	A0A1S3YS49, A0A1S4ASN6, A0A1S4AT66, A0A1S4CBK0, A0A1S4CUI9, A0A1S4DE71, O82161	Related Proteins	Phi-1 protein (O82161_TOBAC)	phi-1	4.47284	72.524	1	1	0.0857111	0.00440529	33.7472	100	100	Doubtful
638	A0A1S3YSA1	A0A1S4AKG4	A0A1S3YSA1, A0A1S4AKG4	Related Proteins	NAD(P)H:quinone oxidoreductase-like (A0A1S3YSA1_TOBAC)	LOC107779006	12.2137	75.5725	1	1	0.211528	0.010101	14.2933	100	100	Doubtful
639	A0A1S3YT17	A0A1S4D3I4	A0A1S3YT17, A0A1S4D3I4	Related Proteins	protein COFACTOR ASSEMBLY OF COMPLEX C SUBUNIT B CCB1, chloroplastic-like (A0A1S3YT17_TOBAC)	LOC107779431	5.61798	56.5543	1	1	0.0857111	0.00662252	29.5595	100	100	Doubtful
640	A0A1S3YTU1	A0A1S3YUL3, A0A1S4AJB2, A0A1S4BQE0, A0A1S4BZT5, A0A1S4D3B6, A0A1S4DMX8	A0A1S3YTU1, A0A1S3YUL3, A0A1S4AJB2, A0A1S4BQE0, A0A1S4BZT5, A0A1S4D3B6, A0A1S4DMX8	Related Proteins	probable glutathione S-transferase (A0A1S3YTU1_TOBAC)	LOC107779711	6.30631	68.9189	1	1	0.0857111	0.00653595	25.401	100	100	Doubtful
641	W8SRJ8	A0A1S3YTY4	A0A1S3YTY4, W8SRJ8	Unrelated Proteins	Citrate synthase (W8SRJ8_TOBAC)	LOC107822424	2.54403	76.908	1	1	0.0419746	0.00254453	55.9801	100	100	Doubtful
642	A0A1S3YU24	A0A1S4CZ54	A0A1S3YU24, A0A1S4CZ54	Related Proteins	uncharacterized protein At1g32220, chloroplastic-like isoform X1 (A0A1S3YU24_TOBAC)	LOC107779668	5.7047	100	1	1	0.0722672	0.0033557	32.3929	100	100	Doubtful
643	A0A1S3YWQ0	A0A1S3Z7S4, A0A1S4CKR2, A0A1S4CQE1	A0A1S3YWQ0, A0A1S3Z7S4, A0A1S4CKR2, A0A1S4CQE1	Related Proteins	actin-depolymerizing factor 2-like (A0A1S3YWQ0_TOBAC)	LOC107780538	8.63309	100	1	1	0.100694	0.00719424	16.1251	100	100	Doubtful
644	A0A1S3YX56	A0A1S3ZBD7	A0A1S3YX56, A0A1S3ZBD7	Related Proteins	argininosuccinate synthase, chloroplastic-like (A0A1S3YX56_TOBAC)	LOC107780821	3.46232	93.0754	1	1	0.0412233	0.00218818	53.8886	100	100	Doubtful
645	A0A1S3YYH9	A0A1S4AVS4	A0A1S3YYH9, A0A1S4AVS4	Related Proteins	protein HHL1, chloroplastic-like (A0A1S3YYH9_TOBAC)	LOC107781116	4.7619	100	1	1	0.0680004	0.004329	25.8666	100	100	Doubtful
646	A0A1S3YZ51	A0A1S3ZZR4	A0A1S3YZ51, A0A1S3ZZR4	Related Proteins	ATP phosphoribosyltransferase 2, chloroplastic-like (A0A1S3YZ51_TOBAC)	LOC107781436	5.08906	81.4249	1	1	0.0563541	0.003125	42.8782	100	100	Doubtful
647	A0A1S3Z105	A0A1S3ZFZ7, A0A1S3ZWF6, A0A1S4AX40	A0A1S3Z105, A0A1S3ZFZ7, A0A1S3ZWF6, A0A1S4AX40	Related Proteins	ATP synthase subunit b', chloroplastic-like (A0A1S3Z105_TOBAC)	LOC107781811	7.17489	100	1	1	0.0797752	0.0044843	24.4463	100	100	Doubtful
648	A0A1S3Z1C1	A0A1S4A6R1	A0A1S3Z1C1, A0A1S4A6R1	Related Proteins	expansin-like B1 (A0A1S3Z1C1_TOBAC)	LOC107781933	7.17131	75.2988	1	1	0.128838	0.00529101	27.3332	100	100	Doubtful
649	A0A1S3Z1M3	A0A1S4CPU3	A0A1S3Z1M3, A0A1S4CPU3	Related Proteins	heme-binding protein 2-like (A0A1S3Z1M3_TOBAC)	LOC107782040	5.5794	86.6953	1	1	0.115884	0.00247525	26.169	100	100	Doubtful
650	A0A1S3Z224		A0A1S3Z224	Single Protein	uncharacterized protein LOC107782154 (A0A1S3Z224_TOBAC)	LOC107782154	33.9623	100	1	1	0.29155	0.0188679	5.68704	100	100	Doubtful
651	A0A1S3Z2F6	A0A1S3ZS86, A0A1S3ZS91, A0A1S3ZSE9	A0A1S3Z2F6, A0A1S3ZS86, A0A1S3ZS91, A0A1S3ZSE9	Related Proteins	histone deacetylase HDT1-like (A0A1S3Z2F6_TOBAC)	LOC107782257	4.40678	69.4915	1	1	0.0608184	0.00487805	31.7203	100	100	Doubtful
652	A0A1S3Z2W9	A0A1S3Z5H8, A0A1S3Z5I5, A0A1S4CKJ4	A0A1S3Z2W9, A0A1S3Z5H8, A0A1S3Z5I5, A0A1S4CKJ4	Related Proteins	L-ascorbate peroxidase 3, peroxisomal-like (A0A1S3Z2W9_TOBAC)	LOC107782353	3.84615	88.8112	1	1	0.0660505	0.00393701	31.5283	100	100	Doubtful
653	A0A1S3Z332	A0A1S4DA45	A0A1S3Z332, A0A1S4DA45	Related Proteins	translationally-controlled tumor protein homolog (A0A1S3Z332_TOBAC)	LOC107782225	9.52381	80.9524	1	1	0.128838	0.00735294	18.8684	100	100	Doubtful
654	A0A1S3Z3J7		A0A1S3Z3J7	Single Protein	28 kDa ribonucleoprotein, chloroplastic (A0A1S3Z3J7_TOBAC)	LOC107782611	5.57491	100	1	1	0.0642092	0.00348432	32.1495	100	100	Doubtful
655	A0A1S3Z4E9	A0A1S3ZWR0	A0A1S3Z4E9, A0A1S3ZWR0	Related Proteins	developmentally-regulated G-protein 2 (A0A1S3Z4E9_TOBAC)	LOC107782800	4.26065	91.2281	1	1	0.0404983	0.00274725	44.5355	100	100	Doubtful
656	A0A1S3Z4G7	A0A1S4B7Z0, A0A1S4B918	A0A1S3Z4G7, A0A1S4B7Z0, A0A1S4B918	Related Proteins	glucan endo-1,3-beta-glucosidase 5-like (A0A1S3Z4G7_TOBAC)	LOC107782686	4.51745	74.9487	1	1	0.0746078	0.00273973	52.6933	100	100	Doubtful
657	A0A1S3Z8F4	A0A1S4A0H0, A0A1S4B557, A0A1S4B562, A0A1S4B5C5	A0A1S3Z8F4, A0A1S4A0H0, A0A1S4B557, A0A1S4B562, A0A1S4B5C5	Related Proteins	FAM10 family protein At4g22670-like (A0A1S3Z8F4_TOBAC)	LOC107784193	3.57143	69.7619	1	1	0.0471285	0.00341297	45.09	100	100	Doubtful
658	A0A1S3ZAB7	A0A1S4ABX7	A0A1S3ZAB7, A0A1S4ABX7	Related Proteins	guanine nucleotide-binding protein subunit beta-like protein (A0A1S3ZAB7_TOBAC)	LOC107784677	5.18293	100	1	1	0.0680004	0.00304878	35.94	100	100	Doubtful
659	A0A1S3ZEL4	A0A1S4CQP5	A0A1S3ZEL4, A0A1S4CQP5	Related Proteins	aquaporin TIP2-1-like isoform X1 (A0A1S3ZEL4_TOBAC)	LOC107786005	4.43548	17.7419	1	1	0.333521	0.0227273	24.9631	100	100	Doubtful
660	A0A1S3ZFC5	A0A1S3ZI12, A0A1S4AEM4, A0A1S4BQT6	A0A1S3ZFC5, A0A1S3ZI12, A0A1S4AEM4, A0A1S4BQT6	Related Proteins	peptide-N4-(N-acetyl-beta- glucosaminyl)asparagine amidase A-like (A0A1S3ZFC5_TOBAC)	LOC107786253	2.24525	53.0225	1	1	0.053725	0.00162866	64.5345	100	100	Doubtful
661	A0A1S3ZFN7	A0A1S4DFW8	A0A1S3ZFN7, A0A1S4DFW8	Related Proteins	probable NAD(P)H dehydrogenase (Quinone) FQR1-like 1 (A0A1S3ZFN7_TOBAC)	LOC107786342	7.38916	72.4138	1	1	0.136464	0.00680272	21.5759	100	100	Doubtful
662	A0A1S3ZH40	A0A1S4BT67	A0A1S3ZH40, A0A1S4BT67	Related Proteins	UBP1-associated protein 2C-like (A0A1S3ZH40_TOBAC)	LOC107786633	3.33333	61.4286	1	1	0.0624678	0.00387597	43.7797	100	100	Doubtful
663	A0A1S3ZH74	A0A1S4B826, A0A1S4BE89, A0A1S4C616	A0A1S3ZH74, A0A1S4B826, A0A1S4BE89, A0A1S4C616	Related Proteins	26S proteasome non-ATPase regulatory subunit 11 homolog (A0A1S3ZH74_TOBAC)	LOC107786727	3.1746	100	1	1	0.0427539	0.00113379	49.1827	100	100	Doubtful
664	A0A1S3ZKQ7	A0A1S4BNK8, A0A1S4D868	A0A1S3ZKQ7, A0A1S4BNK8, A0A1S4D868	Related Proteins	putative methyltransferase DDB_G0268948 (A0A1S3ZKQ7_TOBAC)	LOC107787844	4.56274	100	1	1	0.089023	0.00380228	29.9611	100	100	Doubtful
665	A0A1S3ZLU8	A0A1S3ZW48	A0A1S3ZLU8, A0A1S3ZW48	Related Proteins	Peptidylprolyl isomerase (A0A1S3ZLU8_TOBAC)	LOC107788347	5.12821	100	1	1	0.0857111	0.0042735	25.0631	100	100	Doubtful
666	A0A1S3ZLW1		A0A1S3ZLW1	Single Protein	Aspartate aminotransferase (A0A1S3ZLW1_TOBAC)	LOC107788146	2.83019	92.4528	1	1	0.053725	0.00255102	46.9555	100	100	Doubtful
667	A0A1S3ZMF5	A0A1S4BE66, A0A1S4CHR0, A0A1S4DMC7	A0A1S3ZMF5, A0A1S4BE66, A0A1S4CHR0, A0A1S4DMC7	Related Proteins	fructose-1,6-bisphosphatase, cytosolic-like (A0A1S3ZMF5_TOBAC)	LOC107788283	3.7415	85.034	1	1	0.0746078	0.004	32.0682	100	100	Doubtful
668	A0A1S3ZPC0	A0A1S4D2A8, A0A1S4D2G1	A0A1S3ZPC0, A0A1S4D2A8, A0A1S4D2G1	Related Proteins	S-adenosylmethionine carrier 1, chloroplastic/mitochondrial-like (A0A1S3ZPC0_TOBAC)	LOC107788912	9.61538	100	1	1	0.0660505	0.00320513	33.561	100	100	Doubtful
669	A0A1S3ZPK1	A0A1S4AHY5	A0A1S3ZPK1, A0A1S4AHY5	Related Proteins	thioredoxin-like protein Clot (A0A1S3ZPK1_TOBAC)	LOC107789030	11.3636	100	1	1	0.145048	0.00757576	15.0187	100	100	Doubtful
670	A0A1S3ZSW6	A0A1S4DD78	A0A1S3ZSW6, A0A1S4DD78	Related Proteins	Eukaryotic translation initiation factor 6 (A0A1S3ZSW6_TOBAC)	LOC107790111	4.4898	60	1	1	0.136464	0.00680272	26.3693	100	100	Doubtful
671	A0A1S3ZU94	A0A1S4B8V2	A0A1S3ZU94, A0A1S4B8V2	Related Proteins	50S ribosomal protein L29, chloroplastic-like (A0A1S3ZU94_TOBAC)	LOC107790523	7.83133	100	1	1	0.0680004	0.0060241	19.1642	100	100	Doubtful
672	A0A1S3ZUL4		A0A1S3ZUL4	Single Protein	26S proteasome non-ATPase regulatory subunit 14 homolog (A0A1S3ZUL4_TOBAC)	LOC107790582	4.16667	66.3462	1	1	0.0857111	0.00483092	34.7546	100	100	Doubtful
673	A0A1S3ZY26	A0A1S4C4M9, A0A1S4C6G3, A0A1S4D5H1	A0A1S3ZY26, A0A1S4C4M9, A0A1S4C6G3, A0A1S4D5H1	Related Proteins	Clathrin heavy chain (A0A1S3ZY26_TOBAC)	LOC107791617	0.762463	86.5689	1	1	0.0136368	0.000338753	192.796	100	100	Doubtful
674	E1U7Y3	A0A1S3ZZ77	A0A1S3ZZ77, E1U7Y3	Related Proteins	Type 2 histone deacetylase b (E1U7Y3_TOBAC)	HD2b	8.84354	73.4694	1	1	0.0577676	0.00462963	31.9403	100	100	Doubtful
675	A0A1S3ZZI4	A0A1S4BCB4, A0A1S4D678	A0A1S3ZZI4, A0A1S4BCB4, A0A1S4D678	Related Proteins	peroxiredoxin-2E-1, chloroplastic-like (A0A1S3ZZI4_TOBAC)	LOC107792077	9.95671	100	1	1	0.089023	0.004329	24.9042	100	100	Doubtful
676	A0A1S4A1D4		A0A1S4A1D4	Single Protein	translocon-associated protein subunit alpha-like (A0A1S4A1D4_TOBAC)	LOC107792694	5.81395	44.5736	1	1	0.128838	0.00869565	27.9963	100	100	Doubtful
677	A0A1S4A1U3	A0A1S4A6G7	A0A1S4A1U3, A0A1S4A6G7	Related Proteins	diaminopimelate decarboxylase 1, chloroplastic-like (A0A1S4A1U3_TOBAC)	LOC107792812	3.125	85.625	1	1	0.0502111	0.00243309	52.9014	100	100	Doubtful
678	A0A1S4A3S2		A0A1S4A3S2	Single Protein	non-symbiotic hemoglobin 2 (A0A1S4A3S2_TOBAC)	LOC107793404	9.55414	100	1	1	0.115884	0.00636943	17.5891	100	100	Doubtful
679	A0A1S4A5S7	A0A1S4DCR3	A0A1S4A5S7, A0A1S4DCR3	Related Proteins	1,2-dihydroxy-3-keto-5-methylthiopentene dioxygenase (A0A1S4A5S7_TOBAC)	LOC107794012	5	100	1	1	0.089023	0.005	23.4795	100	100	Doubtful
680	A0A1S4A652	A0A1S4AIS8, A0A1S4BL86, A0A1S4CIL0	A0A1S4A652, A0A1S4AIS8, A0A1S4BL86, A0A1S4CIL0	Related Proteins	Glutamate decarboxylase (A0A1S4A652_TOBAC)	LOC107794144	2.24033	93.6864	1	1	0.0404983	0.00217391	55.8847	100	100	Doubtful
681	A0A1S4A6L2	A0A1S4AK31	A0A1S4A6L2, A0A1S4AK31	Related Proteins	uncharacterized protein LOC107794288 (A0A1S4A6L2_TOBAC)	LOC107794288	12.2995	68.4492	1	1	0.193777	0.0078125	20.0051	100	100	Doubtful
682	A0A1S4A843	A0A1S4AVT9	A0A1S4A843, A0A1S4AVT9	Related Proteins	mitochondrial-processing peptidase subunit alpha (A0A1S4A843_TOBAC)	LOC107794790	2.18254	77.5794	1	1	0.0550081	0.00127877	54.7429	100	100	Doubtful
683	A0A1S4A9J6	A0A1S4CD73, A0A1S4CDB1, A0A1S4CDR1	A0A1S4A9J6, A0A1S4CD73, A0A1S4CDB1, A0A1S4CDR1	Related Proteins	Small nuclear ribonucleoprotein G (A0A1S4A9J6_TOBAC)	LOC107795179	18.75	100	1	1	0.232847	0.0125	8.90768	100	100	Doubtful
684	A0A1S4AC68	A0A1S4CJX9	A0A1S4AC68, A0A1S4CJX9	Related Proteins	glutathione S-transferase T1-like (A0A1S4AC68_TOBAC)	LOC107796058	8.47458	86.8644	1	1	0.0964782	0.00487805	26.4707	100	100	Doubtful
685	A0A1S4AFM9	A0A1S4DES4	A0A1S4AFM9, A0A1S4DES4	Related Proteins	glycine-rich RNA-binding protein 2, mitochondrial-like (A0A1S4AFM9_TOBAC)	LOC107797091	5.44218	45.9184	1	1	0.122018	0.00740741	29.6575	100	100	Doubtful
686	A0A1S4AHQ7	A0A1S4BKP7	A0A1S4AHQ7, A0A1S4BKP7	Related Proteins	30S ribosomal protein 3-1, chloroplastic-like (A0A1S4AHQ7_TOBAC)	LOC107797818	14.8571	100	1	1	0.136464	0.00571429	19.5373	100	100	Doubtful
687	Q40585	A0A1S4AIA1, A0A1S4APA6, A0A1S4CA13, A0A1S4CE52, A0A1S4DL52	A0A1S4AIA1, A0A1S4APA6, A0A1S4CA13, A0A1S4CE52, A0A1S4DL52, Q40585	Related Proteins	V-type proton ATPase 16 kDa proteolipid subunit (VATL_TOBAC)		10.9091	56.3636	1	1	0.29155	0.0107527	16.6878	100	100	Doubtful
688	A0A1S4AMU7	A0A1S4C5S6	A0A1S4AMU7, A0A1S4C5S6	Related Proteins	Signal peptidase complex subunit 3 (A0A1S4AMU7_TOBAC)	LOC107799449	9.58084	73.6527	1	1	0.165914	0.00813008	19.0047	100	100	Doubtful
689	A0A1S4AP69	A0A1S4CGP3	A0A1S4AP69, A0A1S4CGP3	Unrelated Proteins	uncharacterized protein LOC107799696 (A0A1S4AP69_TOBAC)	LOC107799696	9.30233	100	1	1	0.178769	0.00775194	13.6622	100	100	Doubtful
690	A0A1S4APJ0	A0A1S4CBR5	A0A1S4APJ0, A0A1S4CBR5	Related Proteins	50S ribosomal protein L9, chloroplastic-like (A0A1S4APJ0_TOBAC)	LOC107799768	8.33333	100	1	1	0.0642092	0.00520833	21.498	100	100	Doubtful
691	A0A1S4APL3	A0A1S4BNR2	A0A1S4APL3, A0A1S4BNR2	Related Proteins	Glycosyltransferase (A0A1S4APL3_TOBAC)	LOC107800062	2.68041	74.6392	1	1	0.0444026	0.00276243	54.5946	100	100	Doubtful
692	A0A1S4AQT6	A0A1S4BZQ6	A0A1S4AQT6, A0A1S4BZQ6	Related Proteins	Thioredoxin reductase (A0A1S4AQT6_TOBAC)	LOC107800295	4.18182	77.2727	1	1	0.0412233	0.00235294	59.6235	100	100	Doubtful
693	A0A1S4ARL8	A0A1S4B5A2	A0A1S4ARL8, A0A1S4B5A2	Related Proteins	probable voltage-gated potassium channel subunit beta (A0A1S4ARL8_TOBAC)	LOC107800680	5.45455	88.4848	1	1	0.0680004	0.00342466	36.8719	100	100	Doubtful
694	A0A1S4AT92		A0A1S4AT92	Single Protein	Aspartate aminotransferase (A0A1S4AT92_TOBAC)	LOC107801037	5.41176	92.4706	1	1	0.0513302	0.00254453	47.1016	100	100	Doubtful
695	A0A1S4ATN4	A0A1S4CNT1	A0A1S4ATN4, A0A1S4CNT1	Related Proteins	uncharacterized protein LOC107801159 (A0A1S4ATN4_TOBAC)	LOC107801159	9.58084	79.0419	1	1	0.115884	0.00757576	17.7732	100	100	Doubtful
696	A0A1S4AVA3		A0A1S4AVA3	Single Protein	expansin-like A2 (A0A1S4AVA3_TOBAC)	LOC107801681	3.80228	84.0304	1	1	0.0926009	0.00452489	28.4241	100	100	Doubtful
697	A0A1S4AVL7	A0A1S4BS96, A0A1S4BSJ5	A0A1S4AVL7, A0A1S4BS96, A0A1S4BSJ5	Related Proteins	ATP-dependent Clp protease proteolytic subunit (A0A1S4AVL7_TOBAC)	LOC107801881	5.47445	83.9416	1	1	0.0926009	0.00434783	29.8123	100	100	Doubtful
698	A0A1S4AY78	A0A1S4BGF7, A0A1S4CZR9	A0A1S4AY78, A0A1S4BGF7, A0A1S4CZR9	Related Proteins	50S ribosomal protein L13, chloroplastic-like (A0A1S4AY78_TOBAC)	LOC107802615	4.14938	100	1	1	0.0746078	0.00414938	27.3021	100	100	Doubtful
699	Q03664	A0A1S4AYI7, A0A1S4BZT5	A0A1S4AYI7, A0A1S4BZT5, Q03664	Related Proteins	Probable glutathione S-transferase (GSTX3_TOBAC)		5.38117	71.3004	1	1	0.0771051	0.00628931	25.7314	100	100	Doubtful
700	A0A1S4AZE4	A0A1S4CDL2	A0A1S4AZE4, A0A1S4CDL2	Related Proteins	protein CutA, chloroplastic-like (A0A1S4AZE4_TOBAC)	LOC107802963	10.6195	100	1	1	0.193777	0.00884956	12.5426	100	100	Doubtful
701	A0A1S4B0C4		A0A1S4B0C4	Single Protein	probable protein Pop3 (A0A1S4B0C4_TOBAC)	LOC107803152	11.7117	52.2523	1	1	0.29155	0.0172414	12.4654	100	100	Doubtful
702	A0A1S4B0G2	A0A1S4B0V3, A0A1S4CJM5	A0A1S4B0G2, A0A1S4B0V3, A0A1S4CJM5	Related Proteins	60S ribosomal protein L6-like isoform X1 (A0A1S4B0G2_TOBAC)	LOC107803255	4.78261	100	1	1	0.0502111	0.00217391	25.4653	100	100	Doubtful
703	A0A1S4B0G9	A0A1S4CBK7	A0A1S4B0G9, A0A1S4CBK7	Related Proteins	probable aspartyl aminopeptidase (A0A1S4B0G9_TOBAC)	LOC107803199	4.05904	85.0554	1	1	0.0481131	0.0021692	59.8482	100	100	Doubtful
704	Q9FZ08	A0A1S4B125, A0A1S4D7Z7	A0A1S4B125, A0A1S4D7Z7, Q9FZ08	Related Proteins	Patatin (Q9FZ08_TOBAC)	PAT3	3.40633	89.781	1	1	0.0577676	0.00271003	45.0912	100	100	Doubtful
705	A0A1S4B2T3	A0A1S4C195	A0A1S4B2T3, A0A1S4C195	Related Proteins	probable mitochondrial-processing peptidase subunit beta, mitochondrial (A0A1S4B2T3_TOBAC)	LOC107803821	3.21361	92.4386	1	1	0.0397984	0.00204499	59.13	100	100	Doubtful
706	A0A1S4B471		A0A1S4B471	Single Protein	40S ribosomal protein S19-3-like (A0A1S4B471_TOBAC)	LOC107804353	11.8881	100	1	1	0.0964782	0.00699301	16.0774	100	100	Doubtful
707	A0A1S4B978	A0A1S4DG37	A0A1S4B978, A0A1S4DG37	Related Proteins	Eukaryotic translation initiation factor 3 subunit G (A0A1S4B978_TOBAC)	LOC107805884	4.08163	100	1	1	0.053725	0.00340136	32.2823	100	100	Doubtful
708	A0A1S4BAH9	A0A1S4BIL1	A0A1S4BAH9, A0A1S4BIL1	Related Proteins	Expansin (A0A1S4BAH9_TOBAC)	LOC107806312	9.63855	47.3896	1	1	0.154782	0.00847458	26.6207	100	100	Doubtful
709	A0A1S4BAS1	A0A1S4BYW3	A0A1S4BAS1, A0A1S4BYW3	Related Proteins	Eukaryotic translation initiation factor 3 subunit D (A0A1S4BAS1_TOBAC)	LOC107806301	2.43056	85.4167	1	1	0.0329624	0.00203252	65.4637	100	100	Doubtful
710	A0A1S4BB12	A0A1S4CWF4	A0A1S4BB12, A0A1S4CWF4	Related Proteins	probably inactive leucine-rich repeat receptor-like protein kinase At5g48380 (A0A1S4BB12_TOBAC)	LOC107806369	1.92926	89.7106	1	1	0.0355034	0.00179211	68.6761	100	100	Doubtful
711	A0A1S4CX06	A0A1S4BCB4	A0A1S4BCB4, A0A1S4CX06	Related Proteins	peroxiredoxin-2E-2, chloroplastic-like (A0A1S4CX06_TOBAC)	LOC107823523	7.52212	100	1	1	0.0926009	0.00442478	24.438	100	100	Doubtful
712	A0A1S4BGV4	A0A1S4BVS6, A0A1S4BVW1, A0A1S4C2Z0, A0A1S4D920	A0A1S4BGV4, A0A1S4BVS6, A0A1S4BVW1, A0A1S4C2Z0, A0A1S4D920	Related Proteins	V-type proton ATPase subunit F (A0A1S4BGV4_TOBAC)	LOC107808103	14.6154	100	1	1	0.165914	0.00769231	14.4956	100	100	Doubtful
713	A0A1S4BLD2	A0A1S4D715	A0A1S4BLD2, A0A1S4D715	Related Proteins	lysM domain-containing GPI-anchored protein 2-like (A0A1S4BLD2_TOBAC)	LOC107809555	3.66197	61.9718	1	1	0.110336	0.00454545	38.4271	100	100	Doubtful
714	A0A1S4BMQ0		A0A1S4BMQ0	Single Protein	Ribulose-phosphate 3-epimerase (A0A1S4BMQ0_TOBAC)	LOC107809939	9.33333	44.8889	1	1	0.128838	0.00990099	24.3182	100	100	Doubtful
715	A0A1S4BNK5		A0A1S4BNK5	Single Protein	stem-specific protein TSJT1-like (A0A1S4BNK5_TOBAC)	LOC107810217	4.38247	86.4542	1	1	0.0964782	0.00460829	27.3246	100	100	Doubtful
716	P35476	A0A1S4BSK7, A0A1S4BX10	A0A1S4BSK7, A0A1S4BX10, P35476	Related Proteins	Plastocyanin A'/A'' (PLAS1_TOBAC)		24.2424	100	1	1	0.467799	0.010101	10.444	100	100	Doubtful
717	A0A1S4BUQ4	A0A1S4CGG7	A0A1S4BUQ4, A0A1S4CGG7	Unrelated Proteins	monothiol glutaredoxin-S10-like isoform X1 (A0A1S4BUQ4_TOBAC)	LOC107812087	8.33333	100	1	1	0.100694	0.00277778	20.0374	100	100	Doubtful
718	A0A1S4BUU7		A0A1S4BUU7	Single Protein	miraculin-like (A0A1S4BUU7_TOBAC)	LOC107812131	6.66667	100	1	1	0.0926009	0.0047619	23.2652	100	100	Doubtful
719	P93364	A0A1S4BWK6	A0A1S4BWK6, P93364	Related Proteins	Glycosyltransferase (P93364_TOBAC)	IS10a	3.15126	73.5294	1	1	0.0452755	0.00285714	53.42	100	100	Doubtful
720	A0A1S4BYA3		A0A1S4BYA3	Single Protein	uncharacterized protein LOC107813122 (A0A1S4BYA3_TOBAC)	LOC107813122	5.95238	100	1	1	0.0797752	0.00396825	28.9959	100	100	Doubtful
721	A0A1S4BYS8	A0A1S4C989, A0A1S4D7Y1	A0A1S4BYS8, A0A1S4C989, A0A1S4D7Y1	Related Proteins	NADH-cytochrome b5 reductase (A0A1S4BYS8_TOBAC)	LOC107813315	3.63636	86.6667	1	1	0.070069	0.0034965	36.2436	100	100	Doubtful
722	A0A1S4C090		A0A1S4C090	Single Protein	apoptosis-inducing factor homolog A-like (A0A1S4C090_TOBAC)	LOC107813780	4.97238	100	1	1	0.0563541	0.00276243	38.6654	100	100	Doubtful
723	A0A1S4C519	A0A1S4C530, A0A1S4CYJ5	A0A1S4C519, A0A1S4C530, A0A1S4CYJ5	Related Proteins	29 kDa ribonucleoprotein A, chloroplastic-like isoform X1 (A0A1S4C519_TOBAC)	LOC107815238	8.4507	81.338	1	1	0.0826367	0.004329	31.0802	100	100	Doubtful
724	A0A1S4C526	A0A1S4D8A7	A0A1S4C526, A0A1S4D8A7	Related Proteins	Purple acid phosphatase (A0A1S4C526_TOBAC)	LOC107815236	5.45073	93.0818	1	1	0.0491397	0.00225225	55.2024	100	100	Doubtful
725	A0A1S4CHL3	A0A1S4CT29	A0A1S4CHL3, A0A1S4CT29	Unrelated Proteins	protein LYK5-like (A0A1S4CHL3_TOBAC)	LOC107818917	1.73502	76.4984	1	1	0.0366329	0.00206186	71.0381	100	100	Doubtful
726	A0A1S4CJH7	A0A1S4CSZ5	A0A1S4CJH7, A0A1S4CSZ5	Related Proteins	gamma carbonic anhydrase 1, mitochondrial-like (A0A1S4CJH7_TOBAC)	LOC107819556	4.7619	84.2491	1	1	0.0797752	0.00434783	29.5673	100	100	Doubtful
727	Q8L7Z8	A0A1S4CJL5	A0A1S4CJL5, Q8L7Z8	Unrelated Proteins	Glutamate/malate translocator (Q8L7Z8_TOBAC)	DiT2	1.71527	55.4031	1	1	0.0797752	0.00309598	62.0989	100	100	Doubtful
728	A0A1S4CLD7	A0A1S4CLG2, A0A1S4DC34	A0A1S4CLD7, A0A1S4CLG2, A0A1S4DC34	Related Proteins	monodehydroascorbate reductase 5, mitochondrial-like isoform X1 (A0A1S4CLD7_TOBAC)	LOC107820316	3.67347	91.0204	1	1	0.0452755	0.00224215	53.3285	100	100	Doubtful
729	A0A1S4CLM5		A0A1S4CLM5	Single Protein	Beta-hexosaminidase (A0A1S4CLM5_TOBAC)	LOC107820274	4.62963	79.2593	1	1	0.0502111	0.00233645	61.5589	100	100	Doubtful
730	A0A1S4CPT1		A0A1S4CPT1	Single Protein	probable inactive receptor kinase At2g26730 (A0A1S4CPT1_TOBAC)	LOC107821089	3.0349	79.2109	1	1	0.0366329	0.00191571	71.7989	100	100	Doubtful
731	A0A1S4CQ01	A0A1S4DFI0	A0A1S4CQ01, A0A1S4DFI0	Related Proteins	fasciclin-like arabinogalactan protein 1 (A0A1S4CQ01_TOBAC)	LOC107821223	7.03704	88.5185	1	1	0.105295	0.0041841	28.4065	100	100	Doubtful
732	A0A1S4CQQ3		A0A1S4CQQ3	Single Protein	thylakoid lumenal 29 kDa protein, chloroplastic-like (A0A1S4CQQ3_TOBAC)	LOC107821470	3.75723	90.7514	1	1	0.0563541	0.00318471	37.7713	100	100	Doubtful
733	A0A1S4CR30		A0A1S4CR30	Single Protein	small heat shock protein, chloroplastic-like (A0A1S4CR30_TOBAC)	LOC107821604	5.09259	100	1	1	0.070069	0.00462963	24.5962	100	100	Doubtful
734	A0A1S4CSY2	Q9ZWS3	A0A1S4CSY2, Q9ZWS3	Unrelated Proteins	basic endochitinase-like (A0A1S4CSY2_TOBAC)	LOC107822201	5.32319	87.8327	1	1	0.105295	0.004329	28.6129	100	100	Doubtful
735	O24132	A0A1S4D206	A0A1S4D206, O24132	Related Proteins	Annexin (O24132_TOBAC)	X671	4.14013	100	1	1	0.0502111	0.00318471	35.9276	100	100	Doubtful
736	A0A1S4D4P9	A0A1S4D4W6, A0A1S4DJU1	A0A1S4D4P9, A0A1S4D4W6, A0A1S4DJU1	Related Proteins	Proteasome subunit beta (A0A1S4D4P9_TOBAC)	LOC107825913	6.17284	87.2428	1	1	0.0857111	0.00471698	27.3328	100	100	Doubtful
737	A0A1S4D573		A0A1S4D573	Single Protein	quinone oxidoreductase PIG3-like (A0A1S4D573_TOBAC)	LOC107826127	5.53846	88	1	1	0.070069	0.0034965	34.5171	100	100	Doubtful
738	A0A1S4D6Z4		A0A1S4D6Z4	Single Protein	probable caffeoyl-CoA O-methyltransferase At4g26220 (A0A1S4D6Z4_TOBAC)	LOC107826706	6.87285	89.3471	1	1	0.070069	0.00384615	33.069	100	100	Doubtful
739	A0A1S4DHV5		A0A1S4DHV5	Single Protein	60S ribosomal protein L27a-2-like (A0A1S4DHV5_TOBAC)	LOC107829900	13.1868	100	1	1	0.154782	0.010989	10.0315	100	100	Doubtful
740	E3W9R1		E3W9R1	Single Protein	Putative non-specific lipid-transfer protein type 2 subfamily (E3W9R1_TOBAC)	NtLTP2	14.433	44.3299	1	1	0.29155	0.0232558	10.1072	100	100	Doubtful
741	Q6Q8A6		Q6Q8A6	Single Protein	Phosphotransferase (Q6Q8A6_TOBAC)	Hxk1a	3.62173	85.1107	1	1	0.0419746	0.00236407	53.7665	100	100	Doubtful
742	A0A1S3XHJ8		A0A1S3XHJ8	Single Protein	heat shock protein 82-like (A0A1S3XHJ8_TOBAC)	LOC107765261	10.0996	91.0384	6	7	0.136464	0.00284961	80.7631	33.1952	99.5526	Confident
743	Q75ZD3	Q75ZD4	Q75ZD3, Q75ZD4	Related Proteins	14-3-3 i-2 protein (Q75ZD3_TOBAC)	14-3-3	15.7692	100	4	4	0.321941	0.00654586	29.4537	33.1952	99.5526	Confident
744	A0A1S4AB83	A0A1S4CHD1	A0A1S4AB83, A0A1S4CHD1	Related Proteins	40S ribosomal protein S3-3-like (A0A1S4AB83_TOBAC)	LOC107795696	16.8067	100	3	3	0.193777	0.00644258	26.6022	33.1952	99.5526	Confident
745	A0A1S4A4Z4		A0A1S4A4Z4	Single Protein	thioredoxin-like protein CDSP32, chloroplastic (A0A1S4A4Z4_TOBAC)	LOC107793787	10.8475	89.1525	3	3	0.174269	0.00583016	33.4772	33.1952	99.5526	Confident
746	A0A1S4CD46	A0A1S4DFX8	A0A1S4CD46, A0A1S4DFX8	Related Proteins	kynurenine formamidase-like (A0A1S4CD46_TOBAC)	LOC107817718	35.5372	100	3	3	0.501311	0.0115112	13.6933	33.1952	99.5526	Confident
747	A0A1S4C8L1		A0A1S4C8L1	Single Protein	40S ribosomal protein S18-like (A0A1S4C8L1_TOBAC)	LOC107816127	11.1842	100	2	2	0.149757	0.00986842	17.5124	33.1952	99.5526	Confident
748	P30956	A0A1S3WXY7, A0A1S4BC81	A0A1S3WXY7, A0A1S4BC81, P30956	Related Proteins	50S ribosomal protein L28, chloroplastic (RK28_TOBAC)	RPL28	5.96026	100	1	1	0.0857111	0.00662252	16.6872	33.1952	99.5526	Doubtful
749	A0A1S3X5C6	A0A1S3X5F7, A0A1S3X5U2, A0A1S3YNU0, A0A1S3ZAR0, A0A1S3ZAV3, A0A1S3ZB18, A0A1S3ZBE3, A0A1S3ZVB3, A0A1S4CV81, A0A1S4CVL9, A0A1S4DDJ9, A0A1S4DDL7	A0A1S3X5C6, A0A1S3X5F7, A0A1S3X5U2, A0A1S3YNU0, A0A1S3ZAR0, A0A1S3ZAV3, A0A1S3ZB18, A0A1S3ZBE3, A0A1S3ZVB3, A0A1S4CV81, A0A1S4CVL9, A0A1S4DDJ9, A0A1S4DDL7	Related and Unrelated Proteins	serine/arginine-rich splicing factor SR30-like isoform X2 (A0A1S3X5C6_TOBAC)	LOC107761364	4.15225	100	1	1	0.0427539	0.00346021	33.1775	33.1952	99.5526	Doubtful
750	A0A1S3X7K7	A0A1S3XQF4, A0A1S3Z5T0, A0A1S3ZAK6, A0A1S3ZVH3	A0A1S3X7K7, A0A1S3XQF4, A0A1S3Z5T0, A0A1S3ZAK6, A0A1S3ZVH3	Related Proteins	ATP synthase subunit d, mitochondrial (A0A1S3X7K7_TOBAC)	LOC107761950	5.35714	100	1	1	0.0797752	0.00297619	19.7791	33.1952	99.5526	Doubtful
751	Q02764	A0A1S3X831, A0A1S3Y0G2	A0A1S3X831, A0A1S3Y0G2, Q02764	Related Proteins	50S ribosomal protein L24, chloroplastic (RK24_TOBAC)	RPL24	4.81283	100	1	1	0.070069	0.00534759	20.6892	33.1952	99.5526	Doubtful
752	A0A1S3XCJ5	A0A1S4C4J1	A0A1S3XCJ5, A0A1S4C4J1	Related Proteins	D-glycerate 3-kinase, chloroplastic-like (A0A1S3XCJ5_TOBAC)	LOC107763687	3.0837	84.3612	1	1	0.0525003	0.00261097	50.8715	33.1952	99.5526	Doubtful
753	A0A1S3XZH5		A0A1S3XZH5	Single Protein	pathogenesis-related protein STH-2-like (A0A1S3XZH5_TOBAC)	LOC107770326	5.66038	100	1	1	0.145048	0.00628931	17.4789	33.1952	99.5526	Doubtful
754	A0A1S3YMB4	A0A1S3YDA5, A0A1S3ZQ07, A0A1S4BHB3, A0A1S4C7X6, A0A1S4CDI0, A0A1S4CNA9	A0A1S3YDA5, A0A1S3YMB4, A0A1S3ZQ07, A0A1S4BHB3, A0A1S4C7X6, A0A1S4CDI0, A0A1S4CNA9	Related Proteins	cytochrome c (A0A1S3YMB4_TOBAC)	LOC107777542	7.14286	100	1	1	0.165914	0.00446429	12.2332	33.1952	99.5526	Doubtful
755	A0A1S3YLC8	A0A1S3YLT9, A0A1S3YM15	A0A1S3YLC8, A0A1S3YLT9, A0A1S3YM15	Related Proteins	probable endo-1,3(4)-beta-glucanase ARB_01444 isoform X1 (A0A1S3YLC8_TOBAC)	LOC107777521	1.65289	62.5344	1	1	0.0384688	0.00220264	80.9728	33.1952	99.5526	Doubtful
756	A0A1S3YLU4	A0A1S4D6G5, Q9XIY9	A0A1S3YLU4, A0A1S4D6G5, Q9XIY9	Related and Unrelated Proteins	uncharacterized protein LOC107777464 (A0A1S3YLU4_TOBAC)	LOC107777464	4.18605	83.7209	1	1	0.0964782	0.00555556	23.938	33.1952	99.5526	Doubtful
757	A0A1S3Z0B7	A0A1S4AIH6, A0A1S4DPF3	A0A1S3Z0B7, A0A1S4AIH6, A0A1S4DPF3	Related Proteins	phosphoglucomutase, cytoplasmic-like (A0A1S3Z0B7_TOBAC)	LOC107781369	2.41546	100	1	1	0.0563541	0.00241546	44.788	33.1952	99.5526	Doubtful
758	A0A1S3ZID4	A0A1S4B4J0	A0A1S3ZID4, A0A1S4B4J0	Related Proteins	multiple organellar RNA editing factor 8, chloroplastic/mitochondrial-like (A0A1S3ZID4_TOBAC)	LOC107787019	2.15686	51.1765	1	1	0.0680004	0.00383142	54.7156	33.1952	99.5526	Doubtful
759	A0A1S3ZME8	A0A1S4CTD1	A0A1S3ZME8, A0A1S4CTD1	Related Proteins	blue copper protein-like (A0A1S3ZME8_TOBAC)	LOC107788304	3.7037	28.7749	1	1	0.178769	0.00990099	35.3568	33.1952	99.5526	Doubtful
760	A0A1S4BA51		A0A1S4BA51	Single Protein	Eukaryotic translation initiation factor 3 subunit B (A0A1S4BA51_TOBAC)	LOC107806139	1.33136	78.9941	1	1	0.0295756	0.00187266	78.0812	33.5595	99.5439	Doubtful
761	A0A1S3Y4L5	A0A1S4A6F6	A0A1S3Y4L5, A0A1S4A6F6	Related Proteins	wound-induced protein WIN1-like (A0A1S3Y4L5_TOBAC)	LOC107772133	6.16114	57.8199	1	4	0.145048	0.0327869	22.0964	35.3228	99.5434	Doubtful
762	A0A1S3YWV9	A0A1S3ZQ83	A0A1S3YWV9, A0A1S3ZQ83	Related Proteins	DNA-damage-repair/toleration protein DRT100-like (A0A1S3YWV9_TOBAC)	LOC107780748	5.7377	76.2295	2	2	0.149757	0.00537634	40.0366	35.3834	99.5429	Confident
763	A0A1S3Z446	A0A1S4CFW4	A0A1S3Z446, A0A1S4CFW4	Related Proteins	stomatin-like protein 2, mitochondrial (A0A1S3Z446_TOBAC)	LOC107782585	2.61283	100	1	1	0.0435626	0.0023753	45.9581	36.4802	99.5423	Doubtful
764	A0A1S4AP80	A0A1S4B2J7	A0A1S4AP80, A0A1S4B2J7	Related Proteins	heat shock cognate 70 kDa protein 2-like (A0A1S4AP80_TOBAC)	LOC107799868	35.3395	100	18	18	0.657724	0.0032003	70.924	49.706	99.5418	Confident
765	A0A1S3YAU9		A0A1S3YAU9	Single Protein	Chlorophyll a-b binding protein, chloroplastic (A0A1S3YAU9_TOBAC)	LOC107774251	20.0704	73.2394	9	11	1.21898	0.0167296	31.0331	59.2842	99.5418	Confident
766	A0A1S3YM56	A0A1S4AUF2	A0A1S3YM56, A0A1S4AUF2	Related Proteins	Cysteine synthase (A0A1S3YM56_TOBAC)	LOC107777625	29.8462	89.5385	7	8	0.629751	0.00885983	34.2171	76.9921	99.5418	Confident
767	Q9ZS34	A0A1S3Z5N4, A0A1S4DJC0, A0A1S4DJC8	A0A1S3Z5N4, A0A1S4DJC0, A0A1S4DJC8, Q9ZS34	Related Proteins	Geranylgeranyl diphosphate reductase, chloroplastic (CHLP_TOBAC)	CHLP	10.7759	100	4	3	0.149757	0.00341236	51.2683	63.1598	99.5418	Confident
768	A0A1S3X0Y0		A0A1S3X0Y0	Single Protein	probable glutathione S-transferase parA (A0A1S3X0Y0_TOBAC)	LOC107760143	11.3636	82.2727	3	3	0.279802	0.00939227	25.2959	66.0169	99.5418	Confident
769	P69249	A0A1S3XJ34, A0A1S3YB15, A0A1S3YBB8, A0A1S3ZBG0, A0A1S3ZY67, A0A1S4AZ56	A0A1S3XJ34, A0A1S3YB15, A0A1S3YBB8, A0A1S3ZBG0, A0A1S3ZY67, A0A1S4AZ56, P69249	Related Proteins	Ribulose bisphosphate carboxylase small chain, chloroplastic (RBS_TOBAC)	RBCS	13.3333	100	3	10	0.467799	0.0296296	20.2981	57.7321	99.5418	Confident
770	A8J6V0	A0A1S3XDY2, A0A1S3Y029, A0A1S3Y1Z7, A0A1S3Y3P7, A0A1S3YFP6, A0A1S3YPF6, A0A1S3YPP7, A0A1S3YPS5, A0A1S3ZTP9, A0A1S4AXD3, A0A1S4B4Z9, A0A1S4BEC6, A0A1S4C6T4, A0A1S4CBT7, A0A1S4CJ57, A0A1S4CZR1, A0A1S4D047, A0A1S4D4Q1, A0A1S4DI25, A0A1S4DP59	A0A1S3XDY2, A0A1S3Y029, A0A1S3Y1Z7, A0A1S3Y3P7, A0A1S3YFP6, A0A1S3YPF6, A0A1S3YPP7, A0A1S3YPS5, A0A1S3ZTP9, A0A1S4AXD3, A0A1S4B4Z9, A0A1S4BEC6, A0A1S4C6T4, A0A1S4CBT7, A0A1S4CJ57, A0A1S4CZR1, A0A1S4D047, A0A1S4D4Q1, A0A1S4DI25, A0A1S4DP59, A8J6V0	Related and Unrelated Proteins	Histone H2B (A8J6V0_TOBAC)	NtH2B2	18.4397	100	3	3	0.258925	0.0120567	15.4266	46.8288	99.5418	Confident
771	P29063	A0A1S3XKN9	A0A1S3XKN9, P29063	Related Proteins	Pathogenesis-related protein PR-4B (PR4B_TOBAC)		18.3673	70.068	2	3	0.519911	0.0242718	16.2247	50.7656	99.5418	Confident
772	A0A140G1P4		A0A140G1P4	Single Protein	ribosomal protein S16 (A0A140G1P4_TOBAC)	rps16	24.7059	100	2	2	0.258925	0.0176471	9.91453	39.3636	99.5418	Confident
773	A0A1S3ZYH7	A0A1S3ZYK1, A0A1S4BW87, A0A1S4CIN9, A0A1S4CIT2	A0A1S3ZYH7, A0A1S3ZYK1, A0A1S4BW87, A0A1S4CIN9, A0A1S4CIT2	Related Proteins	elongation factor 1-delta 1-like isoform X1 (A0A1S3ZYH7_TOBAC)	LOC107791787	7.65957	68.5106	2	2	0.202264	0.00931677	25.6058	37.8348	99.5418	Confident
774	A0A1S3ZDI1		A0A1S3ZDI1	Single Protein	transketolase, chloroplastic-like (A0A1S3ZDI1_TOBAC)	LOC107785488	17.139	80.2969	10	10	0.389495	0.00305212	79.7772	32.927	99.4606	Confident
775	A0A1S3XAI9		A0A1S3XAI9	Single Protein	ADP,ATP carrier protein, mitochondrial (A0A1S3XAI9_TOBAC)	LOC107763030	21.7617	77.7202	9	9	0.569106	0.00537396	41.8395	32.927	99.4606	Confident
776	A0A1S4BL57		A0A1S4BL57	Single Protein	enoyl-[acyl-carrier-protein] reductase [NADH], chloroplastic-like (A0A1S4BL57_TOBAC)	LOC107809441	17.3469	88.2653	5	6	0.299081	0.00542252	41.7397	32.927	99.4606	Confident
777	A0A1S3X0W6		A0A1S3X0W6	Single Protein	3-isopropylmalate dehydrogenase (A0A1S3X0W6_TOBAC)	LOC107760060	14.8148	75.5556	4	4	0.26638	0.00547775	43.3074	32.927	99.4606	Confident
778	A0A1S3Y133	A0A1S3Y169	A0A1S3Y133, A0A1S3Y169	Related Proteins	hypersensitive-induced response protein 1-like isoform X1 (A0A1S3Y133_TOBAC)	LOC107771030	14.1538	100	4	4	0.26638	0.00515751	35.9144	32.927	99.4606	Confident
779	A0A1S4DFG6		A0A1S4DFG6	Single Protein	60S ribosomal protein L26-1 (A0A1S4DFG6_TOBAC)	LOC107829238	13.6986	100	2	4	0.128838	0.0171233	16.7421	32.927	99.4606	Confident
780	A0A1S4DK72		A0A1S4DK72	Single Protein	peroxiredoxin-2B-like (A0A1S4DK72_TOBAC)	LOC107830577	10.4938	78.3951	2	1	0.29155	0.00787402	17.429	32.927	99.4606	Doubtful
781	A0A140G1T3		A0A140G1T3	Single Protein	Cytochrome b559 subunit alpha (A0A140G1T3_TOBAC)	psbE	22.8916	49.3976	2	2	1.15443	0.0365854	9.39072	32.927	99.4606	Confident
782	Q03666	A0A1S3Z4S2	A0A1S3Z4S2, Q03666	Related Proteins	Probable glutathione S-transferase (GSTX4_TOBAC)		9.04977	78.2805	2	2	0.160155	0.00722543	25.7722	32.927	99.4606	Confident
783	A0A1S3XGJ0	A0A1S4D6G4	A0A1S3XGJ0, A0A1S4D6G4	Related Proteins	40S ribosomal protein S30 (A0A1S3XGJ0_TOBAC)	LOC107764876	16.129	100	1	1	0.128838	0.016129	6.92689	32.927	99.4606	Doubtful
784	A0A1S3XYP5	A0A1S3YZE6	A0A1S3XYP5, A0A1S3YZE6	Related Proteins	protein YLS9-like (A0A1S3XYP5_TOBAC)	LOC107770277	4.66102	75.8475	1	1	0.100694	0.00558659	26.5102	32.927	99.4606	Doubtful
785	A0A1S3ZER4	A0A1S4BAC6	A0A1S3ZER4, A0A1S4BAC6	Unrelated Proteins	uncharacterized protein LOC107785889 (A0A1S3ZER4_TOBAC)	LOC107785889	2.88184	90.4899	1	1	0.0525003	0.00318471	39.7475	32.927	99.4606	Doubtful
786	A0A1S4ABZ9	A0A1S4BFD9	A0A1S4ABZ9, A0A1S4BFD9	Related Proteins	Peptidyl-prolyl cis-trans isomerase (A0A1S4ABZ9_TOBAC)	LOC107795870	6.97674	100	1	1	0.145048	0.00581395	18.011	32.927	99.4606	Doubtful
787	P08299	A0A1S4BFU2, A0A1S4BFY9, P07053	A0A1S4BFU2, A0A1S4BFY9, P07053, P08299	Related Proteins	Pathogenesis-related protein 1A (PR1A_TOBAC)		5.35714	67.8571	1	1	0.29155	0.00877193	18.5616	32.927	99.4606	Doubtful
788	A0A1S3ZRH7	A0A1S4CZY9	A0A1S3ZRH7, A0A1S4CZY9	Related Proteins	mitochondrial outer membrane protein porin of 36 kDa-like (A0A1S3ZRH7_TOBAC)	LOC107789620	17.029	69.5652	4	6	0.425103	0.00571733	29.5161	32.9535	99.4577	Confident
789	A0A1S3Y354		A0A1S3Y354	Single Protein	uncharacterized protein LOC107771709 (A0A1S3Y354_TOBAC)	LOC107771709	7.20222	63.7119	2	2	0.132541	0.0057971	39.4511	32.9447	99.4577	Doubtful
790	A0A1S4BUQ4		A0A1S4BUQ4	Single Protein	monothiol glutaredoxin-S10-like isoform X1 (A0A1S4BUQ4_TOBAC)	LOC107812087	15	100	2	2	0.211528	0.00740741	20.0374	32.9314	99.4577	Confident
791	A0A1S3XEC4	A0A1S3Y1V9, A0A1S3YLM2, A0A1S3Z586, A0A1S4A3B7, A0A1S4A3E3, A0A1S4A481, A0A1S4ADP2, A0A1S4B4L5	A0A1S3XEC4, A0A1S3Y1V9, A0A1S3YLM2, A0A1S3Z586, A0A1S4A3B7, A0A1S4A3E3, A0A1S4A481, A0A1S4ADP2, A0A1S4B4L5	Related Proteins	UDP-glucose 6-dehydrogenase (A0A1S3XEC4_TOBAC)	LOC107764147	2.08333	100	1	1	0.0452755	0.00208333	52.8971	32.9667	99.4577	Doubtful
792	A0A1S4BUT1	A0A1S4DCY7	A0A1S4BUT1, A0A1S4DCY7	Related Proteins	early nodulin-like protein 1 (A0A1S4BUT1_TOBAC)	LOC107812129	3.27381	46.131	1	1	0.110336	0.00645161	34.1691	32.9535	99.4577	Doubtful
793	A0A1S3X3A0	A0A1S4B7E1, A0A1S4B7H4	A0A1S3X3A0, A0A1S4B7E1, A0A1S4B7H4	Related Proteins	uncharacterized protein LOC107760716 (A0A1S3X3A0_TOBAC)	LOC107760716	8.33333	100	1	1	0.0964782	0.00694444	16.1316	32.9358	99.4577	Doubtful
794	A0A076FU21	A0A1S4B7V7, A0A1S4BKP9	A0A076FU21, A0A1S4B7V7, A0A1S4BKP9	Related and Unrelated Proteins	Temperature-induced lipocalin (A0A076FU21_TOBAC)	TIL	5.40541	81.0811	1	1	0.0964782	0.00666667	21.3558	33.0016	99.4505	Doubtful
795	C0STW5	A0A1S3WXL4, A0A1S3XFM7, A0A1S3XKJ8, A0A1S3XSU6, A0A1S3XZY8, A0A1S3Y1S1, A0A1S3Y8C4, A0A1S3YZD0, A0A1S3Z4D9, A0A1S3Z861, A0A1S3ZMI8, A0A1S3ZUG8, A0A1S4ANH7, A0A1S4APD3, A0A1S4AQ97, A0A1S4AR41, A0A1S4AT80, A0A1S4ATG4, A0A1S4AVV3, A0A1S4AWU3, A0A1S4AX31, A0A1S4AYF1, A0A1S4B462, A0A1S4BBB3, A0A1S4BDS9, A0A1S4BE85, A0A1S4BT74, A0A1S4C1L7, A0A1S4C9X2, A0A1S4CCW9, A0A1S4CJY3, A0A1S4CKH8, A0A1S4CQL5, A0A…	A0A1S3WXL4, A0A1S3XFM7, A0A1S3XKJ8, A0A1S3XSU6, A0A1S3XZY8, A0A1S3Y1S1, A0A1S3Y8C4, A0A1S3YZD0, A0A1S3Z4D9, A0A1S3Z861, A0A1S3ZMI8, A0A1S3ZUG8, A0A1S4ANH7, A0A1S4APD3, A0A1S4AQ97, A0A1S4AR41, A0A1S4AT80, A0A1S4ATG4, A0A1S4AVV3, A0A1S4AWU3, A0A1S4AX31, A0A1S4AYF1, A0A1S4B462, A0A1S4BBB3, A0A1S4BDS9, A0A1S4BE85, A0A1S4BT74, A0A1S4C1L7, A0A1S4C9X2, A0A1S4CCW9, A0A1S4CJY3, A0A1S4CKH8, A0A1S4CQL5, A0A…	Related and Unrelated Proteins	NtRab11D (C0STW5_TOBAC)	NtRab11D	4.95495	85.1351	1	1	0.0857111	0.0026455	24.4766	33.0016	99.4505	Doubtful
796	A0A1S3XQ01	A0A1S4B3D6	A0A1S3XQ01, A0A1S4B3D6	Related Proteins	uncharacterized protein LOC107767507 (A0A1S3XQ01_TOBAC)	LOC107767507	6.21469	100	1	1	0.136464	0.00564972	19.6001	33.0016	99.4505	Doubtful
797	A0A1S3Y918	A0A1S3Y9J1	A0A1S3Y918, A0A1S3Y9J1	Related Proteins	nitrogen regulatory protein P-II homolog (A0A1S3Y918_TOBAC)	LOC107773744	5.47264	100	1	1	0.0964782	0.00497512	22.0636	33.0016	99.4505	Doubtful
798	A0A1S4BMU1	A0A1S3ZEZ2	A0A1S3ZEZ2, A0A1S4BMU1	Unrelated Proteins	Suppressor of G2 allele of SKP1 (A0A1S4BMU1_TOBAC)	LOC107809968	4.05405	100	1	1	0.0491397	0.0027027	41.261	33.0016	99.4505	Doubtful
799	P25871	A0A1S3ZK34, A0A1S3ZK42, A0A1S4A743, A0A1S4A798	A0A1S3ZK34, A0A1S3ZK42, A0A1S4A743, A0A1S4A798, P25871	Related Proteins	Osmotin-like protein (OLPA_TOBAC)	OLPA	5.17928	51.3944	1	1	0.165914	0.00775194	27.6337	33.0016	99.4505	Doubtful
800	A0A1S4A7G6	A0A1S4AC84	A0A1S4A7G6, A0A1S4AC84	Related Proteins	DEAD-box ATP-dependent RNA helicase 37-like (A0A1S4A7G6_TOBAC)	LOC107794592	2.13115	78.1967	1	1	0.0366329	0.00209644	66.1879	33.0016	99.4505	Doubtful
801	A0A1S4BWA4	A0A1S3YUH0, A0A1S4A975	A0A1S3YUH0, A0A1S4A975, A0A1S4BWA4	Related Proteins	60S ribosomal protein L4-like (A0A1S4BWA4_TOBAC)	LOC107812501	14.321	92.3457	5	7	0.178769	0.00316515	44.683	33.0038	99.4493	Confident
802	A0A076L1Z7	A0A1S3Y6F3, A0A1S4B8P1, A0A1S4CEC4	A0A076L1Z7, A0A1S3Y6F3, A0A1S4B8P1, A0A1S4CEC4	Related and Unrelated Proteins	Peptide methionine sulfoxide reductase-like protein (A0A076L1Z7_TOBAC)	LOC107807219	4.66926	82.4903	1	1	0.0826367	0.00471698	28.7592	33.0038	99.4493	Doubtful
803	A0A1S3X5D0	A0A1S3ZFN7, A0A1S4A422, A0A1S4BJ94	A0A1S3X5D0, A0A1S3ZFN7, A0A1S4A422, A0A1S4BJ94	Related Proteins	probable NAD(P)H dehydrogenase (Quinone) FQR1-like 1 (A0A1S3X5D0_TOBAC)	LOC107761412	5.41872	71.4286	1	1	0.145048	0.00344828	21.6058	33.0038	99.4493	Doubtful
804	A0A1S4B3Y9		A0A1S4B3Y9	Single Protein	chloroplast stem-loop binding protein of 41 kDa a, chloroplastic-like (A0A1S4B3Y9_TOBAC)	LOC107804230	21.9212	92.6108	6	7	0.378907	0.00529075	43.9272	33.0621	99.4457	Confident
805	Q9AVG7	A0A1S4BI62, A0A1S4CQW2, A0A1S4CRL4, Q9AVG8	A0A1S4BI62, A0A1S4CQW2, A0A1S4CRL4, Q9AVG7, Q9AVG8	Related and Unrelated Proteins	Isopentenyl diphosphate isomerase 2 (Q9AVG7_TOBAC)	ipi2	7.23404	100	2	1	0.185971	0.00425532	27.1617	33.0621	99.4457	Doubtful
806	A0A1S3ZYT5		A0A1S3ZYT5	Single Protein	Chlorophyll a-b binding protein, chloroplastic (A0A1S3ZYT5_TOBAC)	LOC107791895	21.8045	42.1053	1	2	0.389495	0.0357143	14.2201	33.0621	99.4457	Doubtful
807	A0A076KWG3	A0A1S4B6C0	A0A076KWG3, A0A1S4B6C0	Unrelated Proteins	Transaldolase (A0A076KWG3_TOBAC)	LOC107792012	2.25734	91.4221	1	1	0.0471285	0.00246914	48.477	33.0621	99.4457	Doubtful
808	A0A1S3X3C5	A0A1S4CQG5	A0A1S3X3C5, A0A1S4CQG5	Related Proteins	Thioredoxin reductase (A0A1S3X3C5_TOBAC)	LOC107760805	4.84848	86.0606	1	1	0.0722672	0.00352113	35.1459	33.0621	99.4457	Doubtful
809	A0A1S3XUC9	A0A1S4CZF0, A0A1S4CZJ5	A0A1S3XUC9, A0A1S4CZF0, A0A1S4CZJ5	Related Proteins	copper transport protein ATX1-like (A0A1S3XUC9_TOBAC)	LOC107768675	16.2791	100	1	1	0.29155	0.0116279	9.10163	33.0621	99.4457	Doubtful
810	A0A1S3ZFC4	A0A1S4CWX2	A0A1S3ZFC4, A0A1S4CWX2	Related Proteins	probable methyltransferase PMT26 (A0A1S3ZFC4_TOBAC)	LOC107786067	1.48699	90.4585	1	1	0.0262093	0.000684932	90.063	33.0621	99.4457	Doubtful
811	A0A1S3X011	A0A1S3X5V4, A0A1S3XNP1, A0A1S3XPI1, A0A1S3XRD6, A0A1S3XVQ1, A0A1S3YK64, A0A1S3YUW6, A0A1S3YVV3, A0A1S3ZGE9, A0A1S3ZGV5, A0A1S3ZGZ1, A0A1S3ZNF7, A0A1S4A0T0, A0A1S4AJN0, A0A1S4ALM3, A0A1S4AYS1, A0A1S4AYX2, A0A1S4BNW3, A0A1S4BPD9, A0A1S4C0C1, A0A1S4CB03, A0A1S4CUF7, A0A1S4CYE9, A0A1S4CYF7, A0A1S4DA65, A0A1S4DDB5, O49906	A0A1S3X011, A0A1S3X5V4, A0A1S3XNP1, A0A1S3XPI1, A0A1S3XRD6, A0A1S3XVQ1, A0A1S3YK64, A0A1S3YUW6, A0A1S3YVV3, A0A1S3ZGE9, A0A1S3ZGV5, A0A1S3ZGZ1, A0A1S3ZNF7, A0A1S4A0T0, A0A1S4AJN0, A0A1S4ALM3, A0A1S4AYS1, A0A1S4AYX2, A0A1S4BNW3, A0A1S4BPD9, A0A1S4C0C1, A0A1S4CB03, A0A1S4CUF7, A0A1S4CYE9, A0A1S4CYF7, A0A1S4DA65, A0A1S4DDB5, O49906	Related and Unrelated Proteins	ubiquitin-60S ribosomal protein L40 (A0A1S3X011_TOBAC)	LOC107759736	21.0938	100	5	12	0.557068	0.00553444	14.678	32.8217	99.1453	Confident
812	A0A0S0N610		A0A0S0N610	Single Protein	Tubulin beta chain (A0A0S0N610_TOBAC)	TUB1	16.4444	71.7778	5	5	0.365008	0.00534056	50.467	32.8217	99.1453	Confident
813	Q5MA47		Q5MA47	Single Protein	Uncharacterized protein (Q5MA47_TOBAC)	orf121a	11.5702	100	1	2	0.115884	0.0165289	14.0737	32.8217	99.1453	Doubtful
814	A0A1S4AQ32		A0A1S4AQ32	Single Protein	14 kDa zinc-binding protein-like (A0A1S4AQ32_TOBAC)	LOC107800041	9.49367	100	1	2	0.128838	0.0126582	17.5803	32.8217	99.1453	Doubtful
815	A0A1S3XBU0	A0A1S4C3H9	A0A1S3XBU0, A0A1S4C3H9	Related Proteins	gamma carbonic anhydrase 1, mitochondrial-like (A0A1S3XBU0_TOBAC)	LOC107763258	3.35821	83.9552	1	1	0.0826367	0.00222222	29.0789	26.2634	99.0506	Doubtful
816	A0A1S4AAX1	A0A1S4C2Y6, A0A1S4D531	A0A1S4AAX1, A0A1S4C2Y6, A0A1S4D531	Related Proteins	NADH dehydrogenase [ubiquinone] flavoprotein 1, mitochondrial (A0A1S4AAX1_TOBAC)	LOC107795655	2.46407	86.2423	1	1	0.0397984	0.00238095	53.6462	26.2634	99.0506	Doubtful
817	A0A1S3X0R5	A0A1S4BF20	A0A1S3X0R5, A0A1S4BF20	Related Proteins	Dirigent protein (A0A1S3X0R5_TOBAC)	LOC107759922	6.21762	100	1	1	0.105295	0.00518135	21.19	26.3043	99.0476	Doubtful
818	Q84QE7	A0A1S3XJD3, A0A1S3Y055, A0A1S3YUA1	A0A1S3XJD3, A0A1S3Y055, A0A1S3YUA1, Q84QE7	Related Proteins	Putative photosystem I subunit III (Q84QE7_TOBAC)	LOC107789388	4.5045	86.036	1	1	0.0964782	0.0017452	24.4519	26.3043	99.0476	Doubtful
819	A0A1S3ZQZ9	A0A1S4CZP1, A0A1S4D4I9	A0A1S3ZQZ9, A0A1S4CZP1, A0A1S4D4I9	Related Proteins	Annexin (A0A1S3ZQZ9_TOBAC)	LOC107789616	2.8481	100	1	1	0.0513302	0.00316456	35.5554	26.3043	99.0476	Doubtful
820	A0A1S4D1U6		A0A1S4D1U6	Single Protein	60S ribosomal protein L28-1-like (A0A1S4D1U6_TOBAC)	LOC107824985	9.79021	100	2	2	0.172102	0.0104895	15.9127	28.2558	99.0466	Confident
821	O22402	A0A1S3XPR2, A0A1S4CT71	A0A1S3XPR2, A0A1S4CT71, O22402	Related Proteins	Guanosine nucleotide diphosphate dissociation inhibitor (O22402_TOBAC)	GDI	10.8108	91.6667	2	2	0.0944998	0.0036855	49.6709	27.9015	99.0466	Doubtful
822	A0A1S4BDE5		A0A1S4BDE5	Single Protein	probable glutathione S-transferase (A0A1S4BDE5_TOBAC)	LOC107807101	16.4384	83.5616	4	4	0.389495	0.0079235	25.555	28.6603	99.0436	Confident
823	A0A1S3ZDZ0		A0A1S3ZDZ0	Single Protein	uncharacterized protein LOC107777085 (A0A1S3ZDZ0_TOBAC)	LOC107785797	13.6986	89.0411	3	3	0.318257	0.00589744	31.301	30.9728	99.0436	Confident
824	A0A1S3YDU6	A0A1S3Z6M9, A0A1S4ARG7, A0A1S4C5M9, A0A1S4CN08, A0A1S4CR54	A0A1S3YDU6, A0A1S3Z6M9, A0A1S4ARG7, A0A1S4C5M9, A0A1S4CN08, A0A1S4CR54	Related Proteins	photosystem I reaction center subunit VI-2, chloroplastic-like (A0A1S3YDU6_TOBAC)	LOC107775135	13.1034	77.2414	2	2	0.29155	0.0133929	15.2452	30.339	99.0436	Confident
825	A0A1S3YQL8	A0A1S4CY54	A0A1S3YQL8, A0A1S4CY54	Related Proteins	protein CHUP1, chloroplastic-like (A0A1S3YQL8_TOBAC)	LOC107778512	4.9545	87.361	3	3	0.0521044	0.00212191	110.249	31.7078	99.0405	Confident
826	A0A1S3Y546	A0A1S3Z4W9, A0A1S4C1Y2	A0A1S3Y546, A0A1S3Z4W9, A0A1S4C1Y2	Related Proteins	probable glutathione S-transferase isoform X2 (A0A1S3Y546_TOBAC)	LOC107772392	9.58904	83.5616	3	4	0.268961	0.0103825	25.4169	31.1091	99.0405	Confident
827	A0A1S4AQN5	A0A1S3X8X6, A0A1S3Y4X8, A0A1S4ALA5, A0A1S4B6J5, A0A1S4BCC5, A0A1S4D5K3, A0A1S4DM70, A0A1S4DMZ2, A0A1S4DNR6	A0A1S3X8X6, A0A1S3Y4X8, A0A1S4ALA5, A0A1S4AQN5, A0A1S4B6J5, A0A1S4BCC5, A0A1S4D5K3, A0A1S4DM70, A0A1S4DMZ2, A0A1S4DNR6	Related Proteins	adenylate kinase 4-like (A0A1S4AQN5_TOBAC)	LOC107800414	3.7037	100	1	1	0.070069	0.00205761	26.673	26.2221	98.9507	Doubtful
828	A0A1S3YB37	A0A1S3Z3S1	A0A1S3YB37, A0A1S3Z3S1	Related Proteins	ATP-dependent Clp protease proteolytic subunit (A0A1S3YB37_TOBAC)	LOC107774235	5.19031	100	1	1	0.0660505	0.00346021	32.2236	26.2221	98.9507	Doubtful
829	A0A1S4BJV8	A0A1S4DEU5	A0A1S4BJV8, A0A1S4DEU5	Unrelated Proteins	aspartic proteinase A1-like (A0A1S4BJV8_TOBAC)	LOC107809122	2.65487	73.1563	1	1	0.0857111	0.00403226	36.5284	26.2221	98.9507	Doubtful
830	A0A1S3XUE1	A0A1S3ZLI9	A0A1S3XUE1, A0A1S3ZLI9	Related Proteins	60S ribosomal protein L3-like (A0A1S3XUE1_TOBAC)	LOC107768851	4.88432	100	2	2	0.0592537	0.00308483	44.3808	26.2118	98.8554	Confident
831	A0A1S4D0H6		A0A1S4D0H6	Single Protein	gamma carbonic anhydrase-like 2, mitochondrial (A0A1S4D0H6_TOBAC)	LOC107824609	8.0292	76.6423	2	1	0.311134	0.00952381	15.013	26.2118	98.8554	Doubtful
832	A0A1S3Y9D0		A0A1S3Y9D0	Single Protein	signal recognition particle 54 kDa protein, chloroplastic (A0A1S3Y9D0_TOBAC)	LOC107773874	2.84192	85.4352	1	2	0.0303553	0.004158	61.6774	26.2118	98.8554	Doubtful
833	A0A0A8WHB5	A0A0A8WK04, A0A0A8WK74, A0A1S3ZDF4, A0A1S4BCP4, A0A1S4DJH9	A0A0A8WHB5, A0A0A8WK04, A0A0A8WK74, A0A1S3ZDF4, A0A1S4BCP4, A0A1S4DJH9	Related and Unrelated Proteins	Aquaporin PIP2 3a (A0A0A8WHB5_TOBAC)	LOC107782948	3.50877	55.0877	1	1	0.115884	0.00636943	30.4587	26.2118	98.8554	Doubtful
834	A0A140G1S6		A0A140G1S6	Single Protein	Photosystem I assembly protein Ycf4 (A0A140G1S6_TOBAC)	ycf4	4.8913	73.913	1	1	0.105295	0.00735294	21.3683	26.2118	98.8554	Doubtful
835	A0A1S3X3J1	A0A1S3ZX72	A0A1S3X3J1, A0A1S3ZX72	Related Proteins	haloacid dehalogenase-like hydrolase domain-containing protein At3g48420 (A0A1S3X3J1_TOBAC)	LOC107760931	3.45912	88.9937	1	1	0.0608184	0.00353357	33.9547	26.2118	98.8554	Doubtful
836	A0A1S3X9Y9	A0A1S4B235, A0A1S4C0X2	A0A1S3X9Y9, A0A1S4B235, A0A1S4C0X2	Related Proteins	Elongation factor Tu (A0A1S3X9Y9_TOBAC)	LOC107762844	2.88248	100	1	1	0.0471285	0.00110865	49.1134	26.2118	98.8554	Doubtful
837	Q40578	A0A1S3XBZ1, A0A1S3Z0B9	A0A1S3XBZ1, A0A1S3Z0B9, Q40578	Related Proteins	Ubiquinol oxidase 2, mitochondrial (AOX2_TOBAC)	AOX2	5.72391	100	1	1	0.070069	0.003367	33.822	26.2118	98.8554	Doubtful
838	P41381	A0A1S3XE25, A0A1S3XYU0, A0A1S3Y5M4, A0A1S3YM69, A0A1S3YSD8, A0A1S3Z7E5, A0A1S3Z7M8, A0A1S3ZZM7, A0A1S4B5X7, A0A1S4B706, A0A1S4B711, A0A1S4B7A1, A0A1S4C3S7, A0A1S4CRR1, A0A1S4DL27, Q40465, Q40468, Q40469, Q40471	A0A1S3XE25, A0A1S3XYU0, A0A1S3Y5M4, A0A1S3YM69, A0A1S3YSD8, A0A1S3Z7E5, A0A1S3Z7M8, A0A1S3ZZM7, A0A1S4B5X7, A0A1S4B706, A0A1S4B711, A0A1S4B7A1, A0A1S4C3S7, A0A1S4CRR1, A0A1S4DL27, P41381, Q40465, Q40468, Q40469, Q40471	Related Proteins	Eukaryotic initiation factor 4A-8 (IF4A8_TOBAC)		2.42131	100	1	1	0.0491397	0.00242131	46.858	26.2118	98.8554	Doubtful
839	A0A1S3Y9Z0	A0A1S4AAQ0	A0A1S3Y9Z0, A0A1S4AAQ0	Related Proteins	reticuline oxidase-like protein (A0A1S3Y9Z0_TOBAC)	LOC107773883	2.25564	92.6692	1	1	0.0397984	0.0020284	60.4861	26.2118	98.8554	Doubtful
840	A0A1S3YZR3	A0A1S3ZHQ7, A0A1S4BLF6	A0A1S3YZR3, A0A1S3ZHQ7, A0A1S4BLF6	Related Proteins	Proteasome subunit alpha type (A0A1S3YZR3_TOBAC)	LOC107781489	3.61446	100	1	1	0.0797752	0.00401606	27.2107	26.2118	98.8554	Doubtful
841	A0A1S3Z5W0		A0A1S3Z5W0	Single Protein	serine carboxypeptidase-like 51 (A0A1S3Z5W0_TOBAC)	LOC107783408	2.37581	74.73	1	1	0.0513302	0.00289017	51.3274	26.2118	98.8554	Doubtful
842	A0A1S4AJW7		A0A1S4AJW7	Single Protein	16.9 kDa class I heat shock protein 1-like (A0A1S4AJW7_TOBAC)	LOC107798260	5.78947	77.3684	1	1	0.0826367	0.00680272	21.7133	26.2118	98.8554	Doubtful
843	A0A1S4BGM4		A0A1S4BGM4	Single Protein	Cytochrome b-c1 complex subunit 7 (A0A1S4BGM4_TOBAC)	LOC107808039	8.94309	100	1	1	0.105295	0.00813008	14.4707	26.2118	98.8554	Doubtful
844	A0A1S4CIA8	A0A1S4CN15	A0A1S4CIA8, A0A1S4CN15	Related Proteins	uncharacterized protein At5g22580-like (A0A1S4CIA8_TOBAC)	LOC107819314	11.1111	100	1	1	0.232847	0.00925926	12.0942	26.2118	98.8554	Doubtful
845	A0A1S3Y4Y6	A0A1S4D9U8	A0A1S3Y4Y6, A0A1S4D9U8	Related Proteins	calnexin homolog 1-like (A0A1S3Y4Y6_TOBAC)	LOC107772248	6.67904	81.6327	3	3	0.112126	0.001875	60.9616	26.2014	98.152	Confident
846	A8J6V0	A0A1S3XDY2, A0A1S3Y1Z7, A0A1S3Y3P7, A0A1S3YFP6, A0A1S3YPF6, A0A1S3YPP7, A0A1S3YPS5, A0A1S3ZTP9, A0A1S4AXD3, A0A1S4BEC6, A0A1S4C6T4, A0A1S4CBT7, A0A1S4CJ57, A0A1S4CZR1, A0A1S4D047, A0A1S4D4Q1, A0A1S4DI25, A0A1S4DP59, P93354	A0A1S3XDY2, A0A1S3Y1Z7, A0A1S3Y3P7, A0A1S3YFP6, A0A1S3YPF6, A0A1S3YPP7, A0A1S3YPS5, A0A1S3ZTP9, A0A1S4AXD3, A0A1S4BEC6, A0A1S4C6T4, A0A1S4CBT7, A0A1S4CJ57, A0A1S4CZR1, A0A1S4D047, A0A1S4D4Q1, A0A1S4DI25, A0A1S4DP59, A8J6V0, P93354	Related Proteins	Histone H2B (A8J6V0_TOBAC)	NtH2B2	17.0213	100	2	2	0.165914	0.00886525	15.4266	26.2014	98.152	Confident
847	A0A1S3X2T9	A0A1S3WZ09, A0A1S3XYH8, A0A1S3YCA9, A0A1S3ZFD2	A0A1S3WZ09, A0A1S3X2T9, A0A1S3XYH8, A0A1S3YCA9, A0A1S3ZFD2	Related Proteins	60S ribosomal protein L30-like (A0A1S3X2T9_TOBAC)	LOC107760678	9.82143	100	1	1	0.128838	0.00892857	12.4255	26.2014	98.152	Doubtful
848	A0A1S3X220	A0A1S3XAX7, A0A1S3XW99, A0A1S3Z7E1, A0A1S4BC93, A0A1S4BCC9, A0A1S4D389, A0A1S4D3E9, A0A1S4DJP5, A0A1S4DJS0, A0A1S4DJT4, A0A1S4DK22	A0A1S3X220, A0A1S3XAX7, A0A1S3XW99, A0A1S3Z7E1, A0A1S4BC93, A0A1S4BCC9, A0A1S4D389, A0A1S4D3E9, A0A1S4DJP5, A0A1S4DJS0, A0A1S4DJT4, A0A1S4DK22	Related Proteins	ubiquitin carboxyl-terminal hydrolase 12-like (A0A1S3X220_TOBAC)	LOC107760236	0.90009	89.829	1	1	0.0169492	0.001002	129.786	26.2014	98.152	Doubtful
849	A0A1S3X846	A0A1S3YKD6, A0A1S3YPR6, A0A1S3ZJS1, A0A1S4DI38, A0A1S4DIE9	A0A1S3X846, A0A1S3YKD6, A0A1S3YPR6, A0A1S3ZJS1, A0A1S4DI38, A0A1S4DIE9	Related Proteins	Proteasome subunit beta (A0A1S3X846_TOBAC)	LOC107762226	3.84615	75.641	1	1	0.115884	0.00564972	25.0467	26.2014	98.152	Doubtful
850	Q8VXC9	A0A1S3XAC3, A0A1S3Y8Q8, A0A1S3ZMU7, A0A1S4AFG1, A0A1S4DJZ2, Q8VXD0	A0A1S3XAC3, A0A1S3Y8Q8, A0A1S3ZMU7, A0A1S4AFG1, A0A1S4DJZ2, Q8VXC9, Q8VXD0	Related Proteins	Tubulin alpha chain (Q8VXC9_TOBAC)	tubA3	2.66075	73.8359	1	1	0.0592537	0.003003	49.7214	26.2014	98.152	Doubtful
851	A0A1S3XHQ5	A0A1S3Z404	A0A1S3XHQ5, A0A1S3Z404	Related Proteins	21 kDa seed protein-like (A0A1S3XHQ5_TOBAC)	LOC107765126	4.47761	100	1	1	0.122018	0.00248756	21.7284	26.2014	98.152	Doubtful
852	Q07760	A0A1S3XI07, A0A1S3XSQ1, A0A1S3Z6Y3, A0A1S3Z746, A0A1S3Z769, A0A1S3Z7A3, A0A1S3Z7P8, A0A1S3Z7Q3, A0A1S4DRS8	A0A1S3XI07, A0A1S3XSQ1, A0A1S3Z6Y3, A0A1S3Z746, A0A1S3Z769, A0A1S3Z7A3, A0A1S3Z7P8, A0A1S3Z7Q3, A0A1S4DRS8, Q07760	Related Proteins	60S ribosomal protein L23 (RL23_TOBAC)	RPL23	5.71429	100	1	1	0.0964782	0.00714286	14.979	26.2014	98.152	Doubtful
853	A0A1S3XVB2	A0A1S3XX55, A0A1S4BZ86, A0A1S4D6N4	A0A1S3XVB2, A0A1S3XX55, A0A1S4BZ86, A0A1S4D6N4	Related Proteins	30S ribosomal protein S6 alpha, chloroplastic-like (A0A1S3XVB2_TOBAC)	LOC107768964	5.10204	62.2449	1	1	0.136464	0.00819672	21.7939	26.2014	98.152	Doubtful
854	A0A1S3YGN1		A0A1S3YGN1	Single Protein	protein BOBBER 1-like (A0A1S3YGN1_TOBAC)	LOC107775992	4.34783	100	1	1	0.0502111	0.00334448	33.7061	26.2014	98.152	Doubtful
855	I6XTQ3	A0A1S3YZN5, A0A1S3ZE44, A0A1S3ZFS5, A0A1S3ZFT9, A0A1S3ZGY9, A0A1S4AB08, A0A1S4ANA3, A0A1S4ANE4, A0A1S4BTQ5, A0A1S4CM77, A0A1S4CMB1, A0A1S4CMS8, A0A1S4DFP2, A0A1S4DMX7, Q76CU2	A0A1S3YZN5, A0A1S3ZE44, A0A1S3ZFS5, A0A1S3ZFT9, A0A1S3ZGY9, A0A1S4AB08, A0A1S4ANA3, A0A1S4ANE4, A0A1S4BTQ5, A0A1S4CM77, A0A1S4CMB1, A0A1S4CMS8, A0A1S4DFP2, A0A1S4DMX7, I6XTQ3, Q76CU2	Related and Unrelated Proteins	ABC transporter G family member 35-like (I6XTQ3_TOBAC)	PDR5b	0.667557	78.0374	1	1	0.0144952	0.000285144	169.619	26.2014	98.152	Doubtful
856	A0A1S3ZAR8	A0A1S3ZAV0, A0A1S4AL63	A0A1S3ZAR8, A0A1S3ZAV0, A0A1S4AL63	Related Proteins	tripeptidyl-peptidase 2-like isoform X1 (A0A1S3ZAR8_TOBAC)	LOC107784804	0.813609	91.3462	1	1	0.0144952	0.000404858	149.192	26.2014	98.152	Doubtful
857	A0A1S3ZSJ9	A0A1S4AYA1, A0A1S4BXG8, A0A1S4BXT5	A0A1S3ZSJ9, A0A1S4AYA1, A0A1S4BXG8, A0A1S4BXT5	Related Proteins	40S ribosomal protein S5 (A0A1S3ZSJ9_TOBAC)	LOC107790011	4.30622	100	1	1	0.0797752	0.00478469	23.3112	26.2014	98.152	Doubtful
858	A0A1S4BTN3	A0A1S4CV52	A0A1S4BTN3, A0A1S4CV52	Related Proteins	heat shock 70 kDa protein 17 (A0A1S4BTN3_TOBAC)	LOC107811763	1.34078	82.6816	1	1	0.0202243	0.00135135	99.37	26.2014	98.152	Doubtful
859	A0A1S3YCR6	A0A1S3ZKM6, A0A1S4BSA2	A0A1S3YCR6, A0A1S3ZKM6, A0A1S4BSA2	Related Proteins	oxygen-evolving enhancer protein 1, chloroplastic-like (A0A1S3YCR6_TOBAC)	LOC107774864	20.122	90.2439	8	8	0.719072	0.0049838	34.8896	21.4613	97.9654	Confident
860	A0A1S3XUY7	A0A1S3XWK1	A0A1S3XUY7, A0A1S3XWK1	Related Proteins	glutathione S-transferase U17-like (A0A1S3XUY7_TOBAC)	LOC107769085	3.91304	83.0435	1	1	0.0857111	0.0052356	25.4032	21.4613	97.9654	Doubtful
861	A0A1S4BR28		A0A1S4BR28	Single Protein	cytochrome P450 72A15-like (A0A1S4BR28_TOBAC)	LOC107811024	2.50965	100	1	1	0.0397984	0.0019305	59.465	21.4613	97.9654	Doubtful
862	A0A1S3ZRQ6	A0A1S4ALE9	A0A1S3ZRQ6, A0A1S4ALE9	Related Proteins	6-phosphogluconate dehydrogenase, decarboxylating (A0A1S3ZRQ6_TOBAC)	LOC107789656	5.7732	100	2	2	0.0784174	0.00309278	53.4335	25.0309	97.9613	Doubtful
863	A0A1S4DR53		A0A1S4DR53	Single Protein	gamma carbonic anhydrase-like 2, mitochondrial (A0A1S4DR53_TOBAC)	LOC107832307	8.33333	72.2222	2	1	0.178769	0.00549451	27.6106	20.7912	91.8699	Doubtful
864	A0A1S3YC97	A0A1S3YCM4, A0A1S3YCM5, A0A1S4A3R1, A0A1S4AA31, A0A1S4C5D8, A0A1S4DE60	A0A1S3YC97, A0A1S3YCM4, A0A1S3YCM5, A0A1S4A3R1, A0A1S4AA31, A0A1S4C5D8, A0A1S4DE60	Related Proteins	ras-related protein Rab7 isoform X3 (A0A1S3YC97_TOBAC)	LOC107774659	17.033	100	3	3	0.412538	0.00811094	20.4909	21.4197	91.8367	Doubtful
865	A0A1S3X7K7	A0A1S3Z5T0, A0A1S3ZAK6, A0A1S3ZVH3	A0A1S3X7K7, A0A1S3Z5T0, A0A1S3ZAK6, A0A1S3ZVH3	Related Proteins	ATP synthase subunit d, mitochondrial (A0A1S3X7K7_TOBAC)	LOC107761950	11.3095	100	2	2	0.165914	0.00793651	19.7791	21.4197	91.8367	Confident
866	A0A1S3XE16	A0A1S3Z9K1, A0A1S3ZFB6, A0A1S4A8K0, A0A1S4B5C2	A0A1S3XE16, A0A1S3Z9K1, A0A1S3ZFB6, A0A1S4A8K0, A0A1S4B5C2	Related Proteins	60S ribosomal protein L5-like (A0A1S3XE16_TOBAC)	LOC107764090	6.31229	100	2	2	0.0857111	0.00249169	34.5439	21.4197	91.8367	Confident
867	A0A1S3YGD4		A0A1S3YGD4	Single Protein	Malic enzyme (A0A1S3YGD4_TOBAC)	LOC107775826	8.73786	100	2	2	0.0944998	0.00364078	46.8362	21.4197	91.8367	Doubtful
868	A0A1S4DIC4		A0A1S4DIC4	Single Protein	pathogenesis-related protein STH-2-like (A0A1S4DIC4_TOBAC)	LOC107830186	13.75	100	2	2	0.258925	0.00833333	17.9482	21.4197	91.8367	Confident
869	A0A1S3Y2R6		A0A1S3Y2R6	Single Protein	Protein disulfide-isomerase (A0A1S3Y2R6_TOBAC)	LOC107771549	4.38596	94.5614	2	2	0.0826367	0.00231911	63.5309	21.3855	91.8367	Confident
870	Q40519	A0A1S4BNL9, A0A1S4CAS4	A0A1S4BNL9, A0A1S4CAS4, Q40519	Related and Unrelated Proteins	Photosystem II 10 kDa polypeptide, chloroplastic (PSBR_TOBAC)	PSBR	16.1765	57.3529	2	1	0.389495	0.0128205	14.1603	20.5838	91.8367	Doubtful
871	A0A1S3Z5T3	A0A1S3Z6B3, A0A1S4DJF0, A0A1S4DJS1	A0A1S3Z5T3, A0A1S3Z6B3, A0A1S4DJF0, A0A1S4DJS1	Related Proteins	cathepsin B-like (A0A1S3Z5T3_TOBAC)	LOC107783297	7.56303	89.3557	2	1	0.136464	0.0015674	39.5596	20.3977	91.8367	Doubtful
872	A0A1S3WZT1	A0A1S3XRD7, A0A1S4CGU6	A0A1S3WZT1, A0A1S3XRD7, A0A1S4CGU6	Related Proteins	methionine gamma-lyase-like (A0A1S3WZT1_TOBAC)	LOC107759737	2.48307	81.9413	1	1	0.0642092	0.00275482	48.1259	21.4197	91.8367	Doubtful
873	A0A1S3XQG9		A0A1S3XQG9	Single Protein	uncharacterized protein LOC107767592 (A0A1S3XQG9_TOBAC)	LOC107767592	8.71795	81.5385	1	1	0.128838	0.00628931	20.651	21.4197	91.8367	Doubtful
874	A0A1S3Y166		A0A1S3Y166	Single Protein	kirola-like (A0A1S3Y166_TOBAC)	LOC107770929	5.44218	78.2313	1	1	0.145048	0.00869565	16.7298	21.4197	91.8367	Doubtful
875	A0A1S3YZP9		A0A1S3YZP9	Single Protein	heat shock 70 kDa protein 17-like (A0A1S3YZP9_TOBAC)	LOC107781175	1.30246	94.6454	1	1	0.0265111	0.00152905	77.1488	21.4197	91.8367	Doubtful
876	A0A1S3ZK80	A0A1S3ZKJ1, A0A1S4DK66	A0A1S3ZK80, A0A1S3ZKJ1, A0A1S4DK66	Related Proteins	aspartic proteinase-like isoform X1 (A0A1S3ZK80_TOBAC)	LOC107787679	2.23048	88.8476	1	1	0.0481131	0.00209205	58.584	21.4197	91.8367	Doubtful
877	A0A1S4AZS0	A0A1S4D9F1	A0A1S4AZS0, A0A1S4D9F1	Related Proteins	Pyruvate kinase (A0A1S4AZS0_TOBAC)	LOC107803087	1.89753	100	1	1	0.0412233	0.00189753	57.5044	21.4197	91.8367	Doubtful
878	A0A1S3WY31	A0A1S3XD09, A0A1S3YXG7, A0A1S4ASD5, A0A1S4CML0, A0A1S4CTD4, A0A1S4CTP0, A0A1S4DLA0	A0A1S3WY31, A0A1S3XD09, A0A1S3YXG7, A0A1S4ASD5, A0A1S4CML0, A0A1S4CTD4, A0A1S4CTP0, A0A1S4DLA0	Related Proteins	60S ribosomal protein L35-like (A0A1S3WY31_TOBAC)	LOC107759229	17.8862	100	2	3	0.140625	0.0135501	14.3065	19.2942	90.9449	Confident
879	A0A1S3XJZ1	A0A1S3XPW3, A0A1S3YDC8, A0A1S3YZU3, A0A1S4AGR0, A0A1S4AXE4	A0A1S3XJZ1, A0A1S3XPW3, A0A1S3YDC8, A0A1S3YZU3, A0A1S4AGR0, A0A1S4AXE4	Related Proteins	Plasma membrane ATPase (A0A1S3XJZ1_TOBAC)	LOC107765797	2.82427	79.2887	2	2	0.0476158	0.000923483	104.986	19.2942	90.9449	Confident
880	A0A140G1T2		A0A140G1T2	Single Protein	Cytochrome b559 subunit beta (A0A140G1T2_TOBAC)	psbF	20.5128	100	1	1	1.15443	0.025641	4.48139	19.2942	90.9449	Doubtful
881	A0A1S3X312	A0A1S4D181	A0A1S3X312, A0A1S4D181	Related Proteins	triose phosphate/phosphate translocator, chloroplastic-like (A0A1S3X312_TOBAC)	LOC107760530	2.49377	57.1072	1	1	0.0771051	0.00436681	43.6154	19.2942	90.9449	Doubtful
882	A0A1S3XH26	A0A1S4DFW8	A0A1S3XH26, A0A1S4DFW8	Related Proteins	probable NAD(P)H dehydrogenase (Quinone) FQR1-like 1 (A0A1S3XH26_TOBAC)	LOC107765136	5.41872	72.4138	1	1	0.136464	0.00680272	21.6889	19.2942	90.9449	Doubtful
883	A0A1S3XME8	A0A1S4A451, A0A1S4A579, A0A1S4BZV9, A0A1S4D2I2	A0A1S3XME8, A0A1S4A451, A0A1S4A579, A0A1S4BZV9, A0A1S4D2I2	Related Proteins	60S ribosomal protein L36 (A0A1S3XME8_TOBAC)	LOC107766767	9.25926	100	1	1	0.0746078	0.00925926	12.052	19.2942	90.9449	Doubtful
884	A0A1S3Y201	A0A1S3Y2F4, A0A1S4C526, A0A1S4DMV3	A0A1S3Y201, A0A1S3Y2F4, A0A1S4C526, A0A1S4DMV3	Related Proteins	Purple acid phosphatase (A0A1S3Y201_TOBAC)	LOC107771325	1.6	76.2	1	1	0.0513302	0.00262467	57.6265	19.2942	90.9449	Doubtful
885	Q76MV0	A0A1S3YFK5, A0A1S4B4I6, A0A1S4B5Z3, A0A1S4C8B6, A0A1S4CMS4, A7VMF1	A0A1S3YFK5, A0A1S4B4I6, A0A1S4B5Z3, A0A1S4C8B6, A0A1S4CMS4, A7VMF1, Q76MV0	Related and Unrelated Proteins	Histone H3.2 (H32_TOBAC)	B34	6.61765	76.4706	1	1	0.0797752	0.00961538	15.2585	19.2942	90.9449	Doubtful
886	A0A1S3YFR7	A0A1S3ZPV3	A0A1S3YFR7, A0A1S3ZPV3	Related Proteins	Sucrose synthase (A0A1S3YFR7_TOBAC)	LOC107775654	1.36646	81.4907	1	1	0.025068	0.00152439	92.5148	19.2942	90.9449	Doubtful
887	A0A1S3YXV1	A0A1S4BLV1	A0A1S3YXV1, A0A1S4BLV1	Related Proteins	ATP-dependent Clp protease ATP-binding subunit CLPT2, chloroplastic-like (A0A1S3YXV1_TOBAC)	LOC107780626	3.82979	85.9574	1	1	0.089023	0.0049505	25.7985	19.2942	90.9449	Doubtful
888	A0A1S3Z3R3		A0A1S3Z3R3	Single Protein	probable N-acetyl-gamma-glutamyl-phosphate reductase, chloroplastic (A0A1S3Z3R3_TOBAC)	LOC107782621	3.20988	100	1	1	0.0592537	0.00246914	44.293	19.2942	90.9449	Doubtful
889	A0A1S3ZES3	A0A1S4B8G0, A0A1S4CAN4	A0A1S3ZES3, A0A1S4B8G0, A0A1S4CAN4	Related Proteins	Proteasome subunit alpha type (A0A1S3ZES3_TOBAC)	LOC107785901	4.64135	81.4346	1	1	0.115884	0.00259067	26.082	19.2942	90.9449	Doubtful
890	A0A1S3ZGF1	A0A1S4DNS6, A0A1S4DNT1	A0A1S3ZGF1, A0A1S4DNS6, A0A1S4DNT1	Related Proteins	Eukaryotic translation initiation factor 3 subunit I (A0A1S3ZGF1_TOBAC)	LOC107786562	3.68098	88.6503	1	1	0.0624678	0.00346021	35.9334	19.2942	90.9449	Doubtful
891	A0A1S3ZHA1		A0A1S3ZHA1	Single Protein	uncharacterized protein LOC107786630 (A0A1S3ZHA1_TOBAC)	LOC107786630	4.16667	50.7576	1	1	0.136464	0.00746269	28.4939	19.2942	90.9449	Doubtful
892	A0A1S3ZTW1	A0A1S4DAB9	A0A1S3ZTW1, A0A1S4DAB9	Related Proteins	cysteine-rich repeat secretory protein 55-like (A0A1S3ZTW1_TOBAC)	LOC107790434	4.98084	87.3563	1	1	0.0857111	0.00438596	29.4257	19.2942	90.9449	Doubtful
893	A0A1S4AIB1		A0A1S4AIB1	Single Protein	uncharacterized protein LOC107797940 (A0A1S4AIB1_TOBAC)	LOC107797940	1.73502	88.3281	1	1	0.0245339	0.00178571	72.1258	19.2942	90.9449	Doubtful
894	A0A1S4C5C0	A0A1S4C5W5	A0A1S4C5C0, A0A1S4C5W5	Related Proteins	hydroxyphenylpyruvate reductase-like (A0A1S4C5C0_TOBAC)	LOC107815351	2.8754	87.5399	1	1	0.0680004	0.00364964	34.276	19.2942	90.9449	Doubtful
895	A0A1S4C363		A0A1S4C363	Single Protein	F-box protein At3g07870-like (A0A1S4C363_TOBAC)	LOC107814667	3.3195	100	1	1	0.0857111	0.00414938	27.6962	18.8764	90.0763	Doubtful
896	A0A1S3YGX2	A0A1S4DFX8	A0A1S3YGX2, A0A1S4DFX8	Related Proteins	kynurenine formamidase-like (A0A1S3YGX2_TOBAC)	LOC107776169	17.4917	71.2871	4	4	0.29155	0.00745885	33.585	17.9439	88.755	Confident
897	A0A1S3YCM4	A0A1S3ZBK8, A0A1S4A3R1, A0A1S4C5D8, A0A1S4DE60	A0A1S3YCM4, A0A1S3ZBK8, A0A1S4A3R1, A0A1S4C5D8, A0A1S4DE60	Related Proteins	ras-related protein Rab7 isoform X1 (A0A1S3YCM4_TOBAC)	LOC107774659	15.534	100	3	3	0.318257	0.00716597	23.0574	17.9439	88.755	Doubtful
898	A0A1S3X8M2	A0A1S3XUA2, A0A1S3Y646, A0A1S4A3W6, A0A1S4AVH2	A0A1S3X8M2, A0A1S3XUA2, A0A1S3Y646, A0A1S4A3W6, A0A1S4AVH2	Related Proteins	ATP synthase subunit epsilon, mitochondrial (A0A1S3X8M2_TOBAC)	LOC107762397	14.2857	100	1	1	0.29155	0.0142857	7.93095	17.9439	88.755	Doubtful
899	A0A1S3XPT6	A0A1S4A477, A0A1S4A4A8	A0A1S3XPT6, A0A1S4A477, A0A1S4A4A8	Related Proteins	uncharacterized protein OsI_027940-like (A0A1S3XPT6_TOBAC)	LOC107767457	5.97826	100	1	1	0.105295	0.00543478	20.8211	17.9439	88.755	Doubtful
900	A0A1S4BJI3	A0A1S4BJI6, A0A1S4BJM0, A0A1S4DMI2	A0A1S4BJI3, A0A1S4BJI6, A0A1S4BJM0, A0A1S4DMI2	Related Proteins	serine/arginine-rich splicing factor SC35-like isoform X2 (A0A1S4BJI3_TOBAC)	LOC107808979	3.23887	100	1	1	0.0355034	0.00404858	28.6137	17.9439	88.755	Doubtful
901	A0A1S3YW39	A0A1S4ASX4	A0A1S3YW39, A0A1S4ASX4	Related Proteins	soluble inorganic pyrophosphatase 6, chloroplastic-like (A0A1S3YW39_TOBAC)	LOC107780338	9.24658	84.2466	2	2	0.154782	0.00542005	32.4908	18.0424	88.6179	Confident
902	A0A1S3XJZ1	A0A1S3YDC8, A0A1S3YZU3, A0A1S4ADW0, A0A1S4AGR0, A0A1S4AXE4, A0A1S4DN58	A0A1S3XJZ1, A0A1S3YDC8, A0A1S3YZU3, A0A1S4ADW0, A0A1S4AGR0, A0A1S4AXE4, A0A1S4DN58	Related Proteins	Plasma membrane ATPase (A0A1S3XJZ1_TOBAC)	LOC107765797	0.941423	79.2887	1	1	0.023531	0.000659631	104.986	18.0326	88.6179	Doubtful
903	A0A1S4DJQ0		A0A1S4DJQ0	Single Protein	Chlorophyll a-b binding protein, chloroplastic (A0A1S4DJQ0_TOBAC)	LOC107830543	17.6707	100	4	5	0.550516	0.00730541	27.432	17.8938	88.0952	Confident
904	A0A1S3X980	A0A1S3Z720, A0A1S4AD44, A0A1S4BCD8	A0A1S3X980, A0A1S3Z720, A0A1S4AD44, A0A1S4BCD8	Related and Unrelated Proteins	uncharacterized protein LOC107762601 (A0A1S3X980_TOBAC)	LOC107762601	12.1495	100	1	1	0.211528	0.00934579	12.0579	17.8938	88.0952	Doubtful
905	A0A1S3XHL0	A0A1S4DRK4	A0A1S3XHL0, A0A1S4DRK4	Related Proteins	40S ribosomal protein S20-2 (A0A1S3XHL0_TOBAC)	LOC107765328	9.83607	100	1	1	0.110336	0.00819672	13.6193	17.8938	88.0952	Doubtful
906	O49908	A0A1S3YF36	A0A1S3YF36, O49908	Related Proteins	Invertase inhibitor (O49908_TOBAC)	LOC107808322	9.63855	100	1	1	0.128838	0.0060241	17.9494	17.8938	88.0952	Doubtful
907	Q9SEK2	A0A1S4AH17	A0A1S4AH17, Q9SEK2	Unrelated Proteins	Hexokinase-1 (HXK1_TOBAC)	HXK1	2.21328	85.1107	1	1	0.0419746	0.00236407	53.7055	17.8938	88.0952	Doubtful
908	A0A1S4CHD5	A0A1S4CHZ0, A0A1S4CNB7	A0A1S4CHD5, A0A1S4CHZ0, A0A1S4CNB7	Related Proteins	psbP domain-containing protein 6, chloroplastic-like isoform X1 (A0A1S4CHD5_TOBAC)	LOC107819052	3.4965	83.2168	1	1	0.0926009	0.00420168	31.2142	17.8938	88.0952	Doubtful
909	A0A1S3ZA26		A0A1S3ZA26	Single Protein	1-aminocyclopropane-1-carboxylate oxidase-like (A0A1S3ZA26_TOBAC)	LOC107784583	6.5625	100	2	2	0.125336	0.00416667	36.5337	17.8227	87.9518	Confident
910	A0A1S4DDU7		A0A1S4DDU7	Single Protein	nucleosome assembly protein 11-like (A0A1S4DDU7_TOBAC)	LOC107828662	3.13316	62.6632	1	1	0.0525003	0.00416667	43.5407	17.8227	87.9518	Doubtful
911	A0A1S3Z662	A0A1S4CZ05, A0A1S4DN49	A0A1S3Z662, A0A1S4CZ05, A0A1S4DN49	Related Proteins	60S ribosomal protein L13a-4-like (A0A1S3Z662_TOBAC)	LOC107783495	10.6796	100	2	2	0.107757	0.00647249	23.5161	17.7712	87.5	Confident
912	O82797	A0A1S3YP30, A0A1S3YU67	A0A1S3YP30, A0A1S3YU67, O82797	Related Proteins	Proliferating cell nuclear antigen (PCNA_TOBAC)	PCNA	8.71212	87.5	1	1	0.0964782	0.004329	29.2536	17.7712	87.5	Doubtful
913	A0A1S4D9U8		A0A1S4D9U8	Single Protein	calnexin homolog 1-like (A0A1S4D9U8_TOBAC)	LOC107827548	8.34879	83.3024	4	4	0.152228	0.00358822	61.2068	17.5301	85.0806	Confident
914	A0A140G1W2		A0A140G1W2	Single Protein	Ribosomal protein S7 (A0A140G1W2_TOBAC)	rps7	5.80645	100	1	1	0.0722672	0.00645161	17.3756	17.5301	85.0806	Doubtful
915	A0A1S3X1I5	A0A1S4B2Y7, A0A1S4D6B5	A0A1S3X1I5, A0A1S4B2Y7, A0A1S4D6B5	Related Proteins	50S ribosomal protein L6, chloroplastic-like (A0A1S3X1I5_TOBAC)	LOC107760041	3.96476	100	1	1	0.0592537	0.00440529	25.2875	17.5301	85.0806	Doubtful
916	A0A1S3X9T6	A0A1S4CZL8	A0A1S3X9T6, A0A1S4CZL8	Related Proteins	protein usf-like (A0A1S3X9T6_TOBAC)	LOC107762794	2.7972	84.6154	1	1	0.0771051	0.00413223	31.1068	17.5301	85.0806	Doubtful
917	A0A1S3Z557	A0A1S3ZQZ9, A0A1S4CGT8, A0A1S4CGY8, A0A1S4D0N5, A0A1S4D0T5	A0A1S3Z557, A0A1S3ZQZ9, A0A1S4CGT8, A0A1S4CGY8, A0A1S4D0N5, A0A1S4D0T5	Related Proteins	Annexin (A0A1S3Z557_TOBAC)	LOC107782914	2.8481	100	1	1	0.053725	0.00158228	35.5723	17.5301	85.0806	Doubtful
918	A0A1S3ZTK3	A0A1S4AVV1	A0A1S3ZTK3, A0A1S4AVV1	Related Proteins	SKP1-interacting partner 15-like (A0A1S3ZTK3_TOBAC)	LOC107790293	2.31959	72.4227	1	1	0.0642092	0.00355872	43.6065	17.5301	85.0806	Doubtful
919	A0A1S4A5I8	A0A1S4BNQ0	A0A1S4A5I8, A0A1S4BNQ0	Related Proteins	probable envelope ADP,ATP carrier protein, chloroplastic (A0A1S4A5I8_TOBAC)	LOC107793925	4.49735	83.0688	1	1	0.0513302	0.00318471	41.3499	17.5301	85.0806	Doubtful
920	A0A1S4ARC3	A0A1S4CP52, A0A1S4D1U0, A0A1S4DDK3	A0A1S4ARC3, A0A1S4CP52, A0A1S4D1U0, A0A1S4DDK3	Related Proteins	60S ribosomal protein L18a (A0A1S4ARC3_TOBAC)	LOC107800392	4.49438	100	1	1	0.0624678	0.00280899	21.4264	17.5301	85.0806	Doubtful
921	A0A1S4BLG0	A0A1S4BQD1	A0A1S4BLG0, A0A1S4BQD1	Related Proteins	uncharacterized protein C167.05-like (A0A1S4BLG0_TOBAC)	LOC107809547	4.93827	73.4568	1	1	0.122018	0.00840336	17.8282	17.5301	85.0806	Doubtful
922	A0A1S4BR13		A0A1S4BR13	Single Protein	homoserine kinase-like (A0A1S4BR13_TOBAC)	LOC107811011	4.16667	83.5938	1	1	0.0660505	0.00311526	40.043	17.5301	85.0806	Doubtful
923	A0A1S3X3I0	A0A1S4B4Q4	A0A1S3X3I0, A0A1S4B4Q4	Related Proteins	10 kDa chaperonin-like (A0A1S3X3I0_TOBAC)	LOC107760854	16.4948	100	1	1	0.165914	0.0103093	10.4538	14.7192	84.5238	Doubtful
924	A0A1S3X9J9	A0A1S3X9M6, A0A1S3Y7M2	A0A1S3X9J9, A0A1S3X9M6, A0A1S3Y7M2	Related Proteins	protein decapping 5-like isoform X1 (A0A1S3X9J9_TOBAC)	LOC107762738	1.30506	52.5285	1	1	0.0513302	0.00310559	64.1487	14.7192	84.5238	Doubtful
925	A0A1S3XQE3	A0A1S3Z4R0, A0A1S3ZQ52, A0A1S4A5Z2, A0A1S4ALX4, A0A1S4C1Q2, A0A1S4CYE4, A0A1S4D5C4	A0A1S3XQE3, A0A1S3Z4R0, A0A1S3ZQ52, A0A1S4A5Z2, A0A1S4ALX4, A0A1S4C1Q2, A0A1S4CYE4, A0A1S4D5C4	Related Proteins	60S ribosomal protein L7-4-like (A0A1S3XQE3_TOBAC)	LOC107767555	5	100	1	1	0.0502111	0.00138889	27.8571	14.7192	84.5238	Doubtful
926	A0A1S3XSM8	A0A1S3ZBU8	A0A1S3XSM8, A0A1S3ZBU8	Related Proteins	erlin-2-B-like (A0A1S3XSM8_TOBAC)	LOC107768286	2.48619	81.768	1	1	0.0577676	0.00337838	41.0711	14.7192	84.5238	Doubtful
927	A0A1S3YPJ3	A0A1S3Z6N1	A0A1S3YPJ3, A0A1S3Z6N1	Related Proteins	glyoxylate/succinic semialdehyde reductase 2, chloroplastic-like (A0A1S3YPJ3_TOBAC)	LOC107778416	2.65252	81.4324	1	1	0.0771051	0.00325733	39.693	14.7192	84.5238	Doubtful
928	A0A1S3X7A0	A0A1S3YUW5, A0A1S3YYQ3, A0A1S3ZTI1, A0A1S4BMP5	A0A1S3X7A0, A0A1S3YUW5, A0A1S3YYQ3, A0A1S3ZTI1, A0A1S4BMP5	Related Proteins	40S ribosomal protein S9-2 (A0A1S3X7A0_TOBAC)	LOC107761978	19.2893	100	3	3	0.188502	0.00778342	23.0342	14.1393	84.3137	Confident
929	A0A1S4BH36	A0A1S4D700	A0A1S4BH36, A0A1S4D700	Related Proteins	thioredoxin X, chloroplastic-like isoform X1 (A0A1S4BH36_TOBAC)	LOC107808217	5.85106	100	1	1	0.0926009	0.00531915	20.5407	14.1913	84.3137	Doubtful
930	A0A1S4CB03		A0A1S4CB03	Single Protein	polyubiquitin 4-like (A0A1S4CB03_TOBAC)	LOC107816905	57.8534	100	8	17	0.397831	0.00361345	42.7879	13.7107	83.3333	Confident
931	A0A1S4DIE1		A0A1S4DIE1	Single Protein	Chlorophyll a-b binding protein, chloroplastic (A0A1S4DIE1_TOBAC)	LOC107830195	35.8779	55.7252	7	7	1.15443	0.0115405	28.2984	13.7107	83.3333	Confident
932	A0A1S3X706		A0A1S3X706	Single Protein	phosphoglucomutase, chloroplastic (A0A1S3X706_TOBAC)	LOC107761864	1.90476	100	1	1	0.0397984	0.0015873	68.5987	13.659	83.2653	Doubtful
933	A0A1S3X800		A0A1S3X800	Single Protein	putative disease resistance RPP13-like protein 1 (A0A1S3X800_TOBAC)	LOC107762196	1.0598	83.6488	1	1	0.0153658	0.000904977	150.371	13.659	83.2653	Doubtful
934	Q852S5	A0A1S4D3E6, A0A1S4DGP1	A0A1S4D3E6, A0A1S4DGP1, Q852S5	Related Proteins	Nucleoside diphosphate kinase 2, chloroplastic (NDK2_TOBAC)	NDPK2	3.87931	100	1	1	0.100694	0.00431034	25.326	13.659	83.2653	Doubtful
935	A0A1S3Z898		A0A1S3Z898	Single Protein	fasciclin-like arabinogalactan protein 9 (A0A1S3Z898_TOBAC)	LOC107784037	10.3586	53.7849	3	3	0.43845	0.011358	26.9699	13.3746	82.8571	Confident
936	A0A1S4DRQ6		A0A1S4DRQ6	Single Protein	4-hydroxyphenylpyruvate dioxygenase (A0A1S4DRQ6_TOBAC)	LOC107832751	10.962	78.2998	3	3	0.183507	0.00438095	49.2108	13.3746	82.8571	Confident
937	A0A075EYQ6	A0A1S3ZPB2, A0A1S4AUN0, A0A1S4CMV2, A0A1S4CVR8, P69040	A0A075EYQ6, A0A1S3ZPB2, A0A1S4AUN0, A0A1S4CMV2, A0A1S4CVR8, P69040	Related Proteins	Eukaryotic translation initiation factor 5A (A0A075EYQ6_TOBAC)	eIF-5A3	15.0943	100	1	1	0.136464	0.00628931	17.3527	13.3746	82.8571	Doubtful
938	A0A097BTV9	A0A1S3Z3P5	A0A097BTV9, A0A1S3Z3P5	Related Proteins	V-type proton ATPase catalytic subunit A (A0A097BTV9_TOBAC)	LOC107818091	23.2745	88.443	9	11	0.389495	0.0040845	68.5848	13.7414	82.5911	Doubtful
939	A0A1S3Y9E9	A0A1S3YQG6, A0A1S4ASM7, A0A1S4D3Y8	A0A1S3Y9E9, A0A1S3YQG6, A0A1S4ASM7, A0A1S4D3Y8	Related Proteins	Aspartate aminotransferase (A0A1S3Y9E9_TOBAC)	LOC107773771	8.03571	82.8125	3	3	0.165914	0.00413297	49.0842	13.7414	82.5911	Doubtful
940	A0A1S3YE47		A0A1S3YE47	Single Protein	tropinone reductase-like 3 (A0A1S3YE47_TOBAC)	LOC107775270	14.2857	85.7143	3	3	0.268961	0.00709877	26.8802	13.7414	82.5911	Doubtful
941	A0A1S4D3S7		A0A1S4D3S7	Single Protein	Ferredoxin--NADP reductase, chloroplastic (A0A1S4D3S7_TOBAC)	LOC107825625	9.6	90.9333	2	1	0.105295	0.00293255	41.9061	13.7414	82.5911	Doubtful
942	A0A1S3XGJ1	A0A1S3XT40, A0A1S3Z1J7, A0A1S4APR8, A0A1S4CTR1	A0A1S3XGJ1, A0A1S3XT40, A0A1S3Z1J7, A0A1S4APR8, A0A1S4CTR1	Related Proteins	light-induced protein, chloroplastic-like (A0A1S3XGJ1_TOBAC)	LOC107765013	2.80374	86.9159	1	1	0.089023	0.00358423	34.8151	13.7414	82.5911	Doubtful
943	A0A1S4AHC1		A0A1S4AHC1	Single Protein	uncharacterized protein LOC107797656 (A0A1S4AHC1_TOBAC)	LOC107797656	3.63636	87.2727	1	1	0.0491397	0.00297619	43.868	13.7414	82.5911	Doubtful
944	A0A1S4BFQ9	A0A1S4D1D4	A0A1S4BFQ9, A0A1S4D1D4	Related Proteins	3-ketoacyl-CoA thiolase 2, peroxisomal-like (A0A1S4BFQ9_TOBAC)	LOC107807744	5.38793	92.0259	1	1	0.0481131	0.00234192	48.7749	13.7414	82.5911	Doubtful
945	A0A1S3ZXF3	A0A1S4CES1, A0A1S4CJV9	A0A1S3ZXF3, A0A1S4CES1, A0A1S4CJV9	Related Proteins	Histone H2A (A0A1S3ZXF3_TOBAC)	LOC107791458	30.4636	100	3	4	0.240938	0.011479	15.896	13.3445	82.4701	Doubtful
946	A0A1S3XN77	A0A1S3ZCU6	A0A1S3XN77, A0A1S3ZCU6	Related Proteins	polyadenylate-binding protein RBP47-like (A0A1S3XN77_TOBAC)	LOC107767030	1.92308	64.9038	1	0	0.0746078	0	45.8477	13.1326	82.4701	Doubtful
947	A0A1S3YHZ1	A0A1S4BIB9	A0A1S3YHZ1, A0A1S4BIB9	Related Proteins	protein THYLAKOID FORMATION1, chloroplastic (A0A1S3YHZ1_TOBAC)	LOC107776485	5.05051	100	1	1	0.0563541	0.003367	33.8772	13.1226	82.2581	Doubtful
948	A0A1S3Y958	A0A1S3ZAM8, A0A1S4AJB5, A0A1S4AJK5, A0A1S4C9M3, A0A1S4CA01	A0A1S3Y958, A0A1S3ZAM8, A0A1S4AJB5, A0A1S4AJK5, A0A1S4C9M3, A0A1S4CA01	Related and Unrelated Proteins	ribonuclease P protein subunit p25-like protein (A0A1S3Y958_TOBAC)	LOC107773675	5.73248	78.9809	1	1	0.122018	0.00806452	17.1957	13.0922	82.2581	Doubtful
949	A0A1S3ZHB8		A0A1S3ZHB8	Single Protein	oxygen-evolving enhancer protein 1, chloroplastic-like (A0A1S3ZHB8_TOBAC)	LOC107786842	26.2048	90.3614	7	8	0.584893	0.00667779	35.211	13.0821	80.9717	Not Validated
950	A0A1S3X1Q2	A0A1S3XTF3	A0A1S3X1Q2, A0A1S3XTF3	Related Proteins	40S ribosomal protein S7 (A0A1S3X1Q2_TOBAC)	LOC107760389	34.555	100	6	7	0.452654	0.0104153	22.0779	13.0821	80.9717	Not Validated
951	A0A1S4B0K2		A0A1S4B0K2	Single Protein	uncharacterized protein LOC107803301 (A0A1S4B0K2_TOBAC)	LOC107803301	13.3779	88.9632	2	2	0.149757	0.00501253	32.7282	13.0821	80.9717	Not Validated
952	A0A1S3XQZ7	A0A1S3Y4C0, A0A1S3ZCY7, A0A1S4APD0	A0A1S3XQZ7, A0A1S3Y4C0, A0A1S3ZCY7, A0A1S4APD0	Related Proteins	asparagine--tRNA ligase, cytoplasmic 1-like (A0A1S3XQZ7_TOBAC)	LOC107767713	1.89329	94.148	1	1	0.0303553	0.00182815	64.8245	13.0821	80.9717	Not Validated
953	Q42954	A0A1S4AIM7, A0A1S4BGF6	A0A1S4AIM7, A0A1S4BGF6, Q42954	Related Proteins	Pyruvate kinase, cytosolic isozyme (KPYC_TOBAC)		4.72441	92.5197	1	1	0.0452755	0.00212766	55.0973	13.0821	80.9717	Not Validated
954	A0A1S3XYQ4	A0A1S4CSN1	A0A1S3XYQ4, A0A1S4CSN1	Related Proteins	60S ribosomal protein L13 (A0A1S3XYQ4_TOBAC)	LOC107770287	24.7573	100	4	5	0.227125	0.00883033	23.57	12.9896	78.6561	Not Validated
955	A0A1S3YGR9	A0A1S3ZI08	A0A1S3YGR9, A0A1S3ZI08	Related Proteins	Malate dehydrogenase (A0A1S3YGR9_TOBAC)	LOC107775935	11.1732	79.8883	2	2	0.149757	0.004662	37.6736	12.9896	78.6561	Not Validated
956	A0A1S3X2B9	A0A1S4DFN4	A0A1S3X2B9, A0A1S4DFN4	Related Proteins	2-oxoglutarate dehydrogenase, mitochondrial-like (A0A1S3X2B9_TOBAC)	LOC107760583	1.56863	88.0392	1	1	0.0200482	0.00111359	115.51	12.9896	78.6561	Not Validated
957	A0A1S3WYX5	A0A1S4DDD8, A0A1S4DDP3	A0A1S3WYX5, A0A1S4DDD8, A0A1S4DDP3	Related and Unrelated Proteins	ankyrin repeat-containing protein At5g02620-like (A0A1S3WYX5_TOBAC)	LOC107759413	3.8817	86.1368	1	1	0.0324972	0.00214592	61.6572	12.9896	78.6561	Not Validated
958	A0A1S3Y5V8	A0A1S3YXL9, A0A1S3ZR95	A0A1S3Y5V8, A0A1S3YXL9, A0A1S3ZR95	Related Proteins	60S acidic ribosomal protein P0 (A0A1S3Y5V8_TOBAC)	LOC107772468	3.75	67.8125	1	1	0.0722672	0.00230415	34.0599	12.9896	78.6561	Not Validated
959	A0A1S3YN47		A0A1S3YN47	Single Protein	UDP-glycosyltransferase 708D1-like (A0A1S3YN47_TOBAC)	LOC107778051	5.28736	74.9425	1	1	0.0563541	0.00306748	48.4121	12.9896	78.6561	Not Validated
960	A0A1S4BMT0		A0A1S4BMT0	Single Protein	uncharacterized protein LOC107809955 (A0A1S4BMT0_TOBAC)	LOC107809955	10.8696	100	1	1	0.122018	0.00724638	15.5643	12.9896	78.6561	Not Validated
961	A0A1S4D0I1		A0A1S4D0I1	Single Protein	uncharacterized protein LOC107824544 (A0A1S4D0I1_TOBAC)	LOC107824544	5.82822	100	1	1	0.0624678	0.00306748	37.039	12.9896	78.6561	Not Validated
962	P29449	A0A1S3X7Z1, A0A1S3ZUX0	A0A1S3X7Z1, A0A1S3ZUX0, P29449	Related Proteins	Thioredoxin H-type 1 (TRXH1_TOBAC)		7.14286	100	1	1	0.145048	0.00793651	13.9472	12.2185	77.4809	Not Validated
963	A0A1S4CHV1	A0A1S4D1F5	A0A1S4CHV1, A0A1S4D1F5	Related Proteins	NADH dehydrogenase [ubiquinone] flavoprotein 2, mitochondrial-like (A0A1S4CHV1_TOBAC)	LOC107819175	11.284	86.7704	1	1	0.0771051	0.0044843	28.5972	12.2185	77.4809	Not Validated
964	A0A076L1Y1		A0A076L1Y1	Single Protein	Chlorophyll a-b binding protein, chloroplastic (A0A076L1Y1_TOBAC)	LOC107793205	35.4717	56.2264	7	7	1.15443	0.0113081	28.5384	12.4055	77.1318	Not Validated
965	A0A1S3XJX0	A0A1S3ZLB1	A0A1S3XJX0, A0A1S3ZLB1	Related Proteins	Eukaryotic translation initiation factor 3 subunit F (A0A1S3XJX0_TOBAC)	LOC107765783	3.85965	100	1	1	0.110336	0.00350877	31.315	12.4055	77.1318	Not Validated
966	A0A1S4CVZ3	A0A1S4BQJ9	A0A1S4BQJ9, A0A1S4CVZ3	Unrelated Proteins	Elongation factor G, chloroplastic (A0A1S4CVZ3_TOBAC)	LOC107823197	1.53061	95.4082	1	1	0.0259144	0.0013369	85.9669	12.4055	77.1318	Not Validated
967	A0A1S3ZE68	A0A1S4BUK0	A0A1S3ZE68, A0A1S4BUK0	Related Proteins	21 kDa protein-like (A0A1S3ZE68_TOBAC)	LOC107785790	10.9948	100	1	1	0.105295	0.0052356	20.7078	11.623	76.2097	Not Validated
968	A0A1S3ZQ07	A0A1S3YDA5, A0A1S4CNA9	A0A1S3YDA5, A0A1S3ZQ07, A0A1S4CNA9	Related Proteins	cytochrome c (A0A1S3ZQ07_TOBAC)	LOC107789084	15.1786	100	2	2	0.389495	0.0119048	12.0801	12.1371	76.1134	Not Validated
969	A0A1S3XEQ3		A0A1S3XEQ3	Single Protein	thylakoid lumenal 15 kDa protein 1, chloroplastic-like (A0A1S3XEQ3_TOBAC)	LOC107764296	11.2613	100	1	1	0.122018	0.0045045	23.2767	12.17	76.1134	Not Validated
970	A0A1S3XVS8	A0A1S3YJY7, A0A1S3YU20, A0A1S3YUR4, A0A1S4BJV9	A0A1S3XVS8, A0A1S3YJY7, A0A1S3YU20, A0A1S3YUR4, A0A1S4BJV9	Related Proteins	calreticulin-3-like (A0A1S3XVS8_TOBAC)	LOC107769282	2.11765	90.5882	1	1	0.0339338	0.0025974	50.129	12.1465	76.1134	Not Validated
971	A0A1S3ZFE6	A0A1S4D605	A0A1S3ZFE6, A0A1S4D605	Related Proteins	Catalase (A0A1S3ZFE6_TOBAC)	LOC107786140	19.9187	93.4959	8	10	0.3815	0.00423473	56.8162	11.2222	75.5814	Not Validated
972	A0A1S3YUH0	A0A1S4A975	A0A1S3YUH0, A0A1S4A975	Related Proteins	60S ribosomal protein L4-1-like (A0A1S3YUH0_TOBAC)	LOC107779688	15.3086	92.0988	6	8	0.218188	0.00519809	44.661	10.6075	75.5814	Not Validated
973	A0A1S4CZY9		A0A1S4CZY9	Single Protein	mitochondrial outer membrane protein porin of 36 kDa-like (A0A1S4CZY9_TOBAC)	LOC107824474	20.2899	69.5652	5	7	0.584893	0.00925099	29.4941	10.2803	75.5814	Not Validated
974	A0A1S3ZSM0		A0A1S3ZSM0	Single Protein	translocon-associated protein subunit beta (A0A1S3ZSM0_TOBAC)	LOC107789931	19.3548	76.8817	3	3	0.368875	0.0107226	20.2219	10.2803	75.5814	Not Validated
975	A0A1S4BNQ1	A0A1S4DQC5	A0A1S4BNQ1, A0A1S4DQC5	Related Proteins	uncharacterized protein LOC107810227 (A0A1S4BNQ1_TOBAC)	LOC107810227	3.90244	84.878	1	1	0.100694	0.00574713	22.4347	11.2987	75.5814	Not Validated
976	A0A1S4ATK0	A0A1S4BS12	A0A1S4ATK0, A0A1S4BS12	Related Proteins	MLP-like protein 423 (A0A1S4ATK0_TOBAC)	LOC107801079	8.55263	100	1	1	0.110336	0.00657895	16.8146	11.2895	75.5814	Not Validated
977	A0A140G1V0		A0A140G1V0	Single Protein	ribosomal protein S11 (A0A140G1V0_TOBAC)	rps11	6.52174	100	1	1	0.0857111	0.00724638	14.8742	11.076	75.5814	Not Validated
978	A0A1S3ZAJ9	A0A1S4AYJ5	A0A1S3ZAJ9, A0A1S4AYJ5	Related Proteins	pentatricopeptide repeat-containing protein At1g02150-like (A0A1S3ZAJ9_TOBAC)	LOC107784609	5.00928	93.8776	1	1	0.0339338	0.00197628	61.7054	10.2222	75.5814	Not Validated
979	A0A1S3X4X2	A0A1S3ZJZ4	A0A1S3X4X2, A0A1S3ZJZ4	Related Proteins	nucleolar protein 14 (A0A1S3X4X2_TOBAC)	LOC107761264	1.37131	94.5148	1	1	0.0141392	0.00111607	108.292	10.2067	75.5814	Not Validated
980	A0A1S4BTQ0	A0A1S4C0C7, A0A1S4D2K5	A0A1S4BTQ0, A0A1S4C0C7, A0A1S4D2K5	Related Proteins	putative vesicle-associated membrane protein 726 (A0A1S4BTQ0_TOBAC)	LOC107811724	4.09091	100	1	1	0.0771051	0.00454545	24.918	10.1561	75.5814	Not Validated
981	A0A1S3X0Y5		A0A1S3X0Y5	Single Protein	Ferredoxin--NADP reductase, chloroplastic (A0A1S3X0Y5_TOBAC)	LOC107760150	30.3867	100	9	12	0.554137	0.00410857	40.2805	9.77724	74	Not Validated
982	A0A1S4CB32		A0A1S4CB32	Single Protein	stromal 70 kDa heat shock-related protein, chloroplastic (A0A1S4CB32_TOBAC)	LOC107817083	26.3083	75.5304	15	16	0.516083	0.00269031	75.262	9.97975	73.8776	Not Validated
983	A0A1S3Z4R0	A0A1S3ZQ52, A0A1S4A5Z2, A0A1S4ALX4, A0A1S4C1Q2, A0A1S4CYE4, A0A1S4D5C4	A0A1S3Z4R0, A0A1S3ZQ52, A0A1S4A5Z2, A0A1S4ALX4, A0A1S4C1Q2, A0A1S4CYE4, A0A1S4D5C4	Related Proteins	60S ribosomal protein L7-2-like (A0A1S3Z4R0_TOBAC)	LOC107782779	9.38776	100	2	2	0.100694	0.00510204	28.3554	9.75641	73.6842	Not Validated
984	A0A1S3Z2H2		A0A1S3Z2H2	Single Protein	26S protease regulatory subunit 6A homolog (A0A1S3Z2H2_TOBAC)	LOC107782228	8.98345	91.9622	2	2	0.089023	0.00308483	47.4274	9.87708	73.5772	Not Validated
985	A0A1S3XZT7		A0A1S3XZT7	Single Protein	Inositol-tetrakisphosphate 1-kinase (A0A1S3XZT7_TOBAC)	LOC107770443	8.69565	100	1	1	0.070069	0.00289855	38.9496	9.87708	73.5772	Not Validated
986	A0A1S3X3C2		A0A1S3X3C2	Single Protein	uncharacterized protein LOC107760886 (A0A1S3X3C2_TOBAC)	LOC107760886	3.9267	100	1	1	0.0481131	0.0026178	43.5527	9.63065	73.3068	Not Validated
987	A0A1S4DBS8		A0A1S4DBS8	Single Protein	secoisolariciresinol dehydrogenase-like (A0A1S4DBS8_TOBAC)	LOC107827949	3.08219	87.3288	1	1	0.0926009	0.00392157	30.9529	9.65881	73.2	Not Validated
988	A0A1S4B1N5		A0A1S4B1N5	Single Protein	60S ribosomal protein L3-like (A0A1S4B1N5_TOBAC)	LOC107803515	7.45501	100	3	3	0.0913767	0.00340617	44.3998	9.73128	73.0924	Not Validated
989	A0A1S3YPG3	A0A1S3ZKH3, A0A1S4ABX2, A0A1S4ASY0, A0A1S4BKN1	A0A1S3YPG3, A0A1S3ZKH3, A0A1S4ABX2, A0A1S4ASY0, A0A1S4BKN1	Related Proteins	acylsugar acyltransferase 3-like (A0A1S3YPG3_TOBAC)	LOC107778215	3.84615	91.629	1	1	0.0525003	0.00246914	49.1589	9.73128	73.0924	Not Validated
990	A0A1S3Z496		A0A1S3Z496	Single Protein	ATP-dependent Clp protease ATP-binding subunit CLPT2, chloroplastic-like (A0A1S3Z496_TOBAC)	LOC107782636	3.82979	100	1	1	0.0964782	0.00425532	25.7934	9.73128	73.0924	Not Validated
991	A0A1S3ZKM9	A0A1S4AL30	A0A1S3ZKM9, A0A1S4AL30	Related Proteins	Obg-like ATPase 1 (A0A1S3ZKM9_TOBAC)	LOC107787974	2.79188	100	1	1	0.0444026	0.00253807	44.3951	9.73128	73.0924	Not Validated
992	A0A1S3YUW6	A0A1S3YVV3	A0A1S3YUW6, A0A1S3YVV3	Related Proteins	polyubiquitin-like isoform X1 (A0A1S3YUW6_TOBAC)	LOC107780076	56.3303	100	8	17	0.26638	0.00253273	60.9807	9.39935	71.2062	Not Validated
993	A0A1S3XN35	A0A1S3X7H9, A0A1S3Y2D0, A0A1S3YKD5, A0A1S3YKX4, A0A1S3YPL4, A0A1S3Z6K3, A0A1S3Z731, A0A1S3ZT60, A0A1S3ZUU7, A0A1S3ZUY1, A0A1S4A9D0, A0A1S4ABQ9, A0A1S4ABW7, A0A1S4AI16, A0A1S4AJ73, A0A1S4AJG2, A0A1S4B284, A0A1S4B6L4, A0A1S4B6X1, A0A1S4BLH5, A0A1S4BLM2, A0A1S4BP79, A0A1S4BZ22, A0A1S4C285, A0A1S4CMZ9, A0A1S4CWQ5, A0A1S4DPN1, A0A1S4DRG1	A0A1S3X7H9, A0A1S3XN35, A0A1S3Y2D0, A0A1S3YKD5, A0A1S3YKX4, A0A1S3YPL4, A0A1S3Z6K3, A0A1S3Z731, A0A1S3ZT60, A0A1S3ZUU7, A0A1S3ZUY1, A0A1S4A9D0, A0A1S4ABQ9, A0A1S4ABW7, A0A1S4AI16, A0A1S4AJ73, A0A1S4AJG2, A0A1S4B284, A0A1S4B6L4, A0A1S4B6X1, A0A1S4BLH5, A0A1S4BLM2, A0A1S4BP79, A0A1S4BZ22, A0A1S4C285, A0A1S4CMZ9, A0A1S4CWQ5, A0A1S4DPN1, A0A1S4DRG1	Related and Unrelated Proteins	AAA-ATPase At3g50940-like (A0A1S3XN35_TOBAC)	LOC107766870	2.45902	70.6967	1	1	0.0349643	0.00144928	55.5338	9.39935	71.2062	Not Validated
994	A0A1S3XDN8	A0A1S3ZS87	A0A1S3XDN8, A0A1S3ZS87	Related Proteins	protein TIC 100 (A0A1S3XDN8_TOBAC)	LOC107763893	1.70316	81.6302	1	1	0.0259144	0.00149031	95.2345	9.39935	71.2062	Not Validated
995	A0A1S3YTU2	A0A1S3Z749, A0A1S4BB42, A0A1S4CVG1	A0A1S3YTU2, A0A1S3Z749, A0A1S4BB42, A0A1S4CVG1	Related Proteins	26S proteasome non-ATPase regulatory subunit 13 homolog B-like (A0A1S3YTU2_TOBAC)	LOC107779673	2.59067	90.6736	1	1	0.0660505	0.00285714	44.2	9.39935	71.2062	Not Validated
996	A0A1S3YEP5		A0A1S3YEP5	Single Protein	uncharacterized CRM domain-containing protein At3g25440, chloroplastic-like (A0A1S3YEP5_TOBAC)	LOC107775408	1.43369	87.8136	1	1	0.0262093	0.00204082	63.649	9.3098	70.7317	Not Validated
997	A0A1S4ADD9	A0A1S4ADZ8, A0A1S4B7M0	A0A1S4ADD9, A0A1S4ADZ8, A0A1S4B7M0	Related Proteins	Malic enzyme (A0A1S4ADD9_TOBAC)	LOC107796436	7.95918	100	3	3	0.13921	0.00312925	54.2832	9.13606	70.0405	Not Validated
998	A0A1S4CNE1		A0A1S4CNE1	Single Protein	phosphatidylinositol 4-kinase alpha 1 (A0A1S4CNE1_TOBAC)	LOC107820741	0.467836	86.7836	1	1	0.0132446	0.000673854	188.548	9.13606	70.0405	Not Validated
999	A0A1S3ZBZ1		A0A1S3ZBZ1	Single Protein	17.6 kDa class I heat shock protein 3-like (A0A1S3ZBZ1_TOBAC)	LOC107785229	15.7233	79.8742	2	2	0.202264	0.0104987	18.0651	9.06211	69.7959	Not Validated
1000	A0A1S4AI99	A0A1S4DDW8	A0A1S4AI99, A0A1S4DDW8	Related Proteins	Protein VACUOLELESS1 (A0A1S4AI99_TOBAC)	LOC107798004	0	86.5955	0	0	0	0	94.8008	8.79662	69.1057	Not Validated
1001	A0A1S3XF90		A0A1S3XF90	Single Protein	transcription factor bHLH62-like (A0A1S3XF90_TOBAC)	LOC107764585	2.47423	68.866	1	1	0.0435626	0.00299401	53.9323	8.51158	68.5484	Not Validated
1002	Q9SBI4	A0A1S3YXC4	A0A1S3YXC4, Q9SBI4	Related Proteins	Protoporphyrinogen oxidase (Q9SBI4_TOBAC)	LOC107827378	2.73723	82.6642	1	1	0.0404983	0.00220751	59.2047	8.51158	68.5484	Not Validated
1003	A0A1S3YXP0		A0A1S3YXP0	Single Protein	cyclic nucleotide-gated ion channel 1-like (A0A1S3YXP0_TOBAC)	LOC107780788	1.85185	82.3362	1	1	0.0262093	0.0017301	81.0462	8.51158	68.5484	Not Validated
1004	A0A1S3Z8Y2	A0A1S4AR76, A0A1S4ARS4	A0A1S3Z8Y2, A0A1S4AR76, A0A1S4ARS4	Related Proteins	heat shock 70 kDa protein 15-like (A0A1S3Z8Y2_TOBAC)	LOC107784103	1.87354	88.6417	1	1	0.0226069	0.001321	94.1829	8.51158	68.5484	Not Validated
1005	A0A1S3Z1T5		A0A1S3Z1T5	Single Protein	50S ribosomal protein L12, chloroplastic-like (A0A1S3Z1T5_TOBAC)	LOC107782092	35.2381	100	2	2	0.359356	0.0126984	11.038	8.4408	68.5259	Not Validated
1006	A0A1S3YXC2	A0A1S4D963	A0A1S3YXC2, A0A1S4D963	Related Proteins	Protein translocase subunit SecA (A0A1S3YXC2_TOBAC)	LOC107780874	1.55945	93.5673	1	1	0.017332	0.00104167	115.66	8.43059	68.5259	Not Validated
1007	A0A1S4B0Y4	A0A1S4B0Z7, A0A1S4B198, A0A1S4B1A5, A0A1S4B1F1	A0A1S4B0Y4, A0A1S4B0Z7, A0A1S4B198, A0A1S4B1A5, A0A1S4B1F1	Related Proteins	uncharacterized isomerase BH0283-like isoform X1 (A0A1S4B0Y4_TOBAC)	LOC107803402	2.52366	100	1	1	0.0797752	0.00315457	34.6765	8.42123	67.8571	Not Validated
1008	P49729	A0A1S3YN60, A0A1S3ZFH0, A0A1S4AM78, A0A1S4B5Q7, P51132, P51133, P51134, P51135	A0A1S3YN60, A0A1S3ZFH0, A0A1S4AM78, A0A1S4B5Q7, P49729, P51132, P51133, P51134, P51135	Related Proteins	Cytochrome b-c1 complex subunit Rieske-1, mitochondrial (Fragment) (UCRI1_TOBAC)		9.30233	83.7209	1	1	0.0964782	0.00462963	28.1743	8.38952	66.4122	Not Validated
1009	Q1W375	A0A1S4A695, A0A1S4D5L1	A0A1S4A695, A0A1S4D5L1, Q1W375	Related Proteins	Phosphomannomutase (PMM_TOBAC)		5.55556	100	1	1	0.0722672	0.00396825	28.5574	8.38952	66.4122	Not Validated
1010	A0A076L2G1	A0A1S3ZKL5, A0A1S3ZKN7, A0A1S4BFB0, A0A1S4BTY9	A0A076L2G1, A0A1S3ZKL5, A0A1S3ZKN7, A0A1S4BFB0, A0A1S4BTY9	Related and Unrelated Proteins	Sulfurtransferase (A0A076L2G1_TOBAC)	LOC107787523	2.65957	91.7553	1	1	0.0642092	0.00289855	41.3889	8.36143	66.4122	Not Validated
1011	A0A1S3Y380		A0A1S3Y380	Single Protein	uncharacterized protein LOC107771676 (A0A1S3Y380_TOBAC)	LOC107771676	6.07735	100	1	1	0.110336	0.00552486	20.9747	8.36143	66.4122	Not Validated
1012	A0A1S3XS80	A0A1S3ZLY0	A0A1S3XS80, A0A1S3ZLY0	Related Proteins	Acetyltransferase component of pyruvate dehydrogenase complex (A0A1S3XS80_TOBAC)	LOC107768212	11.9485	100	5	5	0.207723	0.00288563	58.8188	8.42036	65.7588	Not Validated
1013	A0A1S4A221		A0A1S4A221	Single Protein	pentatricopeptide repeat-containing protein At1g14470-like (A0A1S4A221_TOBAC)	LOC107792881	2.37467	90.5013	1	1	0.025626	0.00145773	85.8211	8.42036	65.7588	Not Validated
1014	A0A1S3XW67	A0A1S3XW73	A0A1S3XW67, A0A1S3XW73	Related Proteins	uncharacterized protein LOC107769424 isoform X2 (A0A1S3XW67_TOBAC)	LOC107769424	1.9573	87.3665	1	1	0.0339338	0.00203666	61.8801	8.41077	65.7588	Not Validated
1015	A0A1S4AE86	A0A1S4D448	A0A1S4AE86, A0A1S4D448	Related Proteins	probable protein phosphatase 2C 4 (A0A1S4AE86_TOBAC)	LOC107796504	3.08642	66.9753	1	1	0.0366329	0.00230415	72.046	8.41077	65.7588	Not Validated
1016	A0A1S4B2T5	A0A1S4BPP9	A0A1S4B2T5, A0A1S4BPP9	Related Proteins	mitochondrial outer membrane protein porin 4-like (A0A1S4B2T5_TOBAC)	LOC107803966	2.89855	88.0435	1	1	0.0826367	0.00411523	29.7313	8.39052	65.7588	Not Validated
1017	A0A1S3XPJ4		A0A1S3XPJ4	Single Protein	trans-resveratrol di-O-methyltransferase-like (A0A1S3XPJ4_TOBAC)	LOC107767380	4.77528	90.1685	1	1	0.0608184	0.00311526	40.5495	8.26573	64.7773	Not Validated
1018	A0A1S4BTH2	A0A1S4BTI2, A0A1S4BTI4, A0A1S4DQU3, A0A1S4DQV0	A0A1S4BTH2, A0A1S4BTI2, A0A1S4BTI4, A0A1S4DQU3, A0A1S4DQV0	Related Proteins	zinc finger CCCH domain-containing protein 13-like isoform X1 (A0A1S4BTH2_TOBAC)	LOC107811702	0.922367	87.4712	1	1	0.00948149	0.000878735	146.888	8.26573	64.7773	Not Validated
1019	A0A1S3Z0I1		A0A1S3Z0I1	Single Protein	homeobox protein knotted-1-like 1 (A0A1S3Z0I1_TOBAC)	LOC107781659	7.51445	82.0809	1	0	0.122018	0	19.4974	8.15898	64.7773	Not Validated
1020	A0A1S3XJZ1	A0A1S3YZU3, A0A1S4AGR0	A0A1S3XJZ1, A0A1S3YZU3, A0A1S4AGR0	Related Proteins	Plasma membrane ATPase (A0A1S3XJZ1_TOBAC)	LOC107765797	6.17155	79.2887	5	4	0.123324	0.000834533	104.986	7.60735	64.6825	Not Validated
1021	A0A1S3ZLS3	A0A1S3XB78	A0A1S3XB78, A0A1S3ZLS3	Related Proteins	Prefoldin subunit 3 (A0A1S3ZLS3_TOBAC)	LOC107788175	6.55738	62.8415	1	1	0.122018	0.00869565	20.5246	7.72322	64.6825	Not Validated
1022	L0SQ20		L0SQ20	Single Protein	Catalase (L0SQ20_TOBAC)	cat1	23.1707	93.4959	9	12	0.457593	0.00446612	56.7881	8.30308	64.6586	Not Validated
1023	A0A1S3XA26	A0A1S4B3D9	A0A1S3XA26, A0A1S4B3D9	Related Proteins	cysteine desulfurase, mitochondrial-like (A0A1S3XA26_TOBAC)	LOC107762876	2.63736	100	1	1	0.0461834	0.0021978	50.3268	8.30308	64.6586	Not Validated
1024	A0A1S3ZIS5		A0A1S3ZIS5	Single Protein	uncharacterized protein LOC107787261 (A0A1S3ZIS5_TOBAC)	LOC107787261	4.33071	56.6929	1	1	0.136464	0.00694444	27.9609	8.3131	64.0816	Not Validated
1025	A0A1S3YMI0	A0A1S3Y0W9, A0A1S3Y146, A0A1S3Y1H4, A0A1S3YMJ5	A0A1S3Y0W9, A0A1S3Y146, A0A1S3Y1H4, A0A1S3YMI0, A0A1S3YMJ5	Related Proteins	putative late blight resistance protein homolog R1A-3 isoform X1 (A0A1S3YMI0_TOBAC)	LOC107777709	1.94332	91.0931	1	1	0.0174634	0.000888889	141.573	7.49221	63.9676	Not Validated
1026	A0A1S3YUA4		A0A1S3YUA4	Single Protein	Mechanosensitive ion channel protein (A0A1S3YUA4_TOBAC)	LOC107779737	1.1811	91.4698	1	0	0.0253439	0	86.6157	7.47153	63.4538	Not Validated
1027	A0A1S4D2Z6		A0A1S4D2Z6	Single Protein	uncharacterized protein LOC107825412 (A0A1S4D2Z6_TOBAC)	LOC107825412	1.80723	79.3173	1	0	0.0513302	0	55.4957	7.47153	63.4538	Not Validated
1028	A0A1S3X4G1	A0A1S3Z661, A0A1S4CQY1	A0A1S3X4G1, A0A1S3Z661, A0A1S4CQY1	Related Proteins	Inositol-1-monophosphatase (A0A1S3X4G1_TOBAC)	LOC107761059	6.23306	86.1789	1	1	0.0746078	0.00314465	39.4829	7.47153	63.4538	Not Validated
1029	A0A1S3XEV4		A0A1S3XEV4	Single Protein	Pectate lyase (A0A1S3XEV4_TOBAC)	LOC107764355	4.4335	74.8768	1	1	0.0660505	0.00328947	44.639	7.47153	63.4538	Not Validated
1030	A0A1S3ZR29		A0A1S3ZR29	Single Protein	Cell division control protein (A0A1S3ZR29_TOBAC)	LOC107789612	2.81426	93.621	1	1	0.0316052	0.00200401	59.1549	7.47153	63.4538	Not Validated
1031	A0A1S4CAG6		A0A1S4CAG6	Single Protein	uncharacterized protein LOC107816711 (A0A1S4CAG6_TOBAC)	LOC107816711	10.2459	100	1	1	0.0826367	0.00409836	27.9484	7.47153	63.4538	Not Validated
1032	A0A1S4CHW0		A0A1S4CHW0	Single Protein	UPF0481 protein At3g47200-like (A0A1S4CHW0_TOBAC)	LOC107819212	2.90828	83.4452	1	1	0.0435626	0.00268097	51.706	7.47153	63.4538	Not Validated
1033	A0A1S3YXV7		A0A1S3YXV7	Single Protein	cannabidiolic acid synthase-like (A0A1S3YXV7_TOBAC)	LOC107781064	8.61423	93.4457	4	4	0.168952	0.0033591	60.0509	7.44953	60.4839	Not Validated
1034	Q84QE7		Q84QE7	Single Protein	Putative photosystem I subunit III (Q84QE7_TOBAC)	LOC107789388	9.90991	86.036	2	2	0.202264	0.0065445	24.4519	7.44953	60.4839	Not Validated
1035	A0A1S4C2T3	A0A1S4C2T6	A0A1S4C2T3, A0A1S4C2T6	Related Proteins	uncharacterized protein LOC107814467 isoform X2 (A0A1S4C2T3_TOBAC)	LOC107814467	2.71186	100	1	0	0.0797752	0	33.5416	7.44953	60.4839	Not Validated
1036	A0A1S4CLQ1		A0A1S4CLQ1	Single Protein	cathepsin L-like proteinase (A0A1S4CLQ1_TOBAC)	LOC107820157	3.11419	100	1	0	0.0550081	0	32.4012	7.44953	60.4839	Not Validated
1037	A0A1S3YZ29		A0A1S3YZ29	Single Protein	deacetoxyvindoline 4-hydroxylase-like (A0A1S3YZ29_TOBAC)	LOC107780987	4.35967	86.1035	1	1	0.0608184	0.00316456	41.463	7.44953	60.4839	Not Validated
1038	A0A1S3ZX28		A0A1S3ZX28	Single Protein	calcium uniporter protein 2, mitochondrial-like (A0A1S3ZX28_TOBAC)	LOC107791397	7.59494	100	1	1	0.0964782	0.00632911	17.9646	7.44953	60.4839	Not Validated
1039	A0A1S4AIT3		A0A1S4AIT3	Single Protein	methyltransferase-like protein 13 (A0A1S4AIT3_TOBAC)	LOC107798152	1.02433	91.0371	1	1	0.0281304	0.00140647	86.6591	7.44953	60.4839	Not Validated
1040	A0A1S4A843		A0A1S4A843	Single Protein	mitochondrial-processing peptidase subunit alpha (A0A1S4A843_TOBAC)	LOC107794790	10.9127	77.5794	3	2	0.174269	0.00127877	54.7429	7.2325	60	Not Validated
1041	O22436	A0A1S3XEV7, A0A1S3Z7S1, Q9FES7	A0A1S3XEV7, A0A1S3Z7S1, O22436, Q9FES7	Related and Unrelated Proteins	Magnesium-chelatase subunit ChlI, chloroplastic (CHLI_TOBAC)	CHLI	4.92958	92.4883	1	1	0.0427539	0.00253807	46.5986	7.2325	60	Not Validated
1042	A0A1S3XB00		A0A1S3XB00	Single Protein	pentatricopeptide repeat-containing protein At3g49170, chloroplastic-like (A0A1S3XB00_TOBAC)	LOC107763148	1.58416	74.0594	1	0	0.0577676	0	56.431	7.26655	59.127	Not Validated
1043	E5L8B6	A0A1S3XJE6	A0A1S3XJE6, E5L8B6	Related Proteins	Plastid thioredoxin F (E5L8B6_TOBAC)	LOC107803208	5.14286	100	1	0	0.115884	0	19.0049	7.26655	59.127	Not Validated
1044	A0A1S4AAQ6		A0A1S4AAQ6	Single Protein	probable L-type lectin-domain containing receptor kinase S.5 (A0A1S4AAQ6_TOBAC)	LOC107795524	1.88953	78.7791	1	0	0.0360593	0	77.2155	7.26655	59.127	Not Validated
1045	A0A1S3YFU7		A0A1S3YFU7	Single Protein	Peptide-methionine (R)-S-oxide reductase (A0A1S3YFU7_TOBAC)	LOC107775816	8.52018	100	1	0	0.0964782	0	24.7283	7.10608	58.7045	Not Validated
1046	A0A1S3YKH6	A0A1S3YKX0	A0A1S3YKH6, A0A1S3YKX0	Related Proteins	protein NLP9-like isoform X1 (A0A1S3YKH6_TOBAC)	LOC107777262	1.97368	86.4035	1	0	0.0245339	0	101.491	7.10608	58.7045	Not Validated
1047	A0A1S4BH35	A0A1S4BP21, A0A1S4BP26, A0A1S4BP28	A0A1S4BH35, A0A1S4BP21, A0A1S4BP26, A0A1S4BP28	Related Proteins	importin-9-like (A0A1S4BH35_TOBAC)	LOC107808188	0.766284	77.8736	1	0	0.0277909	0	115.222	7.10608	58.7045	Not Validated
1048	A0A1S3X8F1	A0A1S4BTZ6	A0A1S3X8F1, A0A1S4BTZ6	Related Proteins	NADH dehydrogenase [ubiquinone] 1 alpha subcomplex subunit 9, mitochondrial-like (A0A1S3X8F1_TOBAC)	LOC107762450	4.38449	100	1	0	0.0334411	0	66.456	7.20159	58.4	Not Validated
1049	A0A1S3ZHN4	A0A1S4ANT6, A0A1S4CJQ9, A0A1S4CT18	A0A1S3ZHN4, A0A1S4ANT6, A0A1S4CJQ9, A0A1S4CT18	Related Proteins	Proteasome subunit alpha type (A0A1S3ZHN4_TOBAC)	LOC107786955	7.69231	67.7656	1	0	0.0926009	0	29.5527	7.20159	58.4	Not Validated
1050	A0A1S3X8R5		A0A1S3X8R5	Single Protein	DNA (Cytosine-5)-methyltransferase CMT2-like (A0A1S3X8R5_TOBAC)	LOC107762306	1.70557	97.1275	1	0	0.0150642	0	124.568	7.19904	58.4	Not Validated
1051	A0A1S3XBA8	A0A1S3YS27, A0A1S4ACD0, A0A1S4C5F6, A0A1S4D0I8	A0A1S3XBA8, A0A1S3YS27, A0A1S4ACD0, A0A1S4C5F6, A0A1S4D0I8	Related Proteins	Expansin (A0A1S3XBA8_TOBAC)	LOC107763267	4.05405	52.2523	1	0	0.211528	0	23.6731	7.19904	58.4	Not Validated
1052	A0A1S3ZE23	A0A1S4BWK5	A0A1S3ZE23, A0A1S4BWK5	Related Proteins	NADP-dependent glyceraldehyde-3-phosphate dehydrogenase (A0A1S3ZE23_TOBAC)	LOC107785690	4.43548	86.0887	1	0	0.0481131	0	53.1094	6.90814	57.7689	Not Validated
1053	A0A1S3YCF3	A0A1S4CF99	A0A1S3YCF3, A0A1S4CF99	Related Proteins	DAG protein, chloroplastic-like (A0A1S3YCF3_TOBAC)	LOC107774603	7.48899	100	1	0	0.0857111	0	25.5287	6.90814	57.7689	Not Validated
1054	A0A1S3ZCG0		A0A1S3ZCG0	Single Protein	uncharacterized protein LOC107785271 (A0A1S3ZCG0_TOBAC)	LOC107785271	2.34375	94.0104	1	0	0.023293	0	88.4966	6.90814	57.7689	Not Validated
1055	A0A1S4D193		A0A1S4D193	Single Protein	F-box protein CPR30-like (A0A1S4D193_TOBAC)	LOC107824897	0	100	0	0	0	0	50.0603	6.87712	57.7689	Not Validated
1056	A0A1S4AS53		A0A1S4AS53	Single Protein	protein NRT1/ PTR FAMILY 6.3-like (A0A1S4AS53_TOBAC)	LOC107800678	5.74018	74.6224	1	0	0.0797752	0	36.1098	7.15231	57.551	Not Validated
1057	A0A1S3WZL6		A0A1S3WZL6	Single Protein	uncharacterized protein LOC107759690 (A0A1S3WZL6_TOBAC)	LOC107759690	2.66667	83.3333	1	0	0.0268198	0	100.76	7.15231	57.551	Not Validated
1058	A0A1S3X9M1	A0A1S3YP75	A0A1S3X9M1, A0A1S3YP75	Related Proteins	protein RNA-directed DNA methylation 3-like (A0A1S3X9M1_TOBAC)	LOC107762737	0.750751	93.1682	1	0	0.0140529	0	141.071	7.15231	57.551	Not Validated
1059	A0A1S3Z7W4		A0A1S3Z7W4	Single Protein	zinc finger MYM-type protein 1-like (A0A1S3Z7W4_TOBAC)	LOC107783963	1.86667	100	1	0	0.0247981	0	85.727	6.76694	55.7312	Not Validated
1060	A0A1S3XGG7	A0A1S3XZJ1, A0A1S3Z494, A0A1S3Z4K1, A0A1S3ZMF8, A0A1S3ZMI7	A0A1S3XGG7, A0A1S3XZJ1, A0A1S3Z494, A0A1S3Z4K1, A0A1S3ZMF8, A0A1S3ZMI7	Related Proteins	ribose-phosphate pyrophosphokinase 4 (A0A1S3XGG7_TOBAC)	LOC107764845	2.8125	100	1	0	0.0722672	0	35.7275	6.73565	55.3785	Not Validated
1061	A0A1S3XK15		A0A1S3XK15	Single Protein	uncharacterized protein LOC107765984 (A0A1S3XK15_TOBAC)	LOC107765984	2.51451	92.4565	1	0	0.0397984	0	58.196	6.65894	55.3785	Not Validated
1062	A0A1S4CKS4	A0A1S4D092	A0A1S4CKS4, A0A1S4D092	Related Proteins	thylakoid membrane protein slr0575-like (A0A1S4CKS4_TOBAC)	LOC107820138	5.30035	82.3322	1	0	0.0771051	0	31.0963	6.78529	55.336	Not Validated
1063	A0A1S4A5Y7	A0A1S4A5Z5	A0A1S4A5Y7, A0A1S4A5Z5	Related Proteins	probable lactoylglutathione lyase, chloroplastic isoform X1 (A0A1S4A5Y7_TOBAC)	LOC107794120	6.74157	100	2	1	0.105295	0.000702247	39.6612	6.60052	54.8387	Not Validated
1064	A0A1S3X9D4		A0A1S3X9D4	Single Protein	G-type lectin S-receptor-like serine/threonine-protein kinase At4g03230 (A0A1S3X9D4_TOBAC)	LOC107762662	1.67064	76.253	1	0	0.0295756	0	95.0942	6.60052	54.8387	Not Validated
1065	Q9MUE2	A0A1S4CMM1	A0A1S4CMM1, Q9MUE2	Related Proteins	S-adenosyl-L-methionine Mg-protoporphyrin IX methyltranserase (Q9MUE2_TOBAC)	Chl	2.46154	84.6154	1	0	0.0642092	0	35.2661	6.60052	54.8387	Not Validated
1066	A0A1S3XBE6	A0A1S3ZIE1, A0A1S4CXG7	A0A1S3XBE6, A0A1S3ZIE1, A0A1S4CXG7	Related Proteins	photosystem I reaction center subunit II, chloroplastic-like (A0A1S3XBE6_TOBAC)	LOC107763149	24.6377	85.0242	6	10	0.637894	0.0104847	22.6388	6.50665	53.8462	Not Validated
1067	A0A1S4A4E1		A0A1S4A4E1	Single Protein	pentatricopeptide repeat-containing protein At4g17616-like (A0A1S4A4E1_TOBAC)	LOC107793602	1.40056	89.0756	1	0	0.023531	0	81.9331	6.50665	53.8462	Not Validated
1068	A0A1S3Y3L0		A0A1S3Y3L0	Single Protein	GDSL esterase/lipase 5-like isoform X1 (A0A1S3Y3L0_TOBAC)	LOC107771790	5.39084	74.124	1	0	0.0592537	0	41.8333	6.50665	53.8462	Not Validated
1069	A0A1S3ZTE1		A0A1S3ZTE1	Single Protein	probable glycerol-3-phosphate dehydrogenase [NAD(+)] 1, cytosolic (A0A1S3ZTE1_TOBAC)	LOC107790288	17.8571	100	1	0	0.145048	0	18.5026	6.50665	53.8462	Not Validated
1070	A0A1S4BFX2	A0A1S4A0A7, A0A1S4CL33	A0A1S4A0A7, A0A1S4BFX2, A0A1S4CL33	Related Proteins	Ubiquitin-fold modifier 1 (A0A1S4BFX2_TOBAC)	LOC107807815	15.1515	100	1	0	0.232847	0	10.1344	6.50665	53.8462	Not Validated
1071	A0A1S4C6X7		A0A1S4C6X7	Single Protein	uncharacterized protein LOC107815592 (A0A1S4C6X7_TOBAC)	LOC107815592	9.12863	80.9129	1	0	0.0926009	0	27.3216	6.50665	53.8462	Not Validated
1072	A0A1S4D5R0	A0A1S4DAE0	A0A1S4D5R0, A0A1S4DAE0	Related Proteins	probable calcium-binding protein CML49 (A0A1S4D5R0_TOBAC)	LOC107826174	6.38298	53.4954	1	0	0.105295	0	35.3032	6.50665	53.8462	Not Validated
1073	O04899	A0A1S3Y0B2, A0A1S3ZQE5, A0A1S4AFI3, O24149	A0A1S3Y0B2, A0A1S3ZQE5, A0A1S4AFI3, O04899, O24149	Related Proteins	Caffeoyl-CoA O-methyltransferase 5 (CAMT5_TOBAC)	CCOAOMT5	5	100	1	0	0.0857111	0	27.125	6.072	53.0364	Not Validated
1074	A0A1S3XLE4	A0A1S3XLN1, A0A1S3ZEU2, A0A1S3ZF34	A0A1S3XLE4, A0A1S3XLN1, A0A1S3ZEU2, A0A1S3ZF34	Related Proteins	translation initiation factor eIF-2B subunit delta-like isoform X1 (A0A1S3XLE4_TOBAC)	LOC107766474	2.65625	81.7188	1	0	0.0262093	0	70.3398	6.0206	53.012	Not Validated
1075	A0A1S3YQ08		A0A1S3YQ08	Single Protein	programmed cell death protein 4-like (A0A1S3YQ08_TOBAC)	LOC107778399	6.74487	100	1	0	0.053725	0	37.6084	6.0206	53.012	Not Validated
1076	A0A1S4B5Z4		A0A1S4B5Z4	Single Protein	putative peptidyl-tRNA hydrolase PTRHD1 (A0A1S4B5Z4_TOBAC)	LOC107804930	8.45771	74.6269	1	0	0.145048	0	21.5061	6.0206	53.012	Not Validated
1077	A0A1S4B235		A0A1S4B235	Single Protein	Elongation factor Tu (A0A1S4B235_TOBAC)	LOC107803735	2.9148	100	1	1	0.0471285	0.00112108	48.9571	5.89939	50.1832	Not Validated
1078	A0A1S4B7U2	A0A1S4B802, A0A1S4CH50, A0A1S4CHP7	A0A1S4B7U2, A0A1S4B802, A0A1S4CH50, A0A1S4CHP7	Related Proteins	UDP-glucose:glycoprotein glucosyltransferase-like isoform X1 (A0A1S4B7U2_TOBAC)	LOC107805400	0	81.7407	0	0	0	0	185.573	5.97904	50.1832	Not Validated
1079	A0A1S4BC14		A0A1S4BC14	Single Protein	putative F-box protein At4g38870 (A0A1S4BC14_TOBAC)	LOC107806674	0	100	0	0	0	0	44.8838	5.97904	50.1832	Not Validated
1080	A0A1S4A9Q7		A0A1S4A9Q7	Single Protein	putative receptor-like protein kinase At3g47110 (A0A1S4A9Q7_TOBAC)	LOC107795231	0	65.0187	0	0	0	0	117.839	5.96988	50.1832	Not Validated
1081	A0A1S3Y9F0	A0A1S3YA34	A0A1S3Y9F0, A0A1S3YA34	Related Proteins	importin-5-like (A0A1S3Y9F0_TOBAC)	LOC107773903	0	74.2574	0	0	0	0	122.943	5.89939	50.1832	Not Validated
1082	A0A1S4BCK5	A0A1S4BCL1	A0A1S4BCK5, A0A1S4BCL1	Related Proteins	dnaJ homolog subfamily C GRV2-like isoform X2 (A0A1S4BCK5_TOBAC)	LOC107806820	0	75.2946	0	0	0	0	269.834	5.89939	50.1832	Not Validated
1083	A0A1S4AHK5		A0A1S4AHK5	Single Protein	uncharacterized protein LOC107797699 (A0A1S4AHK5_TOBAC)	LOC107797699	0	100	0	0	0	0	23.1139	5.88715	50.1832	Not Validated
1084	A0A1S3XAB9	A0A1S3YRG3	A0A1S3XAB9, A0A1S3YRG3	Related Proteins	Glutamate dehydrogenase (A0A1S3XAB9_TOBAC)	LOC107762966	13.6253	83.6983	4	4	0.216484	0.0030281	44.4318	5.62908	49.2063	Not Validated
1085	A0A1S4AZ85		A0A1S4AZ85	Single Protein	60S acidic ribosomal protein P1-like (A0A1S4AZ85_TOBAC)	LOC107802904	14.4144	63.964	1	1	0.29155	0.00704225	11.2736	5.62908	49.2063	Not Validated
1086	A0A1S4CLB7		A0A1S4CLB7	Single Protein	aspartate-semialdehyde dehydrogenase-like (A0A1S4CLB7_TOBAC)	LOC107820046	0	91.3386	0	0	0	0	41.5863	5.62908	49.2063	Not Validated
1087	A0A1S3XNC2		A0A1S3XNC2	Single Protein	polyphenol oxidase, chloroplastic-like (A0A1S3XNC2_TOBAC)	LOC107767076	0	74.4917	0	0	0	0	60.6682	5.62908	49.2063	Not Validated
1088	A0A1S3WYB6	A0A1S3YGX0	A0A1S3WYB6, A0A1S3YGX0	Related Proteins	serine/threonine-protein phosphatase 7 long form homolog (A0A1S3WYB6_TOBAC)	LOC107759233	0	92.5788	0	0	0	0	62.2313	5.62908	49.2063	Not Validated
1089	A0A1S3XAG0	A0A1S3XAI4, A0A1S4BWQ5, A0A1S4BWV3	A0A1S3XAG0, A0A1S3XAI4, A0A1S4BWQ5, A0A1S4BWV3	Related Proteins	CAAX prenyl protease 2-like isoform X1 (A0A1S3XAG0_TOBAC)	LOC107763027	0	68.5393	0	0	0	0	39.4843	5.62908	49.2063	Not Validated
1090	A0A1S3ZA22	A0A1S3ZA42	A0A1S3ZA22, A0A1S3ZA42	Related Proteins	FK506-binding protein 5-like isoform X1 (A0A1S3ZA22_TOBAC)	LOC107784592	0	95.1027	0	0	0	0	68.5846	5.62908	49.2063	Not Validated
1091	A0A1S4AM07	A0A1S4C879	A0A1S4AM07, A0A1S4C879	Related Proteins	40S ribosomal protein S23-like (A0A1S4AM07_TOBAC)	LOC107799116	0	100	0	0	0	0	15.6976	5.62908	49.2063	Not Validated
1092	A0A1S4BAZ5		A0A1S4BAZ5	Single Protein	nucleolar complex protein 3 homolog (A0A1S4BAZ5_TOBAC)	LOC107806357	0	100	0	0	0	0	92.8432	5.62908	49.2063	Not Validated
1093	A0A1S4CYJ4		A0A1S4CYJ4	Single Protein	serine/threonine-protein kinase D6PK-like (A0A1S4CYJ4_TOBAC)	LOC107824006	0	100	0	0	0	0	95.6233	5.62908	49.2063	Not Validated
1094	A0A1S3ZTY5	A0A1S4B526	A0A1S3ZTY5, A0A1S4B526	Related Proteins	pentatricopeptide repeat-containing protein At2g39620-like (A0A1S3ZTY5_TOBAC)	LOC107790418	0	96.4813	0	0	0	0	98.5498	5.86856	49.0566	Not Validated
1095	A0A1S3Y3J3	A0A1S3Y3Q7, A0A1S3Y3R2, A0A1S3Y4H9	A0A1S3Y3J3, A0A1S3Y3Q7, A0A1S3Y3R2, A0A1S3Y4H9	Related Proteins	uncharacterized protein LOC107771845 isoform X2 (A0A1S3Y3J3_TOBAC)	LOC107771845	0	82.515	0	0	0	0	90.5971	5.86712	49.0566	Not Validated
1096	A0A1S3ZX17		A0A1S3ZX17	Single Protein	uncharacterized protein LOC107791319 (A0A1S3ZX17_TOBAC)	LOC107791319	0	100	0	0	0	0	76.8579	5.86712	49.0566	Not Validated
1097	A0A1S4BM58		A0A1S4BM58	Single Protein	probable choline kinase 1 (A0A1S4BM58_TOBAC)	LOC107809797	0	78.3784	0	0	0	0	42.7093	5.86712	49.0566	Not Validated
1098	A0A1S4AM77	A0A1S4AVC8, A0A1S4BUQ1, A0A1S4CFE3	A0A1S4AM77, A0A1S4AVC8, A0A1S4BUQ1, A0A1S4CFE3	Related Proteins	ycf54-like protein (A0A1S4AM77_TOBAC)	LOC107799177	0	77.3585	0	0	0	0	24.1794	5.54635	48.996	Not Validated
1099	A0A1S3YC84	A0A1S3YCK9	A0A1S3YC84, A0A1S3YCK9	Related Proteins	DNA (cytosine-5)-methyltransferase (A0A1S3YC84_TOBAC)	LOC107774645	0	85.9435	0	0	0	0	175.199	5.58752	48.7805	Not Validated
1100	A0A1S3XYE0		A0A1S3XYE0	Single Protein	dynamin-related protein 3A-like (A0A1S3XYE0_TOBAC)	LOC107770190	0	100	0	0	0	0	25.9231	5.84624	48.6381	Not Validated
1101	A0A1S3Y159	A0A1S4BI71	A0A1S3Y159, A0A1S4BI71	Related Proteins	D-3-phosphoglycerate dehydrogenase (A0A1S3Y159_TOBAC)	LOC107771022	0	79.2126	0	0	0	0	67.0371	5.5614	48.5714	Not Validated
1102	A0A1S3ZWY8	A0A1S3ZX87, A0A1S4DFE5, A0A1S4DFR3, A0A1S4DFS0	A0A1S3ZWY8, A0A1S3ZX87, A0A1S4DFE5, A0A1S4DFR3, A0A1S4DFS0	Related Proteins	methylmalonate-semialdehyde dehydrogenase [acylating], mitochondrial-like isoform X2 (A0A1S3ZWY8_TOBAC)	LOC107791373	0	66.5025	0	0	0	0	87.7214	5.84788	48.4615	Not Validated
1103	A0A1S3XM16	A0A1S4CLH0	A0A1S3XM16, A0A1S4CLH0	Related Proteins	DNA-directed RNA polymerase subunit (A0A1S3XM16_TOBAC)	LOC107766442	0	80.1227	0	0	0	0	183.045	5.84788	48.4615	Not Validated
1104	A0A1S3ZWW4		A0A1S3ZWW4	Single Protein	cationic amino acid transporter 7, chloroplastic-like (A0A1S3ZWW4_TOBAC)	LOC107791308	0	50	0	0	0	0	62.8555	5.84788	48.4615	Not Validated
1105	A0A1S4CGV6		A0A1S4CGV6	Single Protein	ATP-dependent DNA helicase (A0A1S4CGV6_TOBAC)	LOC107818681	0	89.3836	0	0	0	0	33.1601	5.84788	48.4615	Not Validated
1106	A0A1S3XKQ0		A0A1S3XKQ0	Single Protein	protein GLUTAMINE DUMPER 2-like (A0A1S3XKQ0_TOBAC)	LOC107766043	0	79.6296	0	0	0	0	17.8478	5.34377	48.374	Not Validated
1107	A0A1S3Y0Z4		A0A1S3Y0Z4	Single Protein	LOB domain-containing protein 3-like (A0A1S3Y0Z4_TOBAC)	LOC107771073	0	48.366	0	0	0	0	17.3256	5.34377	48.374	Not Validated
1108	A0A1S4AN67		A0A1S4AN67	Single Protein	GTPase-activating protein GYP7-like isoform X1 (A0A1S4AN67_TOBAC)	LOC107799457	0	85.7447	0	0	0	0	53.3889	5.34377	48.374	Not Validated
1109	A0A1S4DC63	A0A1S4DCK0	A0A1S4DC63, A0A1S4DCK0	Related Proteins	uncharacterized protein LOC107828179 isoform X1 (A0A1S4DC63_TOBAC)	LOC107828179	0	73.5703	0	0	0	0	72.3467	5.34377	48.374	Not Validated
1110	A0A1S4CAN4		A0A1S4CAN4	Single Protein	proteasome subunit alpha type-5-like (A0A1S4CAN4_TOBAC)	LOC107817032	7.48299	78.9116	1	1	0.211528	0.00431034	16.331	5.29188	43.7262	Not Validated
1111	A0A1S3ZXW9	A0A1S3ZY70	A0A1S3ZXW9, A0A1S3ZY70	Related Proteins	Importin subunit alpha (A0A1S3ZXW9_TOBAC)	LOC107791700	0	83.3648	0	0	0	0	58.5762	5.29188	43.7262	Not Validated
1112	A0A1S3Z9N1		A0A1S3Z9N1	Single Protein	uncharacterized protein LOC107784496 (A0A1S3Z9N1_TOBAC)	LOC107784496	0	88.3792	0	0	0	0	36.638	5.27111	42.8571	Not Validated
1113	I2FJN7	A0A1S3X7C1, A0A1S4BES8, A0A1S4C2F8	A0A1S3X7C1, A0A1S4BES8, A0A1S4C2F8, I2FJN7	Related Proteins	Polyadenylate-binding protein (I2FJN7_TOBAC)	PABP	0	79.4521	0	0	0	0	71.7198	5.16586	42.6357	Not Validated
1114	A0A1S3Y055	A0A1S3YUA1	A0A1S3Y055, A0A1S3YUA1	Related Proteins	photosystem I reaction center subunit III, chloroplastic-like (A0A1S3Y055_TOBAC)	LOC107770672	4.40529	86.3436	1	1	0.0926009	0.00170068	24.9271	5.04339	42.4125	Not Validated
1115	A0A1S3ZH74	A0A1S4BE89	A0A1S3ZH74, A0A1S4BE89	Related Proteins	26S proteasome non-ATPase regulatory subunit 11 homolog (A0A1S3ZH74_TOBAC)	LOC107786727	3.1746	100	1	1	0.0427539	0.00113379	49.1827	5.04339	42.4125	Not Validated
1116	A0A1S4C2R2		A0A1S4C2R2	Single Protein	traB domain-containing protein-like (A0A1S4C2R2_TOBAC)	LOC107814502	0	100	0	0	0	0	42.6683	5.04339	42.4125	Not Validated
1117	A0A1S3YW98		A0A1S3YW98	Single Protein	uncharacterized protein At1g43920, Chloroplastic-like (A0A1S3YW98_TOBAC)	LOC107780282	0	100	0	0	0	0	14.8857	5.04339	42.4125	Not Validated
1118	A0A1S4DDU1		A0A1S4DDU1	Single Protein	uncharacterized protein LOC107828744 (A0A1S4DDU1_TOBAC)	LOC107828744	0	93.4741	0	0	0	0	59.4473	5.04339	42.4125	Not Validated
1119	A0A1S4DFF1		A0A1S4DFF1	Single Protein	uncharacterized protein LOC107829044 (A0A1S4DFF1_TOBAC)	LOC107829044	0	100	0	0	0	0	19.9081	5.04339	42.4125	Not Validated
1120	A0A1S3XUX4		A0A1S3XUX4	Single Protein	LRR receptor-like serine/threonine-protein kinase GSO1 (A0A1S3XUX4_TOBAC)	LOC107769011	0	67.7899	0	0	0	0	111.928	4.99398	41.2698	Not Validated
1121	A0A1S3XYB3		A0A1S3XYB3	Single Protein	F-box protein At5g03100-like (A0A1S3XYB3_TOBAC)	LOC107770157	0	93.4021	0	0	0	0	55.943	4.99398	41.2698	Not Validated
1122	A0A1S4C3H9		A0A1S4C3H9	Single Protein	gamma carbonic anhydrase 1, mitochondrial-like (A0A1S4C3H9_TOBAC)	LOC107814673	3.35821	83.9552	1	1	0.0857111	0.00222222	29.0488	3.74137	41.2	Not Validated
1123	I6LFS7		I6LFS7	Single Protein	Small GTPase Rab5b (I6LFS7_TOBAC)	Rab5b	5.5	100	1	1	0.105295	0.0025	21.484	3.74137	41.2	Not Validated
1124	A0A1S3WYT8	A0A1S4CRU6	A0A1S3WYT8, A0A1S4CRU6	Related Proteins	thiamine-repressible mitochondrial transport protein THI74-like (A0A1S3WYT8_TOBAC)	LOC107759333	0	50.7353	0	0	0	0	44.1354	3.74137	41.2	Not Validated
1125	A0A1S3XFE1	A0A1S3Y0W7	A0A1S3XFE1, A0A1S3Y0W7	Related Proteins	uncharacterized protein LOC107764435 (A0A1S3XFE1_TOBAC)	LOC107764435	0	91.6667	0	0	0	0	53.1429	3.74137	41.2	Not Validated
1126	A0A1S3XJL5		A0A1S3XJL5	Single Protein	uncharacterized protein LOC107765979 (A0A1S3XJL5_TOBAC)	LOC107765979	0	91.224	0	0	0	0	49.7239	3.74137	41.2	Not Validated
1127	A0A1S3XQG4	A0A1S3XQZ8, A0A1S3XR08, A0A1S3XR22	A0A1S3XQG4, A0A1S3XQZ8, A0A1S3XR08, A0A1S3XR22	Related Proteins	protein TIFY 4B-like isoform X3 (A0A1S3XQG4_TOBAC)	LOC107767577	0	100	0	0	0	0	29.9322	3.74137	41.2	Not Validated
1128	A0A1S3XVU4	A0A1S4ADA9	A0A1S3XVU4, A0A1S4ADA9	Unrelated Proteins	casein kinase I-like (A0A1S3XVU4_TOBAC)	LOC107769362	0	100	0	0	0	0	47.795	3.74137	41.2	Not Validated
1129	A0A1S3YGA0	A0A1S4BW44	A0A1S3YGA0, A0A1S4BW44	Related Proteins	non-specific phospholipase C2 (A0A1S3YGA0_TOBAC)	LOC107775713	0	78.2857	0	0	0	0	59.0697	3.74137	41.2	Not Validated
1130	A0A1S3YMP6	A0A1S3ZP32, A0A1S4CL02	A0A1S3YMP6, A0A1S3ZP32, A0A1S4CL02	Related Proteins	zinc finger BED domain-containing protein DAYSLEEPER-like (A0A1S3YMP6_TOBAC)	LOC107777700	0	85.0837	0	0	0	0	74.1645	3.74137	41.2	Not Validated
1131	A0A1S3Z660	A0A1S4A1V5	A0A1S3Z660, A0A1S4A1V5	Related Proteins	root phototropism protein 3-like (A0A1S3Z660_TOBAC)	LOC107783434	0	92.5581	0	0	0	0	48.5614	3.74137	41.2	Not Validated
1132	A0A1S3ZC89		A0A1S3ZC89	Single Protein	uncharacterized protein LOC107785140 (A0A1S3ZC89_TOBAC)	LOC107785140	0	74.7475	0	0	0	0	54.7335	3.74137	41.2	Not Validated
1133	A0A1S3ZL61		A0A1S3ZL61	Single Protein	exopolygalacturonase-like (A0A1S3ZL61_TOBAC)	LOC107788135	0	88	0	0	0	0	43.4475	3.74137	41.2	Not Validated
1134	A0A1S3ZUK6	A0A1S3ZUP8	A0A1S3ZUK6, A0A1S3ZUP8	Related Proteins	uncharacterized ATP-dependent helicase C29A10.10c-like isoform X1 (A0A1S3ZUK6_TOBAC)	LOC107790615	0	95.2796	0	0	0	0	153.521	3.74137	41.2	Not Validated
1135	A0A1S4A6S3		A0A1S4A6S3	Single Protein	probable carboxylesterase 18 (A0A1S4A6S3_TOBAC)	LOC107794296	0	91.2676	0	0	0	0	39.9405	3.74137	41.2	Not Validated
1136	A0A1S4AFE6		A0A1S4AFE6	Single Protein	glycine-rich RNA-binding protein 4, mitochondrial-like (A0A1S4AFE6_TOBAC)	LOC107796876	0	72.3164	0	0	0	0	19.4556	3.74137	41.2	Not Validated
1137	A0A1S4AMP4	Q94FM9	A0A1S4AMP4, Q94FM9	Unrelated Proteins	EID1-like F-box protein 3 (A0A1S4AMP4_TOBAC)	LOC107799395	0	88.5621	0	0	0	0	34.3277	3.74137	41.2	Not Validated
1138	A0A1S4ANG2	A0A1S4D5V9	A0A1S4ANG2, A0A1S4D5V9	Related Proteins	probable protein phosphatase 2C 55 (A0A1S4ANG2_TOBAC)	LOC107799396	0	50.4451	0	0	0	0	37.1772	3.74137	41.2	Not Validated
1139	A0A1S4C1H3		A0A1S4C1H3	Single Protein	uncharacterized protein LOC107814073 (A0A1S4C1H3_TOBAC)	LOC107814073	0	100	0	0	0	0	12.441	3.74137	41.2	Not Validated
1140	A0A1S4C2E3		A0A1S4C2E3	Single Protein	uncharacterized protein LOC107814421 (A0A1S4C2E3_TOBAC)	LOC107814421	0	100	0	0	0	0	36.5488	3.74137	41.2	Not Validated
1141	A0A1S4C3J4		A0A1S4C3J4	Single Protein	31 kDa ribonucleoprotein, chloroplastic (A0A1S4C3J4_TOBAC)	LOC107814688	0	78.7671	0	0	0	0	31.1833	3.74137	41.2	Not Validated
1142	A0A1S4C9H4	A0A1S4C9T1	A0A1S4C9H4, A0A1S4C9T1	Related Proteins	uncharacterized protein LOC107816675 isoform X2 (A0A1S4C9H4_TOBAC)	LOC107816675	0	94.7195	0	0	0	0	67.7243	3.74137	41.2	Not Validated
1143	A0A1S4CKP1	A0A1S4CXF7, A0A1S4CXH6	A0A1S4CKP1, A0A1S4CXF7, A0A1S4CXH6	Related Proteins	SKP1-like protein 21 (A0A1S4CKP1_TOBAC)	LOC107820068	0	100	0	0	0	0	35.3549	3.74137	41.2	Not Validated
1144	A0A1S4CUP4		A0A1S4CUP4	Single Protein	tRNA (Cytosine(34)-C(5))-methyltransferase-like (A0A1S4CUP4_TOBAC)	LOC107822797	0	78.9474	0	0	0	0	97.6293	3.74137	41.2	Not Validated
1145	A0A1S4CX51		A0A1S4CX51	Single Protein	Tubby-like F-box protein (A0A1S4CX51_TOBAC)	LOC107823563	0	81.7949	0	0	0	0	43.5652	3.74137	41.2	Not Validated
1146	A0A1S4CY14		A0A1S4CY14	Single Protein	uncharacterized mitochondrial protein AtMg00810-like (A0A1S4CY14_TOBAC)	LOC107823837	0	91.6049	0	0	0	0	44.6906	3.74137	41.2	Not Validated
1147	A0A1S4DCA2		A0A1S4DCA2	Single Protein	probable L-type lectin-domain containing receptor kinase S.5 (A0A1S4DCA2_TOBAC)	LOC107828256	0	85.0267	0	0	0	0	62.8936	3.74137	41.2	Not Validated
1148	A0A1S4DJX1		A0A1S4DJX1	Single Protein	uncharacterized protein LOC107830575 (A0A1S4DJX1_TOBAC)	LOC107830575	0	100	0	0	0	0	41.5421	3.74137	41.2	Not Validated
1149	A4PF88		A4PF88	Single Protein	Repressor of silencing 1 (A4PF88_TOBAC)	NtROS1	0	78.6192	0	0	0	0	201.405	3.74137	41.2	Not Validated
1150	A0A1S4AAB0		A0A1S4AAB0	Single Protein	Putative rRNA methyltransferase (A0A1S4AAB0_TOBAC)	LOC107795393	0	85.7664	0	0	0	0	92.55	4.48832	41.1985	Not Validated
1151	A0A1S3WYR5	A0A1S3WYZ3, A0A1S3WZ98, A0A1S4CHX2	A0A1S3WYR5, A0A1S3WYZ3, A0A1S3WZ98, A0A1S4CHX2	Related and Unrelated Proteins	extensin-like isoform X2 (A0A1S3WYR5_TOBAC)	LOC107759431	0	73.913	0	0	0	0	36.8454	4.48832	41.1985	Not Validated
1152	A0A1S3XJR5	A0A1S4ACI1	A0A1S3XJR5, A0A1S4ACI1	Related Proteins	microtubule-associated protein TORTIFOLIA1-like (A0A1S3XJR5_TOBAC)	LOC107765901	0	90.3276	0	0	0	0	70.0548	4.45907	41.1985	Not Validated
1153	A0A1S4ANM0	A0A1S4BCG9, A0A1S4BIF4, A0A1S4C7V3, A0A1S4DI52	A0A1S4ANM0, A0A1S4BCG9, A0A1S4BIF4, A0A1S4C7V3, A0A1S4DI52	Related Proteins	uncharacterized protein LOC107799621 (A0A1S4ANM0_TOBAC)	LOC107799621	0	100	0	0	0	0	15.3637	4.43002	41.1985	Not Validated
1154	A0A1S4BQ47		A0A1S4BQ47	Single Protein	scarecrow-like protein 22 (A0A1S4BQ47_TOBAC)	LOC107810717	0	46.3576	0	0	0	0	82.7958	4.97474	40.5622	Not Validated
1155	A0A1S4D556		A0A1S4D556	Single Protein	uncharacterized protein LOC107826125 (A0A1S4D556_TOBAC)	LOC107826125	0	100	0	0	0	0	39.2554	4.97474	40.5622	Not Validated
1156	A0A1S3ZIG8	A0A1S3ZIL3, A0A1S4AUK0, A0A1S4AV79	A0A1S3ZIG8, A0A1S3ZIL3, A0A1S4AUK0, A0A1S4AV79	Related Proteins	protein LURP-one-related 17-like isoform X2 (A0A1S3ZIG8_TOBAC)	LOC107787163	0	83.4043	0	0	0	0	26.2714	3.52954	40.4	Not Validated
1157	A0A1S3XDT6	A0A1S4C6E1	A0A1S3XDT6, A0A1S4C6E1	Related Proteins	protein QUIRKY-like (A0A1S3XDT6_TOBAC)	LOC107764108	0	78.8293	0	0	0	0	117.161	3.47587	40.4	Not Validated
1158	A0A1S3YWS5		A0A1S3YWS5	Single Protein	uncharacterized protein LOC107780467 (A0A1S3YWS5_TOBAC)	LOC107780467	0	100	0	0	0	0	47.816	4.97325	40.3226	Not Validated
1159	A0A1S3Z3B8	A0A1S4C4F0	A0A1S3Z3B8, A0A1S4C4F0	Related Proteins	uncharacterized protein At5g05190-like (A0A1S3Z3B8_TOBAC)	LOC107782562	0	91.4195	0	0	0	0	104.802	4.95242	40.3226	Not Validated
1160	A0A1S3YW57	A0A1S4AAB9	A0A1S3YW57, A0A1S4AAB9	Related Proteins	PHD finger protein ALFIN-LIKE 4-like (A0A1S3YW57_TOBAC)	LOC107780176	0	69.4118	0	0	0	0	28.9039	4.28762	40	Not Validated
1161	A0A1S3Y9R7	A0A1S3Y9Y2	A0A1S3Y9R7, A0A1S3Y9Y2	Related Proteins	uncharacterized protein LOC107773917 isoform X2 (A0A1S3Y9R7_TOBAC)	LOC107773917	0	84.5238	0	0	0	0	27.9165	4.09578	39.9194	Not Validated
1162	A0A1S4A9A1	A0A1S3YRP5, A0A1S4C4C4	A0A1S3YRP5, A0A1S4A9A1, A0A1S4C4C4	Related and Unrelated Proteins	uncharacterized protein LOC107795090 (A0A1S4A9A1_TOBAC)	LOC107795090	0	100	0	0	0	0	33.9844	4.09578	39.9194	Not Validated
1163	A0A1S3ZHX5		A0A1S3ZHX5	Single Protein	uncharacterized protein LOC107786925 (A0A1S3ZHX5_TOBAC)	LOC107786925	0	87.9599	0	0	0	0	34.5409	4.09578	39.9194	Not Validated
1164	A0A1S3XX24	A0A1S3Z4T7	A0A1S3XX24, A0A1S3Z4T7	Related Proteins	dynamin-related protein 5A-like (A0A1S3XX24_TOBAC)	LOC107769702	0	88.4287	0	0	0	0	91.227	4.09578	39.9194	Not Validated
1165	A0A1S4CSG9		A0A1S4CSG9	Single Protein	elongation factor TuB, chloroplastic-like (A0A1S4CSG9_TOBAC)	LOC107822214	30.6667	100	4	4	0.623777	0.00356902	16.5255	4.24236	39.8374	Not Validated
1166	A0A1S3ZY60	A0A1S4D459	A0A1S3ZY60, A0A1S4D459	Related Proteins	thioredoxin-1-like (A0A1S3ZY60_TOBAC)	LOC107791650	4.91803	74.8634	1	1	0.110336	0.00243309	19.7204	4.93031	39.8374	Not Validated
1167	A0A1S3X3D5	A0A1S3ZAA8, A0A1S3ZAK9	A0A1S3X3D5, A0A1S3ZAA8, A0A1S3ZAK9	Related Proteins	cyclic pyranopterin monophosphate synthase accessory protein, mitochondrial-like (A0A1S3X3D5_TOBAC)	LOC107760815	0	100	0	0	0	0	18.8456	4.93031	39.8374	Not Validated
1168	A0A1S4CW86		A0A1S4CW86	Single Protein	uncharacterized protein LOC107823260 (A0A1S4CW86_TOBAC)	LOC107823260	0	100	0	0	0	0	29.8116	4.93031	39.8374	Not Validated
1169	A0A1S3YBI6	A0A1S4ATZ6	A0A1S3YBI6, A0A1S4ATZ6	Related Proteins	far upstream element-binding protein 2-like (A0A1S3YBI6_TOBAC)	LOC107774458	0	36.3368	0	0	0	0	69.5323	4.24236	39.8374	Not Validated
1170	A0A1S3YBK4	A0A1S4AGL5	A0A1S3YBK4, A0A1S4AGL5	Related Proteins	probable cyclic nucleotide-gated ion channel 17 (A0A1S3YBK4_TOBAC)	LOC107774574	0	87.5691	0	0	0	0	83.4132	4.24236	39.8374	Not Validated
1171	A0A1S3Z2D4		A0A1S3Z2D4	Single Protein	hypersensitive-induced response protein 2 (A0A1S3Z2D4_TOBAC)	LOC107782266	0	100	0	0	0	0	31.3741	4.24236	39.8374	Not Validated
1172	A0A1S3ZR26		A0A1S3ZR26	Single Protein	50S ribosomal protein L20 (A0A1S3ZR26_TOBAC)	LOC107789461	0	100	0	0	0	0	14.4868	4.24236	39.8374	Not Validated
1173	A0A1S4BRD5		A0A1S4BRD5	Single Protein	probable trehalose-phosphate phosphatase G isoform X2 (A0A1S4BRD5_TOBAC)	LOC107811087	0	73.2824	0	0	0	0	14.7444	4.24236	39.8374	Not Validated
1174	A0A1S4DPI9		A0A1S4DPI9	Single Protein	uncharacterized protein At1g04910-like (A0A1S4DPI9_TOBAC)	LOC107831764	0	77.1325	0	0	0	0	62.1816	4.24236	39.8374	Not Validated
1175	A0A1S3ZT51	A0A1S4BAV7	A0A1S3ZT51, A0A1S4BAV7	Related Proteins	actin-like (A0A1S3ZT51_TOBAC)	LOC107790199	19.8939	100	4	6	0.274275	0.00312944	41.6849	4.33656	39.6154	Not Validated
1176	A0A1S4D557		A0A1S4D557	Single Protein	uncharacterized protein LOC107825997 (A0A1S4D557_TOBAC)	LOC107825997	0	94.4056	0	0	0	0	65.5636	4.39845	39.6154	Not Validated
1177	A0A1S3YK44		A0A1S3YK44	Single Protein	uncharacterized protein LOC107777023 (A0A1S3YK44_TOBAC)	LOC107777023	0	100	0	0	0	0	14.9916	4.39845	39.6154	Not Validated
1178	A0A1S4AJY2	A0A1S4AK70, A0A1S4AKR0	A0A1S4AJY2, A0A1S4AK70, A0A1S4AKR0	Related Proteins	Non-structural maintenance of chromosomes element 4 (A0A1S4AJY2_TOBAC)	LOC107798519	0	100	0	0	0	0	40.3447	4.39845	39.6154	Not Validated
1179	A0A1S3YE99		A0A1S3YE99	Single Protein	uncharacterized protein LOC107775152 (A0A1S3YE99_TOBAC)	LOC107775152	0	100	0	0	0	0	28.6741	4.33656	39.6154	Not Validated
1180	A0A1S3ZS08	A0A1S4AT52, A0A1S4ATK3	A0A1S3ZS08, A0A1S4AT52, A0A1S4ATK3	Related Proteins	multiple inositol polyphosphate phosphatase 1-like (A0A1S3ZS08_TOBAC)	LOC107789799	0	86.6267	0	0	0	0	56.3258	4.33656	39.6154	Not Validated
1181	A0A1S4CFX9	A0A1S4CFY6, A0A1S4CG42	A0A1S4CFX9, A0A1S4CFY6, A0A1S4CG42	Related Proteins	chromatin structure-remodeling complex protein SYD-like isoform X3 (A0A1S4CFX9_TOBAC)	LOC107818563	0	77.3602	0	0	0	0	350.014	4.33656	39.6154	Not Validated
1182	A0A1S4CR34		A0A1S4CR34	Single Protein	gibberellin 3-beta-dioxygenase 1-like (A0A1S4CR34_TOBAC)	LOC107821651	0	76.7568	0	0	0	0	40.9549	4.30527	39.6154	Not Validated
1183	A0A1S3Y2V5		A0A1S3Y2V5	Single Protein	Lipoxygenase (A0A1S3Y2V5_TOBAC)	LOC107771567	0	91.0186	0	0	0	0	103.12	4.80823	39.5918	Not Validated
1184	A0A1S3ZFF8		A0A1S3ZFF8	Single Protein	pentatricopeptide repeat-containing protein At2g37310-like (A0A1S3ZFF8_TOBAC)	LOC107786245	0	89.9096	0	0	0	0	74.3864	3.65904	39.5161	Not Validated
1185	A0A1S4D645		A0A1S4D645	Single Protein	disease resistance protein TAO1-like (A0A1S4D645_TOBAC)	LOC107826299	0	83.7878	0	0	0	0	154.43	3.65904	39.5161	Not Validated
1186	A0A1S4D785		A0A1S4D785	Single Protein	uncharacterized protein LOC107826699 (A0A1S4D785_TOBAC)	LOC107826699	0	55.2017	0	0	0	0	51.4341	3.65904	39.5161	Not Validated
1187	A0A1S4DQ41	A0A1S4DQ44	A0A1S4DQ41, A0A1S4DQ44	Related Proteins	armadillo repeat-containing protein 8 isoform X2 (A0A1S4DQ41_TOBAC)	LOC107832234	0	80.506	0	0	0	0	72.5558	3.65904	39.5161	Not Validated
1188	A0A1S3XUB9	A0A1S4C106, A0A1S4CPX8	A0A1S3XUB9, A0A1S4C106, A0A1S4CPX8	Related Proteins	Potassium transporter (A0A1S3XUB9_TOBAC)	LOC107768664	0	64.3466	0	0	0	0	78.7762	3.62776	39.5161	Not Validated
1189	A0A1S3X430	A0A1S4CGP3	A0A1S3X430, A0A1S4CGP3	Related Proteins	probable 60S ribosomal protein L14 (A0A1S3X430_TOBAC)	LOC107760861	9.02256	100	1	1	0.0746078	0.0037594	15.3157	4.67848	39.4309	Not Validated
1190	A0A1S3XPK5	A0A1S4DJU9	A0A1S3XPK5, A0A1S4DJU9	Related Proteins	agamous-like MADS-box protein AGL29 (A0A1S3XPK5_TOBAC)	LOC107767181	0	79.878	0	0	0	0	18.9156	4.67848	39.4309	Not Validated
1191	A0A1S3Y4G5	A0A1S3Y5F2, A0A1S3Y5F8	A0A1S3Y4G5, A0A1S3Y5F2, A0A1S3Y5F8	Related Proteins	uncharacterized protein LOC107772149 isoform X2 (A0A1S3Y4G5_TOBAC)	LOC107772149	0	88.9197	0	0	0	0	120.171	4.67848	39.4309	Not Validated
1192	A0A1S4BBT6	A0A1S3ZUG2	A0A1S3ZUG2, A0A1S4BBT6	Related Proteins	uncharacterized mitochondrial protein AtMg00860-like (A0A1S4BBT6_TOBAC)	LOC107806666	0	100	0	0	0	0	27.5376	4.67848	39.4309	Not Validated
1193	A0A1S4AEU2	A0A1S4AEV6, A0A1S4AEY9	A0A1S4AEU2, A0A1S4AEV6, A0A1S4AEY9	Related Proteins	DNA-directed RNA polymerases II, IV and V subunit 8B-like isoform X3 (A0A1S4AEU2_TOBAC)	LOC107796898	0	100	0	0	0	0	16.7604	4.11661	39.4309	Not Validated
1194	A0A1S3ZN20	A0A1S3ZNI3, A0A1S3ZNR3	A0A1S3ZN20, A0A1S3ZNI3, A0A1S3ZNR3	Related Proteins	transcription factor bHLH100-like isoform X2 (A0A1S3ZN20_TOBAC)	LOC107788747	0	100	0	0	0	0	27.4383	4.11661	39.4309	Not Validated
1195	A0A1S3X8L1	A0A1S3X8Y4	A0A1S3X8L1, A0A1S3X8Y4	Related Proteins	kinesin-like protein KIF22 isoform X1 (A0A1S3X8L1_TOBAC)	LOC107762504	0	89.7626	0	0	0	0	74.3329	4.11661	39.4309	Not Validated
1196	A0A1S4AXH0		A0A1S4AXH0	Single Protein	Glycosyltransferase (A0A1S4AXH0_TOBAC)	LOC107802365	0	68.6404	0	0	0	0	51.4132	4.11661	39.4309	Not Validated
1197	A0A1S4AL63		A0A1S4AL63	Single Protein	tripeptidyl-peptidase 2-like (A0A1S4AL63_TOBAC)	LOC107798947	0.812408	91.3589	1	1	0.014587	0.000404204	149.434	3.91765	39.3574	Not Validated
1198	A0A1S3ZGR1		A0A1S3ZGR1	Single Protein	Mechanosensitive ion channel protein (A0A1S3ZGR1_TOBAC)	LOC107786503	0	95.8279	0	0	0	0	87.218	3.91765	39.3574	Not Validated
1199	A0A1S4AQ88	A0A1S3ZX52	A0A1S3ZX52, A0A1S4AQ88	Related Proteins	Expansin (A0A1S4AQ88_TOBAC)	LOC107800287	0	54.6185	0	0	0	0	26.6839	3.91765	39.3574	Not Validated
1200	A0A1S4DF32	A0A1S4DFG4	A0A1S4DF32, A0A1S4DFG4	Related Proteins	uncharacterized protein LOC107829146 isoform X1 (A0A1S4DF32_TOBAC)	LOC107829146	0	100	0	0	0	0	11.1267	3.91765	39.3574	Not Validated
1201	A0A1S4A2R4		A0A1S4A2R4	Single Protein	transcription repressor OFP4-like (A0A1S4A2R4_TOBAC)	LOC107793095	0	88.3234	0	0	0	0	37.6796	3.47018	39.1635	Not Validated
1202	A0A1S4BL06		A0A1S4BL06	Single Protein	uncharacterized protein LOC107809444 (A0A1S4BL06_TOBAC)	LOC107809444	0	79.2793	0	0	0	0	24.2355	4.70819	39.1129	Not Validated
1203	A0A1S3XM49	A0A1S3XZ84	A0A1S3XM49, A0A1S3XZ84	Related Proteins	protein CROWDED NUCLEI 1-like (A0A1S3XM49_TOBAC)	LOC107766477	0	93.0192	0	0	0	0	131.144	3.89398	39.1129	Not Validated
1204	A0A1S4BW95	A0A1S4BWA6	A0A1S4BW95, A0A1S4BWA6	Related Proteins	trihelix transcription factor ASR3-like isoform X2 (A0A1S4BW95_TOBAC)	LOC107812533	0	89.7436	0	0	0	0	34.4484	3.89398	39.1129	Not Validated
1205	A0A1S3ZCU0	A0A1S3ZCV9, A0A1S3ZD30, A0A1S3ZDC6, A0A1S4BFT9	A0A1S3ZCU0, A0A1S3ZCV9, A0A1S3ZD30, A0A1S3ZDC6, A0A1S4BFT9	Related Proteins	U6 small nuclear RNA (adenine-(43)-N(6))-methyltransferase (A0A1S3ZCU0_TOBAC)	LOC107785444	0	100	0	0	0	0	55.4496	3.75328	39.1129	Not Validated
1206	A0A1S3XD97		A0A1S3XD97	Single Protein	syntaxin-112-like (A0A1S3XD97_TOBAC)	LOC107763823	0	100	0	0	0	0	30.4857	3.90727	39.0625	Not Validated
1207	A0A1S3ZJJ7	A0A1S4C024	A0A1S3ZJJ7, A0A1S4C024	Related Proteins	Carboxypeptidase (A0A1S3ZJJ7_TOBAC)	LOC107787449	0	83.6327	0	0	0	0	56.2513	3.90727	39.0625	Not Validated
1208	A0A1S3ZYU1		A0A1S3ZYU1	Single Protein	bifunctional phosphatase IMPL2, chloroplastic-like (A0A1S3ZYU1_TOBAC)	LOC107791846	0	56.0976	0	0	0	0	31.2108	4.01031	39.0438	Not Validated
1209	A0A1S4DJA9		A0A1S4DJA9	Single Protein	uncharacterized protein LOC107830359 (A0A1S4DJA9_TOBAC)	LOC107830359	0	100	0	0	0	0	15.1114	4.01031	39.0438	Not Validated
1210	A0A1S3WXM4	A0A1S3Z8I7, A0A1S3ZQT8, A0A1S3ZVZ8, A0A1S3ZYZ7	A0A1S3WXM4, A0A1S3Z8I7, A0A1S3ZQT8, A0A1S3ZVZ8, A0A1S3ZYZ7	Related Proteins	uncharacterized protein LOC107759061 (A0A1S3WXM4_TOBAC)	LOC107759061	0	85.4772	0	0	0	0	55.1042	4.01031	39.0438	Not Validated
1211	A0A1S3XZ03	A0A1S4CGZ8, A0A1S4D091, A0A1S4DE96	A0A1S3XZ03, A0A1S4CGZ8, A0A1S4D091, A0A1S4DE96	Related Proteins	4-hydroxy-4-methyl-2-oxoglutarate aldolase (A0A1S3XZ03_TOBAC)	LOC107770371	0	100	0	0	0	0	17.61	4.01031	39.0438	Not Validated
1212	A0A1S3YGU5		A0A1S3YGU5	Single Protein	F-box protein CPR30-like (A0A1S3YGU5_TOBAC)	LOC107775965	0	65.3631	0	0	0	0	20.4237	4.01031	39.0438	Not Validated
1213	A0A1S3ZLB5		A0A1S3ZLB5	Single Protein	protein CHROMATIN REMODELING 24-like (A0A1S3ZLB5_TOBAC)	LOC107787944	0	100	0	0	0	0	46.7992	4.01031	39.0438	Not Validated
1214	A0A1S4A0R8		A0A1S4A0R8	Single Protein	uncharacterized protein LOC107792518 (A0A1S4A0R8_TOBAC)	LOC107792518	0	100	0	0	0	0	21.7695	4.01031	39.0438	Not Validated
1215	A0A1S4BYJ5		A0A1S4BYJ5	Single Protein	uncharacterized protein LOC107813243 (A0A1S4BYJ5_TOBAC)	LOC107813243	0	84.9515	0	0	0	0	23.2771	4.01031	39.0438	Not Validated
1216	A0A1S4CG77		A0A1S4CG77	Single Protein	ureidoglycolate hydrolase-like (A0A1S4CG77_TOBAC)	LOC107818658	0	93.6864	0	0	0	0	53.4457	4.01031	39.0438	Not Validated
1217	A0A1S3XUA7	A0A1S3XUI2, A0A1S4AC00	A0A1S3XUA7, A0A1S3XUI2, A0A1S4AC00	Related Proteins	Plasma membrane ATPase (A0A1S3XUA7_TOBAC)	LOC107768877	2.67953	73.8478	2	2	0.0519086	0.00108853	102.865	3.47252	38.8664	Not Validated
1218	A0A1S3X783		A0A1S3X783	Single Protein	neurofilament medium polypeptide-like (A0A1S3X783_TOBAC)	LOC107761956	0	100	0	0	0	0	23.1095	3.47252	38.8664	Not Validated
1219	A0A1S3Y0B8		A0A1S3Y0B8	Single Protein	ABC transporter B family member 28-like isoform X2 (A0A1S3Y0B8_TOBAC)	LOC107770825	0	77.7597	0	0	0	0	67.4408	3.47252	38.8664	Not Validated
1220	A0A1S4A3H8		A0A1S4A3H8	Single Protein	glycine-rich domain-containing protein 1-like (A0A1S4A3H8_TOBAC)	LOC107793330	0	89.9297	0	0	0	0	93.5148	3.47252	38.8664	Not Validated
1221	A0A1S4A6N2		A0A1S4A6N2	Single Protein	uncharacterized protein LOC107794336 (A0A1S4A6N2_TOBAC)	LOC107794336	0	100	0	0	0	0	12.0569	3.47252	38.8664	Not Validated
1222	A0A1S4DI54		A0A1S4DI54	Single Protein	transcription factor 25-like (A0A1S4DI54_TOBAC)	LOC107830105	0	89.8413	0	0	0	0	72.0754	3.47252	38.8664	Not Validated
1223	A0A1S3X2D8	A0A1S3YIH5, A0A1S3YJC9, A0A1S4A371	A0A1S3X2D8, A0A1S3YIH5, A0A1S3YJC9, A0A1S4A371	Related Proteins	Coatomer subunit gamma (A0A1S3X2D8_TOBAC)	LOC107760598	0	87.3589	0	0	0	0	97.9987	4.29283	38.7352	Not Validated
1224	A0A1S3YMF1	A0A1S3YND6	A0A1S3YMF1, A0A1S3YND6	Related Proteins	putative E3 ubiquitin-protein ligase XBAT35 isoform X1 (A0A1S3YMF1_TOBAC)	LOC107777805	0	65.1394	0	0	0	0	54.6943	4.29283	38.7352	Not Validated
1225	A0A1S3ZFC9		A0A1S3ZFC9	Single Protein	uncharacterized protein LOC107786073 (A0A1S3ZFC9_TOBAC)	LOC107786073	0	76.8657	0	0	0	0	15.924	4.29283	38.7352	Not Validated
1226	A0A1S3XGL5	A0A1S3XHC2	A0A1S3XGL5, A0A1S3XHC2	Related Proteins	Malic enzyme (A0A1S3XGL5_TOBAC)	LOC107765028	4.89865	81.5878	2	1	0.0857111	0.0010352	65.6028	4.71994	38.3673	Not Validated
1227	A0A1S3XBY8		A0A1S3XBY8	Single Protein	alpha-glucosidase-like (A0A1S3XBY8_TOBAC)	LOC107763450	1.44605	79.0879	1	1	0.0265111	0.000703235	101.455	4.71994	38.3673	Not Validated
1228	A0A1S4CEL9		A0A1S4CEL9	Single Protein	uncharacterized protein At1g32220, chloroplastic-like isoform X2 (A0A1S4CEL9_TOBAC)	LOC107818222	0	80.9322	0	0	0	0	25.7406	4.71994	38.3673	Not Validated
1229	A0A1S4DCA0		A0A1S4DCA0	Single Protein	uncharacterized protein LOC107828299 (A0A1S4DCA0_TOBAC)	LOC107828299	0	92.2917	0	0	0	0	54.5812	4.71994	38.3673	Not Validated
1230	A0A1S4DLU3		A0A1S4DLU3	Single Protein	myosin-15 (A0A1S4DLU3_TOBAC)	LOC107831172	0	96.6172	0	0	0	0	138.633	4.71994	38.3673	Not Validated
1231	A0A1S4CY86		A0A1S4CY86	Single Protein	probable glutamyl endopeptidase, chloroplastic (A0A1S4CY86_TOBAC)	LOC107823911	0	83.4371	0	0	0	0	89.8023	4.52988	38.3673	Not Validated
1232	A0A1S4DEX4		A0A1S4DEX4	Single Protein	clathrin coat assembly protein AP180-like (A0A1S4DEX4_TOBAC)	LOC107829084	0	85.3659	0	0	0	0	86.8401	4.52988	38.3673	Not Validated
1233	A0A1S3Y203	A0A1S4DP57	A0A1S3Y203, A0A1S4DP57	Related Proteins	receptor-like protein 12 (A0A1S3Y203_TOBAC)	LOC107771327	0	64.2646	0	0	0	0	113.664	4.52988	38.3673	Not Validated
1234	A0A1S4AJX2	A0A1S4DRH3	A0A1S4AJX2, A0A1S4DRH3	Related Proteins	serine/threonine-protein kinase STY46-like (A0A1S4AJX2_TOBAC)	LOC107798508	0	100	0	0	0	0	49.0843	4.52988	38.3673	Not Validated
1235	A0A1S4BY03	A0A1S4BY62	A0A1S4BY03, A0A1S4BY62	Related Proteins	mediator of RNA polymerase II transcription subunit 23-like isoform X1 (A0A1S4BY03_TOBAC)	LOC107813077	0	73.1903	0	0	0	0	83.8095	4.52988	38.3673	Not Validated
1236	A0A1S4AI50	A0A1S3YE85	A0A1S3YE85, A0A1S4AI50	Related Proteins	mitochondrial-processing peptidase subunit alpha-like (A0A1S4AI50_TOBAC)	LOC107797883	3.57143	78.9683	1	1	0.0491397	0.000837521	54.707	4.76101	38.3065	Not Validated
1237	A0A1S3XBD5		A0A1S3XBD5	Single Protein	uncharacterized protein LOC107763287 (A0A1S3XBD5_TOBAC)	LOC107763287	0	100	0	0	0	0	12.4312	4.76101	38.3065	Not Validated
1238	A0A1S3Z8Y8	A0A1S4DAB6	A0A1S3Z8Y8, A0A1S4DAB6	Related Proteins	galactolipase DONGLE, chloroplastic-like (A0A1S3Z8Y8_TOBAC)	LOC107784244	0	93.0283	0	0	0	0	51.1138	4.76101	38.3065	Not Validated
1239	A0A1S4AF90		A0A1S4AF90	Single Protein	uncharacterized protein LOC107797034 (A0A1S4AF90_TOBAC)	LOC107797034	0	100	0	0	0	0	30.6595	4.76101	38.3065	Not Validated
1240	A0A1S4ALK4		A0A1S4ALK4	Single Protein	uncharacterized protein LOC107798986 (A0A1S4ALK4_TOBAC)	LOC107798986	0	87.5931	0	0	0	0	44.2281	4.76101	38.3065	Not Validated
1241	A0A1S3ZM96		A0A1S3ZM96	Single Protein	malate dehydrogenase, chloroplastic-like (A0A1S3ZM96_TOBAC)	LOC107788327	12.1359	91.7476	3	3	0.205261	0.00196523	43.5938	3.45528	38.2239	Not Validated
1242	A0A1S3ZGD7	A0A1S4A564, A0A1S4C9D4, A0A1S4DH95	A0A1S3ZGD7, A0A1S4A564, A0A1S4C9D4, A0A1S4DH95	Related Proteins	ubiquitin-activating enzyme E1 1-like (A0A1S3ZGD7_TOBAC)	LOC107786522	0	89.4444	0	0	0	0	120.11	3.46559	38.2239	Not Validated
1243	A0A1S4AK79	A0A1S4AK87, A0A1S4AKE5, A0A1S4AKG0	A0A1S4AK79, A0A1S4AK87, A0A1S4AKE5, A0A1S4AKG0	Related Proteins	uncharacterized protein LOC107798586 isoform X3 (A0A1S4AK79_TOBAC)	LOC107798586	0	93.6015	0	0	0	0	60.3019	3.45012	38.2239	Not Validated
1244	A0A1S4AMP4		A0A1S4AMP4	Single Protein	EID1-like F-box protein 3 (A0A1S4AMP4_TOBAC)	LOC107799395	0	88.5621	0	0	0	0	34.3277	3.44496	38.2239	Not Validated
1245	A0A1S4CTV2	A0A1S4DBI2, A0A1S4DBK9	A0A1S4CTV2, A0A1S4DBI2, A0A1S4DBK9	Related Proteins	(-)-germacrene D synthase-like (A0A1S4CTV2_TOBAC)	LOC107822502	0	100	0	0	0	0	70.8822	3.44496	38.2239	Not Validated
1246	A0A1S3X7Y0	A0A1S4DPF6	A0A1S3X7Y0, A0A1S4DPF6	Unrelated Proteins	non-classical arabinogalactan protein 31-like (A0A1S3X7Y0_TOBAC)	LOC107762179	0	39.5349	0	0	0	0	27.3872	3.54005	38.1526	Not Validated
1247	A0A1S3YQP1		A0A1S3YQP1	Single Protein	myosin-9-like (A0A1S3YQP1_TOBAC)	LOC107778593	0	90.8612	0	0	0	0	128.906	3.54005	38.1526	Not Validated
1248	A0A1S3ZAP3	A0A1S3ZDE6	A0A1S3ZAP3, A0A1S3ZDE6	Related Proteins	RING-type E3 ubiquitin transferase (A0A1S3ZAP3_TOBAC)	LOC107784817	0	96.0271	0	0	0	0	115.497	3.54005	38.1526	Not Validated
1249	A0A1S4AIY5		A0A1S4AIY5	Single Protein	probable sodium/metabolite cotransporter BASS1, chloroplastic (A0A1S4AIY5_TOBAC)	LOC107798201	0	34.0741	0	0	0	0	43.071	3.54005	38.1526	Not Validated
1250	A0A1S3Y708		A0A1S3Y708	Single Protein	uncharacterized protein LOC107773075 (A0A1S3Y708_TOBAC)	LOC107773075	0	77.4319	0	0	0	0	29.6414	3.54661	37.9032	Not Validated
1251	A0A1S4D5D4	A0A1S4DDE4	A0A1S4D5D4, A0A1S4DDE4	Related Proteins	vacuolar protein sorting-associated protein 32 homolog 2-like (A0A1S4D5D4_TOBAC)	LOC107826114	0	74.537	0	0	0	0	24.0953	3.54661	37.9032	Not Validated
1252	A0A1S3X2M6	A0A1S3XL98, A0A1S3YGT8, A0A1S3ZPG3, A0A1S3ZPJ0	A0A1S3X2M6, A0A1S3XL98, A0A1S3YGT8, A0A1S3ZPG3, A0A1S3ZPJ0	Related Proteins	uncharacterized protein LOC107760616 (A0A1S3X2M6_TOBAC)	LOC107760616	0	74.6137	0	0	0	0	50.8311	3.55115	37.6984	Not Validated
1253	A0A1S3Y7P1	A0A1S4A018, A0A1S4CMC7, A0A1S4CU43	A0A1S3Y7P1, A0A1S4A018, A0A1S4CMC7, A0A1S4CU43	Related Proteins	ABC transporter F family member 4-like (A0A1S3Y7P1_TOBAC)	LOC107773299	0	88.2759	0	0	0	0	80.7647	3.55115	37.6984	Not Validated
1254	A0A1S3YJI7		A0A1S3YJI7	Single Protein	uncharacterized protein LOC107776953 (A0A1S3YJI7_TOBAC)	LOC107776953	0	66.9043	0	0	0	0	107.87	3.42423	37.5465	Not Validated
1255	A0A1S3X4P9	A0A1S4BVK6	A0A1S3X4P9, A0A1S4BVK6	Related Proteins	probable small nuclear ribonucleoprotein F isoform X1 (A0A1S3X4P9_TOBAC)	LOC107761142	0	60.2273	0	0	0	0	9.87686	3.38682	37.5465	Not Validated
1256	A0A1S3Z153		A0A1S3Z153	Single Protein	uncharacterized protein LOC107781647 (A0A1S3Z153_TOBAC)	LOC107781647	0	79.3169	0	0	0	0	58.7083	3.55318	37.3494	Not Validated
1257	A0A140G1R6		A0A140G1R6	Single Protein	ribosomal protein S4 (A0A140G1R6_TOBAC)	rps4	0	100	0	0	0	0	23.4059	3.55318	37.3494	Not Validated
1258	A0A1S3WXY1	A0A1S4ADL2	A0A1S3WXY1, A0A1S4ADL2	Related Proteins	extensin-2-like (A0A1S3WXY1_TOBAC)	LOC107759013	0	89.9061	0	0	0	0	49.0862	3.55318	37.3494	Not Validated
1259	A0A1S3X3X7	A0A1S3YNX5	A0A1S3X3X7, A0A1S3YNX5	Related Proteins	uncharacterized protein LOC107760959 (A0A1S3X3X7_TOBAC)	LOC107760959	0	77.9343	0	0	0	0	49.0456	3.55318	37.3494	Not Validated
1260	A0A1S3X570	A0A1S4C6K9, A0A1S4C6W2	A0A1S3X570, A0A1S4C6K9, A0A1S4C6W2	Related Proteins	COP9 signalosome complex subunit 3-like (A0A1S3X570_TOBAC)	LOC107761283	0	92.5234	0	0	0	0	48.5348	3.55318	37.3494	Not Validated
1261	A0A1S3X5M0	A0A1S4DA55	A0A1S3X5M0, A0A1S4DA55	Related Proteins	LRR receptor-like serine/threonine-protein kinase FLS2 (A0A1S3X5M0_TOBAC)	LOC107761299	0	54.4061	0	0	0	0	114.651	3.55318	37.3494	Not Validated
1262	A0A1S3YP34		A0A1S3YP34	Single Protein	WD repeat-containing protein 20-like (A0A1S3YP34_TOBAC)	LOC107778309	0	81.2274	0	0	0	0	59.7131	3.55318	37.3494	Not Validated
1263	A0A1S3ZAP6		A0A1S3ZAP6	Single Protein	uncharacterized protein LOC107784855 (A0A1S3ZAP6_TOBAC)	LOC107784855	0	73.1532	0	0	0	0	60.8483	3.55318	37.3494	Not Validated
1264	A0A1S3ZB82		A0A1S3ZB82	Single Protein	subtilisin-like protease SBT1.9 (A0A1S3ZB82_TOBAC)	LOC107784925	0	65.2116	0	0	0	0	80.9621	3.55318	37.3494	Not Validated
1265	A0A1S3ZE15		A0A1S3ZE15	Single Protein	alpha-1,4-glucan-protein synthase [UDP-forming] 2-like (A0A1S3ZE15_TOBAC)	LOC107785845	0	100	0	0	0	0	22.4033	3.55318	37.3494	Not Validated
1266	A0A1S4A9I9		A0A1S4A9I9	Single Protein	uncharacterized protein LOC107795226 (A0A1S4A9I9_TOBAC)	LOC107795226	0	79.4258	0	0	0	0	23.7119	3.55318	37.3494	Not Validated
1267	A0A1S4ARJ8		A0A1S4ARJ8	Single Protein	protein RADIALIS-like 3 (A0A1S4ARJ8_TOBAC)	LOC107800666	0	100	0	0	0	0	11.4536	3.55318	37.3494	Not Validated
1268	A0A1S4B6K7		A0A1S4B6K7	Single Protein	serine/threonine-protein kinase STY8-like (A0A1S4B6K7_TOBAC)	LOC107804973	0	92.1405	0	0	0	0	66.1616	3.55318	37.3494	Not Validated
1269	A0A1S4BDQ9		A0A1S4BDQ9	Single Protein	uncharacterized protein LOC107807234 (A0A1S4BDQ9_TOBAC)	LOC107807234	0	100	0	0	0	0	62.3334	3.55318	37.3494	Not Validated
1270	A0A1S4BSN6		A0A1S4BSN6	Single Protein	DNA mismatch repair protein MSH7-like (A0A1S4BSN6_TOBAC)	LOC107811407	0	100	0	0	0	0	31.8849	3.55318	37.3494	Not Validated
1271	A0A1S4CBN8	A0A1S4CBZ4, A0A1S4CSF2, A0A1S4CSN6	A0A1S4CBN8, A0A1S4CBZ4, A0A1S4CSF2, A0A1S4CSN6	Related Proteins	G2/mitotic-specific cyclin-2-like isoform X2 (A0A1S4CBN8_TOBAC)	LOC107817354	0	100	0	0	0	0	49.0976	3.55318	37.3494	Not Validated
1272	A0A1S4D0F1		A0A1S4D0F1	Single Protein	uncharacterized protein LOC107824605 (A0A1S4D0F1_TOBAC)	LOC107824605	0	100	0	0	0	0	40.0354	3.55318	37.3494	Not Validated
1273	A0A1S3Y7T0		A0A1S3Y7T0	Single Protein	putative late blight resistance protein homolog R1B-16 (A0A1S3Y7T0_TOBAC)	LOC107773425	0	100	0	0	0	0	56.2397	3.55042	37.3494	Not Validated
1274	A0A1S4CXS6		A0A1S4CXS6	Single Protein	Fructose-bisphosphate aldolase (A0A1S4CXS6_TOBAC)	LOC107823750	10.6145	100	3	3	0.193777	0.00249401	38.5439	3.4389	36.6906	Not Validated
1275	A0A1S4CZY0		A0A1S4CZY0	Single Protein	calmodulin-5-like (A0A1S4CZY0_TOBAC)	LOC107824434	14.4828	100	2	2	0.311134	0.00482759	16.4118	3.4389	36.6906	Not Validated
1276	A0A1S4B0G2	A0A1S4B0V3	A0A1S4B0G2, A0A1S4B0V3	Related Proteins	60S ribosomal protein L6-like isoform X1 (A0A1S4B0G2_TOBAC)	LOC107803255	4.78261	100	1	1	0.0502111	0.00217391	25.4653	3.4389	36.6906	Not Validated
1277	A0A1S4C8Z2	A0A1S3XBT3, A0A1S4C9A1	A0A1S3XBT3, A0A1S4C8Z2, A0A1S4C9A1	Related Proteins	Cyclic nucleotide-gated channel 27 (A0A1S4C8Z2_TOBAC)	LOC107816504	0	72.6206	0	0	0	0	87.4578	3.4389	36.6906	Not Validated
1278	A0A1S3XHM1	A0A1S3XHT3, A0A1S3XHY3, A0A1S3XIF3, A0A1S4A6A2, A0A1S4A6B9, A0A1S4A6D4, A0A1S4A6K8	A0A1S3XHM1, A0A1S3XHT3, A0A1S3XHY3, A0A1S3XIF3, A0A1S4A6A2, A0A1S4A6B9, A0A1S4A6D4, A0A1S4A6K8	Related Proteins	protein GUCD1-like isoform X3 (A0A1S3XHM1_TOBAC)	LOC107765333	0	62.2378	0	0	0	0	32.3796	3.4389	36.6906	Not Validated
1279	A0A1S3XHS9	A0A1S4BDM1	A0A1S3XHS9, A0A1S4BDM1	Related Proteins	DExH-box ATP-dependent RNA helicase DExH3-like (A0A1S3XHS9_TOBAC)	LOC107765398	0	97.3729	0	0	0	0	133.329	3.4389	36.6906	Not Validated
1280	A0A1S3XM28	A0A1S4A837	A0A1S3XM28, A0A1S4A837	Related Proteins	enhancer of mRNA-decapping protein 4-like (A0A1S3XM28_TOBAC)	LOC107766595	0	81.9512	0	0	0	0	133.775	3.4389	36.6906	Not Validated
1281	A0A1S3Y9X9	A0A1S3ZY63	A0A1S3Y9X9, A0A1S3ZY63	Related Proteins	protein FLOWERING LOCUS D-like (A0A1S3Y9X9_TOBAC)	LOC107773870	0	59.4697	0	0	0	0	58.0567	3.4389	36.6906	Not Validated
1282	A0A1S3YBI8		A0A1S3YBI8	Single Protein	uncharacterized protein LOC107774536 (A0A1S3YBI8_TOBAC)	LOC107774536	0	88.6503	0	0	0	0	75.5869	3.4389	36.6906	Not Validated
1283	A0A1S3YGG5		A0A1S3YGG5	Single Protein	ABC transporter G family member 5-like (A0A1S3YGG5_TOBAC)	LOC107776014	0	79.8425	0	0	0	0	71.335	3.4389	36.6906	Not Validated
1284	A0A1S3YR54		A0A1S3YR54	Single Protein	beta-glucosidase 11-like isoform X2 (A0A1S3YR54_TOBAC)	LOC107778884	0	72.3735	0	0	0	0	57.5455	3.4389	36.6906	Not Validated
1285	A0A1S3YSL6		A0A1S3YSL6	Single Protein	glutamic acid-rich protein-like (A0A1S3YSL6_TOBAC)	LOC107779322	0	83.3333	0	0	0	0	41.4892	3.4389	36.6906	Not Validated
1286	A0A1S3YX57	A0A1S4D093	A0A1S3YX57, A0A1S4D093	Related Proteins	oleosin 1-like (A0A1S3YX57_TOBAC)	LOC107780677	0	47.8788	0	0	0	0	17.8835	3.4389	36.6906	Not Validated
1287	A0A1S3ZB23	A0A1S4CDY8	A0A1S3ZB23, A0A1S4CDY8	Related Proteins	E3 ubiquitin-protein ligase ORTHRUS 2-like (A0A1S3ZB23_TOBAC)	LOC107784870	0	81.1953	0	0	0	0	75.8222	3.4389	36.6906	Not Validated
1288	A0A1S3ZWG9		A0A1S3ZWG9	Single Protein	putative late blight resistance protein homolog R1B-16 (A0A1S3ZWG9_TOBAC)	LOC107791176	0	100	0	0	0	0	99.9188	3.4389	36.6906	Not Validated
1289	A0A1S4BKJ7	A0A1S4AHU6	A0A1S4AHU6, A0A1S4BKJ7	Related Proteins	uncharacterized protein LOC107809316 (A0A1S4BKJ7_TOBAC)	LOC107809316	0	92.4893	0	0	0	0	52.5537	3.4389	36.6906	Not Validated
1290	A0A1S4AYR8	A0A1S4BCZ6	A0A1S4AYR8, A0A1S4BCZ6	Related Proteins	cell division cycle and apoptosis regulator protein 1-like (A0A1S4AYR8_TOBAC)	LOC107802770	0	85.9738	0	0	0	0	154.469	3.4389	36.6906	Not Validated
1291	A0A1S4B3U8		A0A1S4B3U8	Single Protein	uncharacterized protein LOC107804187 (A0A1S4B3U8_TOBAC)	LOC107804187	0	88.8719	0	0	0	0	217.205	3.4389	36.6906	Not Validated
1292	A0A1S4BAX1	A0A1S4C388	A0A1S4BAX1, A0A1S4C388	Related Proteins	uncharacterized protein LOC107806392 (A0A1S4BAX1_TOBAC)	LOC107806392	0	82.7893	0	0	0	0	184.439	3.4389	36.6906	Not Validated
1293	A0A1S4CSC6	A0A1S4CSD0, A0A1S4CSL2	A0A1S4CSC6, A0A1S4CSD0, A0A1S4CSL2	Related Proteins	general negative regulator of transcription subunit 3 isoform X1 (A0A1S4CSC6_TOBAC)	LOC107822036	0	71.7799	0	0	0	0	93.2334	3.4389	36.6906	Not Validated
1294	A0A1S4CXS7	A0A1S4D295, A0A1S4D2Q4, A0A1S4D2Q9	A0A1S4CXS7, A0A1S4D295, A0A1S4D2Q4, A0A1S4D2Q9	Related Proteins	Protein SDA1 (A0A1S4CXS7_TOBAC)	LOC107823747	0	100	0	0	0	0	16.3041	3.4389	36.6906	Not Validated
1295	A0A1S3XQ39	A0A1S3Z6B1	A0A1S3XQ39, A0A1S3Z6B1	Related Proteins	coiled-coil domain-containing protein 22 homolog isoform X1 (A0A1S3XQ39_TOBAC)	LOC107767484	0	93.0636	0	0	0	0	58.8419	3.23471	36.6142	Not Validated
1296	A0A1S3XJD7	A0A1S4D5R8	A0A1S3XJD7, A0A1S4D5R8	Related Proteins	selenium-binding protein 1-like (A0A1S3XJD7_TOBAC)	LOC107765905	0	100	0	0	0	0	53.6686	3.23471	36.6142	Not Validated
1297	A0A1S3XZX6	A0A1S3YPI4	A0A1S3XZX6, A0A1S3YPI4	Related Proteins	dnaJ protein P58IPK homolog (A0A1S3XZX6_TOBAC)	LOC107770481	0	81.7048	0	0	0	0	53.8316	3.23471	36.6142	Not Validated
1298	A0A1S3YFM7		A0A1S3YFM7	Single Protein	protein NETWORKED 1A-like (A0A1S3YFM7_TOBAC)	LOC107775799	0	97.7848	0	0	0	0	218.18	3.23471	36.6142	Not Validated
1299	A0A1S3ZJI7		A0A1S3ZJI7	Single Protein	transcription factor MYB23-like (A0A1S3ZJI7_TOBAC)	LOC107787587	0	100	0	0	0	0	31.4196	3.23471	36.6142	Not Validated
1300	A0A1S4A2S3	A0A1S4DI07	A0A1S4A2S3, A0A1S4DI07	Related Proteins	ethanolamine-phosphate cytidylyltransferase-like (A0A1S4A2S3_TOBAC)	LOC107793098	0	80.6527	0	0	0	0	47.8272	3.23471	36.6142	Not Validated
1301	A0A1S4A771		A0A1S4A771	Single Protein	RING-H2 finger protein ATL63-like (A0A1S4A771_TOBAC)	LOC107794465	0	100	0	0	0	0	25.0931	3.23471	36.6142	Not Validated
1302	A0A1S4AJG4	A0A1S4AJS7	A0A1S4AJG4, A0A1S4AJS7	Related Proteins	uncharacterized protein LOC107798300 (A0A1S4AJG4_TOBAC)	LOC107798300	0	100	0	0	0	0	53.2382	3.23471	36.6142	Not Validated
1303	A0A1S4AMB0		A0A1S4AMB0	Single Protein	ankyrin repeat and zinc finger domain-containing protein 1-like (A0A1S4AMB0_TOBAC)	LOC107799232	0	100	0	0	0	0	77.2581	3.23471	36.6142	Not Validated
1304	A0A1S4APB6		A0A1S4APB6	Single Protein	uncharacterized protein LOC107799881 (A0A1S4APB6_TOBAC)	LOC107799881	0	89.6159	0	0	0	0	79.7761	3.23471	36.6142	Not Validated
1305	A0A1S4AUP6		A0A1S4AUP6	Single Protein	uncharacterized protein LOC107801415 (A0A1S4AUP6_TOBAC)	LOC107801415	0	85.9729	0	0	0	0	25.2804	3.23471	36.6142	Not Validated
1306	A0A1S3Z2V2	A0A1S4CPH7	A0A1S3Z2V2, A0A1S4CPH7	Related Proteins	glycerophosphodiester phosphodiesterase GDPDL7-like (A0A1S3Z2V2_TOBAC)	LOC107782162	0	71.8346	0	0	0	0	84.6842	3.36114	36.2595	Not Validated
1307	A0A1S3Z2R1	A0A1S4AJK2	A0A1S3Z2R1, A0A1S4AJK2	Related Proteins	arogenate dehydrogenase 2, chloroplastic-like (A0A1S3Z2R1_TOBAC)	LOC107782363	0	75.827	0	0	0	0	44.8221	3.33536	36.2595	Not Validated
1308	A0A1S3YF62		A0A1S3YF62	Single Protein	disease resistance protein RPM1-like (A0A1S3YF62_TOBAC)	LOC107775646	0	90.9728	0	0	0	0	130.69	3.29958	36.2595	Not Validated
1309	A0A1S3Z9Y6		A0A1S3Z9Y6	Single Protein	fructose-1,6-bisphosphatase, chloroplastic-like (A0A1S3Z9Y6_TOBAC)	LOC107784539	5.78313	74.6988	2	2	0.113042	0.00241935	45.8301	3.0103	35.8268	Not Validated
1310	A0A1S4B734	A0A1S3WYQ6, A0A1S3XK81, A0A1S3XKZ8, A0A1S3XZ35, A0A1S3YQA8, A0A1S3YYD9, A0A1S3Z4U5, A0A1S3Z619, A0A1S3ZEG4, A0A1S4A3E8, A0A1S4AG69, A0A1S4AR73, A0A1S4B4J8, A0A1S4BYE2, A0A1S4BYV7, A0A1S4C0G7, A0A1S4C7E1, A0A1S4CIE7, A0A1S4D2Y1, A0A1S4D632, A0A1S4DDN8	A0A1S3WYQ6, A0A1S3XK81, A0A1S3XKZ8, A0A1S3XZ35, A0A1S3YQA8, A0A1S3YYD9, A0A1S3Z4U5, A0A1S3Z619, A0A1S3ZEG4, A0A1S4A3E8, A0A1S4AG69, A0A1S4AR73, A0A1S4B4J8, A0A1S4B734, A0A1S4BYE2, A0A1S4BYV7, A0A1S4C0G7, A0A1S4C7E1, A0A1S4CIE7, A0A1S4D2Y1, A0A1S4D632, A0A1S4DDN8	Related Proteins	uncharacterized protein LOC107805211 (A0A1S4B734_TOBAC)	LOC107805211	0	100	0	0	0	0	18.23	3.0103	35.8268	Not Validated
1311	A0A1S3X5I5		A0A1S3X5I5	Single Protein	probable nucleoredoxin 1 (A0A1S3X5I5_TOBAC)	LOC107761428	0	93.4186	0	0	0	0	62.6641	3.0103	35.8268	Not Validated
1312	A0A1S3X5K7		A0A1S3X5K7	Single Protein	uncharacterized protein LOC107761288 (A0A1S3X5K7_TOBAC)	LOC107761288	0	100	0	0	0	0	30.7752	3.0103	35.8268	Not Validated
1313	A0A1S3XE54	A0A1S4DAR4	A0A1S3XE54, A0A1S4DAR4	Unrelated Proteins	uncharacterized protein LOC107764078 (A0A1S3XE54_TOBAC)	LOC107764078	0	85.3933	0	0	0	0	29.1607	3.0103	35.8268	Not Validated
1314	A0A1S3YK38	A0A1S4B8W6	A0A1S3YK38, A0A1S4B8W6	Related Proteins	uncharacterized protein LOC107777134 (A0A1S3YK38_TOBAC)	LOC107777134	0	100	0	0	0	0	11.9151	3.0103	35.8268	Not Validated
1315	A0A1S3YKV1	A0A1S4BCY2	A0A1S3YKV1, A0A1S4BCY2	Related Proteins	wound-induced basic protein (A0A1S3YKV1_TOBAC)	LOC107777382	0	100	0	0	0	0	5.44976	3.0103	35.8268	Not Validated
1316	A0A1S3YXU0	A0A1S3ZFY5, A0A1S3ZGF5, A0A1S3ZGH2	A0A1S3YXU0, A0A1S3ZFY5, A0A1S3ZGF5, A0A1S3ZGH2	Related Proteins	rab3 GTPase-activating protein non-catalytic subunit-like (A0A1S3YXU0_TOBAC)	LOC107780618	0	91.2921	0	0	0	0	39.9517	3.0103	35.8268	Not Validated
1317	A0A1S4B519		A0A1S4B519	Single Protein	F-box protein At4g35930-like (A0A1S4B519_TOBAC)	LOC107804485	0	100	0	0	0	0	31.4394	3.0103	35.8268	Not Validated
1318	A0A1S4BBK5	A0A1S4CNJ3, A0A1S4CNK6	A0A1S4BBK5, A0A1S4CNJ3, A0A1S4CNK6	Related Proteins	IRK-interacting protein-like (A0A1S4BBK5_TOBAC)	LOC107806545	0	100	0	0	0	0	54.6688	3.0103	35.8268	Not Validated
1319	A0A1S4CB05	A0A1S4CBH4	A0A1S4CB05, A0A1S4CBH4	Related Proteins	potassium channel KAT3-like isoform X1 (A0A1S4CB05_TOBAC)	LOC107817042	0	89.3408	0	0	0	0	82.2428	3.0103	35.8268	Not Validated
1320	A0A1S3YIZ0		A0A1S3YIZ0	Single Protein	Aconitate hydratase (A0A1S3YIZ0_TOBAC)	LOC107776610	3.35025	86.599	2	2	0.0502111	0.00087925	107.629	3.07249	35.7977	Not Validated
1321	A0A1S3Y9M0		A0A1S3Y9M0	Single Protein	Diacylglycerol kinase (A0A1S3Y9M0_TOBAC)	LOC107773804	0	93.5685	0	0	0	0	53.4003	3.07249	35.7977	Not Validated
1322	A0A1S3YVC0	A0A1S4CXX5	A0A1S3YVC0, A0A1S4CXX5	Related Proteins	SUPPRESSOR OF ABI3-5 (A0A1S3YVC0_TOBAC)	LOC107779923	0	87.2763	0	0	0	0	110.991	3.07249	35.7977	Not Validated
1323	A0A1S3ZWR2	A0A1S4DHD7, A0A1S4DHP6	A0A1S3ZWR2, A0A1S4DHD7, A0A1S4DHP6	Related Proteins	E3 ubiquitin-protein ligase UPL7-like (A0A1S3ZWR2_TOBAC)	LOC107791354	0	89.9281	0	0	0	0	125.44	3.07249	35.7977	Not Validated
1324	A0A1S4AF25		A0A1S4AF25	Single Protein	pollen-specific leucine-rich repeat extensin-like protein 4 (A0A1S4AF25_TOBAC)	LOC107796977	0	73.7589	0	0	0	0	46.5517	3.07249	35.7977	Not Validated
1325	A0A1S4B395		A0A1S4B395	Single Protein	pentatricopeptide repeat-containing protein At1g63330-like (A0A1S4B395_TOBAC)	LOC107804091	0	91.2218	0	0	0	0	96.2904	3.07249	35.7977	Not Validated
1326	A0A1S4BDF7		A0A1S4BDF7	Single Protein	protein Asterix-like (A0A1S4BDF7_TOBAC)	LOC107807080	0	62.7451	0	0	0	0	11.1406	3.07249	35.7977	Not Validated
1327	A0A1S4A805		A0A1S4A805	Single Protein	putative transcription elongation factor SPT5 homolog 1 (A0A1S4A805_TOBAC)	LOC107794764	0	95.1654	0	0	0	0	88.2633	3.15254	35.7414	Not Validated
1328	A0A1S3YCV0		A0A1S3YCV0	Single Protein	uncharacterized protein LOC107774711 (A0A1S3YCV0_TOBAC)	LOC107774711	0	93.6735	0	0	0	0	55.2316	3.28474	35.6589	Not Validated
1329	A0A1S3YPR1		A0A1S3YPR1	Single Protein	uncharacterized protein LOC107778463 (A0A1S3YPR1_TOBAC)	LOC107778463	0	84.492	0	0	0	0	61.6439	3.28474	35.6589	Not Validated
1330	A0A1S3ZJP9	A0A1S3ZK31	A0A1S3ZJP9, A0A1S3ZK31	Related Proteins	ubinuclein-1-like isoform X1 (A0A1S3ZJP9_TOBAC)	LOC107787647	0	89.243	0	0	0	0	82.6877	3.28474	35.6589	Not Validated
1331	A0A1S4B9Y7	A0A1S4CXW3	A0A1S4B9Y7, A0A1S4CXW3	Related Proteins	uncharacterized protein LOC107806133 (A0A1S4B9Y7_TOBAC)	LOC107806133	0	88.5556	0	0	0	0	100.07	3.28474	35.6589	Not Validated
1332	A0A1S4BXV4		A0A1S4BXV4	Single Protein	sugar carrier protein A-like (A0A1S4BXV4_TOBAC)	LOC107813037	0	71.7899	0	0	0	0	56.6989	3.28474	35.6589	Not Validated
1333	A0A1S3WXG8	A0A1S3WXM5, A0A1S3Y940, A0A1S3Y945	A0A1S3WXG8, A0A1S3WXM5, A0A1S3Y940, A0A1S3Y945	Related and Unrelated Proteins	probable inactive serine/threonine-protein kinase slob1 isoform X1 (A0A1S3WXG8_TOBAC)	LOC107759019	0	100	0	0	0	0	30.7716	2.77713	34.8	Not Validated
1334	A0A1S3XAR8	A0A1S4BW22	A0A1S3XAR8, A0A1S4BW22	Related Proteins	glycerophosphodiester phosphodiesterase GDPD3-like (A0A1S3XAR8_TOBAC)	LOC107763020	0	82.2917	0	0	0	0	43.8383	2.77713	34.8	Not Validated
1335	A0A1S3XXU6	A0A1S3XY32	A0A1S3XXU6, A0A1S3XY32	Related Proteins	mitochondrial phosphate carrier protein 1, mitochondrial-like isoform X1 (A0A1S3XXU6_TOBAC)	LOC107770017	0	77.7778	0	0	0	0	34.59	2.77713	34.8	Not Validated
1336	A0A1S3XYP0		A0A1S3XYP0	Single Protein	FBD-associated F-box protein At5g38590-like (A0A1S3XYP0_TOBAC)	LOC107770272	0	85.6557	0	0	0	0	56.1044	2.77713	34.8	Not Validated
1337	A0A1S3XZI7		A0A1S3XZI7	Single Protein	Uncharacterized protein (A0A1S3XZI7_TOBAC)	LOC107770514	0	86.4353	0	0	0	0	34.7432	2.77713	34.8	Not Validated
1338	A0A1S3Y7L2		A0A1S3Y7L2	Single Protein	TMV resistance protein N-like (A0A1S3Y7L2_TOBAC)	LOC107773258	0	100	0	0	0	0	21.1709	2.77713	34.8	Not Validated
1339	A0A1S3YW50	A0A1S4DAF4	A0A1S3YW50, A0A1S4DAF4	Related Proteins	LON peptidase N-terminal domain and RING finger protein 3-like (A0A1S3YW50_TOBAC)	LOC107780230	0	78.8991	0	0	0	0	23.8967	2.77713	34.8	Not Validated
1340	A0A1S3ZNS5	A0A1S3ZUV0	A0A1S3ZNS5, A0A1S3ZUV0	Related Proteins	uncharacterized protein LOC107788958 (A0A1S3ZNS5_TOBAC)	LOC107788958	0	89.2074	0	0	0	0	66.4534	2.77713	34.8	Not Validated
1341	A0A1S4A1H2		A0A1S4A1H2	Single Protein	sarcoplasmic reticulum histidine-rich calcium-binding protein-like (A0A1S4A1H2_TOBAC)	LOC107792799	0	100	0	0	0	0	39.0521	2.77713	34.8	Not Validated
1342	A0A1S4C4B7		A0A1S4C4B7	Single Protein	cytochrome P450 CYP72A219-like (A0A1S4C4B7_TOBAC)	LOC107814910	0	92.8412	0	0	0	0	51.1749	2.77713	34.8	Not Validated
1343	A0A1S4CWU1		A0A1S4CWU1	Single Protein	uncharacterized protein LOC107823479 (A0A1S4CWU1_TOBAC)	LOC107823479	0	100	0	0	0	0	28.4524	2.77713	34.8	Not Validated
1344	A0A1S4DMI6		A0A1S4DMI6	Single Protein	uncharacterized protein LOC107831393 (A0A1S4DMI6_TOBAC)	LOC107831393	0	100	0	0	0	0	18.1222	2.77713	34.8	Not Validated
1345	A0A1S3XSU6	A0A1S3Y8C4, A0A1S4AR41	A0A1S3XSU6, A0A1S3Y8C4, A0A1S4AR41	Related Proteins	ras-related protein RABA1f-like (A0A1S3XSU6_TOBAC)	LOC107768408	5.11628	100	1	1	0.0857111	0.00232558	23.9432	2.89722	33.7302	Not Validated
1346	A0A1S4CF99		A0A1S4CF99	Single Protein	DAG protein, chloroplastic-like (A0A1S4CF99_TOBAC)	LOC107818361	7.52212	100	1	0	0.0857111	0	25.3896	2.89722	33.7302	Not Validated
1347	A0A1S3X655	A0A1S4ADB2, A0A1S4BM44, A0A1S4BXK6, A0A1S4CD92	A0A1S3X655, A0A1S4ADB2, A0A1S4BM44, A0A1S4BXK6, A0A1S4CD92	Related Proteins	xyloglucan glycosyltransferase 4-like (A0A1S3X655_TOBAC)	LOC107761627	0	75.8725	0	0	0	0	75.8868	2.90714	33.7302	Not Validated
1348	A0A1S4CEK5	A0A1S4CEM8, A0A1S4CF46	A0A1S4CEK5, A0A1S4CEM8, A0A1S4CF46	Related Proteins	protein IQ-DOMAIN 31-like isoform X3 (A0A1S4CEK5_TOBAC)	LOC107818162	0	85.1724	0	0	0	0	63.4212	2.90714	33.7302	Not Validated
1349	A0A1S3WY04		A0A1S3WY04	Single Protein	uncharacterized mitochondrial protein AtMg00810-like (A0A1S3WY04_TOBAC)	LOC107759136	0	100	0	0	0	0	19.2368	2.89722	33.7302	Not Validated
1350	A0A1S3XDZ3		A0A1S3XDZ3	Single Protein	glutathione transferase GST 23-like (A0A1S3XDZ3_TOBAC)	LOC107764067	0	100	0	0	0	0	25.7926	2.89722	33.7302	Not Validated
1351	A0A1S3YC29		A0A1S3YC29	Single Protein	LOW QUALITY PROTEIN: protein transport protein SEC31 homolog B-like (A0A1S3YC29_TOBAC)	LOC107774522	0	66.6372	0	0	0	0	122.268	2.89722	33.7302	Not Validated
1352	A0A1S4AFQ6		A0A1S4AFQ6	Single Protein	probable LRR receptor-like serine/threonine-protein kinase At3g47570 (A0A1S4AFQ6_TOBAC)	LOC107797151	0	88.253	0	0	0	0	36.9319	2.89722	33.7302	Not Validated
1353	A0A1S4D8M8		A0A1S4D8M8	Single Protein	E3 ubiquitin-protein ligase COP1-like (A0A1S4D8M8_TOBAC)	LOC107827195	0	100	0	0	0	0	76.618	2.89722	33.7302	Not Validated
1354	A0A1S4AKT8		A0A1S4AKT8	Single Protein	probable LRR receptor-like serine/threonine-protein kinase At4g30520 (A0A1S4AKT8_TOBAC)	LOC107798790	0	73.3547	0	0	0	0	68.7951	2.63067	32.5397	Not Validated
1355	A0A1S3Y2A1		A0A1S3Y2A1	Single Protein	uncharacterized protein LOC107771417 (A0A1S3Y2A1_TOBAC)	LOC107771417	0	88.2507	0	0	0	0	42.9376	2.63067	32.5397	Not Validated
1356	A0A1S3Y8H3	A0A1S3YDV3	A0A1S3Y8H3, A0A1S3YDV3	Related Proteins	Methionine S-methyltransferase (A0A1S3Y8H3_TOBAC)	LOC107773392	0	86.5189	0	0	0	0	121.095	2.63067	32.5397	Not Validated
1357	A0A1S3Y929		A0A1S3Y929	Single Protein	probable LRR receptor-like serine/threonine-protein kinase At3g47570 (A0A1S3Y929_TOBAC)	LOC107773649	0	88.4758	0	0	0	0	30.3957	2.63067	32.5397	Not Validated
1358	A0A1S3YQK9		A0A1S3YQK9	Single Protein	pentatricopeptide repeat-containing protein At4g39530-like (A0A1S3YQK9_TOBAC)	LOC107778722	0	74.026	0	0	0	0	94.9821	2.63067	32.5397	Not Validated
1359	A0A1S3Z624		A0A1S3Z624	Single Protein	uncharacterized protein LOC107783467 (A0A1S3Z624_TOBAC)	LOC107783467	0	100	0	0	0	0	14.8959	2.63067	32.5397	Not Validated
1360	A0A1S3ZFX1	A0A1S4A2H7	A0A1S3ZFX1, A0A1S4A2H7	Related Proteins	psbP domain-containing protein 3, chloroplastic-like (A0A1S3ZFX1_TOBAC)	LOC107786300	0	88.2129	0	0	0	0	29.0309	2.95878	32.3529	Not Validated
1361	A0A1S3YPI9	A0A1S3YPQ3, A0A1S3ZVW4	A0A1S3YPI9, A0A1S3YPQ3, A0A1S3ZVW4	Related Proteins	uncharacterized protein LOC107778310 isoform X2 (A0A1S3YPI9_TOBAC)	LOC107778310	0	79.7701	0	0	0	0	47.5309	2.93296	32.3529	Not Validated
1362	A0A1S3YF09	A0A1S4BA72	A0A1S3YF09, A0A1S4BA72	Related Proteins	E3 ubiquitin-protein ligase KEG-like (A0A1S3YF09_TOBAC)	LOC107775515	0	83.4363	0	0	0	0	178.734	2.92797	32.3529	Not Validated
1363	A0A1S4ATX1	A0A1S4BGN0	A0A1S4ATX1, A0A1S4BGN0	Related Proteins	polyribonucleotide nucleotidyltransferase 1, chloroplastic-like (A0A1S4ATX1_TOBAC)	LOC107801244	0	68.6183	0	0	0	0	47.0255	2.92797	32.3529	Not Validated
1364	A0A1S4B868	A0A1S4B8B1, A0A1S4B8C4, A0A1S4B8C8, A0A1S4B8E8, A0A1S4B8L1	A0A1S4B868, A0A1S4B8B1, A0A1S4B8C4, A0A1S4B8C8, A0A1S4B8E8, A0A1S4B8L1	Related Proteins	uncharacterized protein LOC107805578 isoform X2 (A0A1S4B868_TOBAC)	LOC107805578	0	85.348	0	0	0	0	300.057	2.92797	32.3529	Not Validated
1365	A0A140G1S4		A0A140G1S4	Single Protein	Acetyl-coenzyme A carboxylase carboxyl transferase subunit beta (A0A140G1S4_TOBAC)	accD	0	60.7422	0	0	0	0	58.4354	2.92757	32.3529	Not Validated
1366	A0A1S3WXX4	A0A1S3XAM4	A0A1S3WXX4, A0A1S3XAM4	Related Proteins	Transmembrane 9 superfamily member (A0A1S3WXX4_TOBAC)	LOC107759103	0	60.7199	0	0	0	0	73.5006	2.92757	32.3529	Not Validated
1367	A0A1S3X1Z1		A0A1S3X1Z1	Single Protein	protein ROOT PRIMORDIUM DEFECTIVE 1-like (A0A1S3X1Z1_TOBAC)	LOC107760322	0	88.4342	0	0	0	0	64.8728	2.92757	32.3529	Not Validated
1368	A0A1S3Y2T7		A0A1S3Y2T7	Single Protein	uncharacterized protein LOC107771450 (A0A1S3Y2T7_TOBAC)	LOC107771450	0	100	0	0	0	0	16.4193	2.92757	32.3529	Not Validated
1369	A0A1S3Y5V2	A0A1S4A5H1, A0A1S4A5H5, A0A1S4CIQ1	A0A1S3Y5V2, A0A1S4A5H1, A0A1S4A5H5, A0A1S4CIQ1	Related Proteins	Peptidylprolyl isomerase (A0A1S3Y5V2_TOBAC)	LOC107772462	0	77.7778	0	0	0	0	27.7155	2.92757	32.3529	Not Validated
1370	A0A1S3Y7Z7		A0A1S3Y7Z7	Single Protein	cell division cycle 20.2, cofactor of APC complex-like (A0A1S3Y7Z7_TOBAC)	LOC107773142	0	87.033	0	0	0	0	50.4869	2.92757	32.3529	Not Validated
1371	A0A1S3YB16	A0A1S3YBB0, A0A1S3YC57, A0A1S3YC70	A0A1S3YB16, A0A1S3YBB0, A0A1S3YC57, A0A1S3YC70	Related Proteins	transcription factor bHLH35-like isoform X2 (A0A1S3YB16_TOBAC)	LOC107774314	0	83.6	0	0	0	0	28.17	2.92757	32.3529	Not Validated
1372	A0A1S3YJW9	A0A1S3YUA7	A0A1S3YJW9, A0A1S3YUA7	Related Proteins	histone-lysine N-methyltransferase, H3 lysine-9 specific SUVH4-like (A0A1S3YJW9_TOBAC)	LOC107776831	0	81.448	0	0	0	0	73.8657	2.92757	32.3529	Not Validated
1373	A0A1S3YND9	A0A1S3YNU4, A0A1S3YP40, A0A1S3YP78	A0A1S3YND9, A0A1S3YNU4, A0A1S3YP40, A0A1S3YP78	Related Proteins	uncharacterized protein LOC107778099 isoform X3 (A0A1S3YND9_TOBAC)	LOC107778099	0	81.3456	0	0	0	0	142.906	2.92757	32.3529	Not Validated
1374	A0A1S3ZEI6		A0A1S3ZEI6	Single Protein	craniofacial development protein 2-like (A0A1S3ZEI6_TOBAC)	LOC107785886	0	100	0	0	0	0	21.8638	2.92757	32.3529	Not Validated
1375	A0A1S3ZNJ9		A0A1S3ZNJ9	Single Protein	uncharacterized mitochondrial protein AtMg00860-like (A0A1S3ZNJ9_TOBAC)	LOC107788894	0	100	0	0	0	0	24.4627	2.92757	32.3529	Not Validated
1376	A0A1S4B0G6		A0A1S4B0G6	Single Protein	probable disease resistance RPP8-like protein 2 (A0A1S4B0G6_TOBAC)	LOC107803156	0	96.3095	0	0	0	0	96.8441	2.92757	32.3529	Not Validated
1377	A0A1S4CC01		A0A1S4CC01	Single Protein	extensin-2-like (A0A1S4CC01_TOBAC)	LOC107817205	0	89.5141	0	0	0	0	45.5609	2.92757	32.3529	Not Validated
1378	A0A1S4CU09		A0A1S4CU09	Single Protein	BEL1-like homeodomain protein 7 (A0A1S4CU09_TOBAC)	LOC107822441	0	68.4699	0	0	0	0	72.1555	2.92757	32.3529	Not Validated
1379	A0A1S4DHG0		A0A1S4DHG0	Single Protein	neutral ceramidase-like (A0A1S4DHG0_TOBAC)	LOC107829744	0	66.0116	0	0	0	0	94.9889	2.92757	32.3529	Not Validated
1380	D0FY46		D0FY46	Single Protein	MIS12 homologue (D0FY46_TOBAC)	NtMIS12-2	0	86.1789	0	0	0	0	27.7439	2.92757	32.3529	Not Validated
1381	A0A1S3ZP96	A0A1S4AHV4, A0A1S4D755	A0A1S3ZP96, A0A1S4AHV4, A0A1S4D755	Related Proteins	pumilio homolog 23-like (A0A1S3ZP96_TOBAC)	LOC107788955	0	94.9422	0	0	0	0	77.0989	2.7378	32.2957	Not Validated
1382	A0A1S3XAH3	A0A1S3Z242	A0A1S3XAH3, A0A1S3Z242	Related Proteins	cytochrome c oxidase subunit 6a, mitochondrial-like (A0A1S3XAH3_TOBAC)	LOC107762877	0	100	0	0	0	0	11.0856	2.62022	32.2709	Not Validated
1383	A0A1S3Y5R6	A0A1S3ZYS6, A0A1S4C599	A0A1S3Y5R6, A0A1S3ZYS6, A0A1S4C599	Related Proteins	pre-mRNA-splicing factor 38-like (A0A1S3Y5R6_TOBAC)	LOC107772253	0	91.8848	0	0	0	0	46.1983	2.62022	32.2709	Not Validated
1384	A0A1S4AIB3	A0A1S4DHH6	A0A1S4AIB3, A0A1S4DHH6	Related Proteins	glutamate--glyoxylate aminotransferase 2-like (A0A1S4AIB3_TOBAC)	LOC107797758	8.24524	75.6871	2	2	0.110336	0.00209497	52.3727	2.85966	31.4607	Not Validated
1385	A0A1S3ZCA5		A0A1S3ZCA5	Single Protein	LRR receptor-like serine/threonine-protein kinase GSO1 (A0A1S3ZCA5_TOBAC)	LOC107785146	0	76.5258	0	0	0	0	70.3519	2.87634	31.4607	Not Validated
1386	A0A1S4AP14		A0A1S4AP14	Single Protein	UV-B-induced protein At3g17800, chloroplastic-like (A0A1S4AP14_TOBAC)	LOC107799850	0	100	0	0	0	0	43.4816	2.80629	31.4607	Not Validated
1387	A0A1S4C193	A0A1S3ZYC4, A0A1S4A8Y6, A0A1S4C180	A0A1S3ZYC4, A0A1S4A8Y6, A0A1S4C180, A0A1S4C193	Related Proteins	B3 domain-containing protein REM10-like isoform X2 (A0A1S4C193_TOBAC)	LOC107814101	0	100	0	0	0	0	38.8955	2.55893	28.1853	Not Validated
1388	A0A1S3X4K6		A0A1S3X4K6	Single Protein	autophagy-related protein 18a-like (A0A1S3X4K6_TOBAC)	LOC107761237	0	77.3585	0	0	0	0	35.7679	2.55893	28.1853	Not Validated
1389	A0A1S3X4M8		A0A1S3X4M8	Single Protein	probable glycosyltransferase At5g03795 (A0A1S3X4M8_TOBAC)	LOC107761025	0	93.1818	0	0	0	0	55.3322	2.55893	28.1853	Not Validated
1390	A0A1S3XSM4	A0A1S4CLK2	A0A1S3XSM4, A0A1S4CLK2	Related Proteins	uncharacterized protein LOC107768282 (A0A1S3XSM4_TOBAC)	LOC107768282	0	100	0	0	0	0	14.397	2.55893	28.1853	Not Validated
1391	A0A1S3XX73	A0A1S3XX75, A0A1S3XXE2, A0A1S3XXE8, A0A1S3XXW5, A0A1S4AUP9, A0A1S4AUX9	A0A1S3XX73, A0A1S3XX75, A0A1S3XXE2, A0A1S3XXE8, A0A1S3XXW5, A0A1S4AUP9, A0A1S4AUX9	Related Proteins	Histone-lysine N-methyltransferase (A0A1S3XX73_TOBAC)	LOC107769800	0	94.3373	0	0	0	0	92.8891	2.55893	28.1853	Not Validated
1392	A0A1S3Y6L7		A0A1S3Y6L7	Single Protein	protein NBR1 homolog (A0A1S3Y6L7_TOBAC)	LOC107772919	0	82.325	0	0	0	0	91.9654	2.55893	28.1853	Not Validated
1393	A0A1S3YAC8	A0A1S4CTV1, A0A1S4CU74	A0A1S3YAC8, A0A1S4CTV1, A0A1S4CU74	Related Proteins	phosphate transporter PHO1 homolog 9-like isoform X1 (A0A1S3YAC8_TOBAC)	LOC107774037	0	83.724	0	0	0	0	89.2593	2.55893	28.1853	Not Validated
1394	A0A1S3YFA6		A0A1S3YFA6	Single Protein	uncharacterized protein LOC107775699 (A0A1S3YFA6_TOBAC)	LOC107775699	0	100	0	0	0	0	20.3668	2.55893	28.1853	Not Validated
1395	A0A1S3YS93	A0A1S3Z8Q5	A0A1S3YS93, A0A1S3Z8Q5	Related Proteins	Exocyst complex component (A0A1S3YS93_TOBAC)	LOC107778997	0	75.8534	0	0	0	0	89.3008	2.55893	28.1853	Not Validated
1396	A0A1S3YVE3		A0A1S3YVE3	Single Protein	F-box protein At-B-like (A0A1S3YVE3_TOBAC)	LOC107780256	0	87.8689	0	0	0	0	67.643	2.55893	28.1853	Not Validated
1397	A0A1S3YXS2	A0A1S4D6N8	A0A1S3YXS2, A0A1S4D6N8	Related Proteins	uncharacterized protein LOC107780603 (A0A1S3YXS2_TOBAC)	LOC107780603	0	90.5473	0	0	0	0	45.0295	2.55893	28.1853	Not Validated
1398	A0A1S3Z1U3	A0A1S3Z1U7, A0A1S3Z1X7, A0A1S3Z1Z7	A0A1S3Z1U3, A0A1S3Z1U7, A0A1S3Z1X7, A0A1S3Z1Z7	Related Proteins	probable amino acid permease 7 isoform X1 (A0A1S3Z1U3_TOBAC)	LOC107782112	0	53.1183	0	0	0	0	51.4448	2.55893	28.1853	Not Validated
1399	A0A1S3Z1V3		A0A1S3Z1V3	Single Protein	uncharacterized protein LOC107782075 (A0A1S3Z1V3_TOBAC)	LOC107782075	0	100	0	0	0	0	12.7387	2.55893	28.1853	Not Validated
1400	A0A1S3Z314	A0A1S4CRU9, A0A1S4DID7	A0A1S3Z314, A0A1S4CRU9, A0A1S4DID7	Related Proteins	Reticulon-like protein (A0A1S3Z314_TOBAC)	LOC107782454	0	65.7795	0	0	0	0	29.6549	2.55893	28.1853	Not Validated
1401	A0A1S3Z9Q1		A0A1S3Z9Q1	Single Protein	uncharacterized protein LOC107784450 isoform X1 (A0A1S3Z9Q1_TOBAC)	LOC107784450	0	83.4646	0	0	0	0	59.6279	2.55893	28.1853	Not Validated
1402	A0A1S3ZHE8		A0A1S3ZHE8	Single Protein	uncharacterized protein LOC107786870 (A0A1S3ZHE8_TOBAC)	LOC107786870	0	83.2432	0	0	0	0	20.7655	2.55893	28.1853	Not Validated
1403	A0A1S3ZL71		A0A1S3ZL71	Single Protein	glycine-rich RNA-binding protein RZ1A-like (A0A1S3ZL71_TOBAC)	LOC107788147	0	76.0563	0	0	0	0	14.7143	2.55893	28.1853	Not Validated
1404	A0A1S3ZVN9		A0A1S3ZVN9	Single Protein	SH3 domain-containing protein 2 (A0A1S3ZVN9_TOBAC)	LOC107790934	0	81.3514	0	0	0	0	41.2409	2.55893	28.1853	Not Validated
1405	A0A1S3ZYS3	A0A1S4AHB4	A0A1S3ZYS3, A0A1S4AHB4	Related Proteins	uncharacterized protein LOC107791884 (A0A1S3ZYS3_TOBAC)	LOC107791884	0	77.6224	0	0	0	0	47.7491	2.55893	28.1853	Not Validated
1406	A0A1S4A590		A0A1S4A590	Single Protein	uncharacterized protein LOC107793842 isoform X4 (A0A1S4A590_TOBAC)	LOC107793842	0	100	0	0	0	0	23.4554	2.55893	28.1853	Not Validated
1407	A0A1S4A7T0	A0A1S4ABN8, A0A1S4CLI2	A0A1S4A7T0, A0A1S4ABN8, A0A1S4CLI2	Related Proteins	long chain acyl-CoA synthetase 4-like (A0A1S4A7T0_TOBAC)	LOC107794693	0	75.9455	0	0	0	0	73.5088	2.55893	28.1853	Not Validated
1408	A0A1S4B5E8	A0A1S4BYR7	A0A1S4B5E8, A0A1S4BYR7	Related Proteins	Alanine--tRNA ligase (A0A1S4B5E8_TOBAC)	LOC107804690	0	85.1996	0	0	0	0	112.759	2.55893	28.1853	Not Validated
1409	A0A1S4BJR7		A0A1S4BJR7	Single Protein	Hexosyltransferase (A0A1S4BJR7_TOBAC)	LOC107809018	0	100	0	0	0	0	46.1896	2.55893	28.1853	Not Validated
1410	A0A1S4BKU6		A0A1S4BKU6	Single Protein	paired amphipathic helix protein Sin3-like 4 (A0A1S4BKU6_TOBAC)	LOC107809360	0	91.0934	0	0	0	0	156.51	2.55893	28.1853	Not Validated
1411	A0A1S4BT38	A0A1S4DI36	A0A1S4BT38, A0A1S4DI36	Related Proteins	kinetochore protein Spc25-like (A0A1S4BT38_TOBAC)	LOC107811527	0	100	0	0	0	0	37.1753	2.55893	28.1853	Not Validated
1412	A0A1S4BYW6		A0A1S4BYW6	Single Protein	uncharacterized protein LOC107813291 (A0A1S4BYW6_TOBAC)	LOC107813291	0	100	0	0	0	0	22.3639	2.55893	28.1853	Not Validated
1413	A0A1S4CIS6	A0A1S4DS11	A0A1S4CIS6, A0A1S4DS11	Related Proteins	Hexosyltransferase (A0A1S4CIS6_TOBAC)	LOC107819505	0	100	0	0	0	0	38.3882	2.55893	28.1853	Not Validated
1414	A0A1S4CR51		A0A1S4CR51	Single Protein	1-aminocyclopropane-1-carboxylate oxidase homolog 1-like (A0A1S4CR51_TOBAC)	LOC107821666	0	81.3814	0	0	0	0	37.2941	2.55893	28.1853	Not Validated
1415	A0A1S4DI53		A0A1S4DI53	Single Protein	uncharacterized protein LOC107830112 (A0A1S4DI53_TOBAC)	LOC107830112	0	84.1492	0	0	0	0	192.609	2.55893	28.1853	Not Validated
1416	A0A1S4DK28		A0A1S4DK28	Single Protein	radial spoke head 10 homolog B-like (A0A1S4DK28_TOBAC)	LOC107830638	0	91.5459	0	0	0	0	46.3939	2.55893	28.1853	Not Validated
1417	B6VRE6		B6VRE6	Single Protein	Isoflavone reductase homolog A622-like (A622L_TOBAC)	A622L	0	79.0323	0	0	0	0	34.6302	2.55893	28.1853	Not Validated
1418	A0A1S4D6D5		A0A1S4D6D5	Single Protein	small subunit processome component 20 homolog (A0A1S4D6D5_TOBAC)	LOC107826465	0	90.1456	0	0	0	0	304.646	2.60301	27.8226	Not Validated
1419	A0A1S3XIF6		A0A1S3XIF6	Single Protein	uncharacterized protein LOC107765548 (A0A1S3XIF6_TOBAC)	LOC107765548	0	100	0	0	0	0	26.1965	2.60301	27.8226	Not Validated
1420	A0A1S3XMA2	A0A1S4BA90	A0A1S3XMA2, A0A1S4BA90	Related Proteins	putative multidrug resistance protein (A0A1S3XMA2_TOBAC)	LOC107766659	0	84.5664	0	0	0	0	137.605	2.60301	27.8226	Not Validated
1421	A0A1S3XMH3	A0A1S3XMR9	A0A1S3XMH3, A0A1S3XMR9	Related Proteins	uncharacterized protein LOC107766789 isoform X1 (A0A1S3XMH3_TOBAC)	LOC107766789	0	75.0809	0	0	0	0	34.6628	2.60301	27.8226	Not Validated
1422	A0A1S3Z469	A0A1S4CHF7	A0A1S3Z469, A0A1S4CHF7	Related Proteins	inactive TPR repeat-containing thioredoxin TTL3-like (A0A1S3Z469_TOBAC)	LOC107782825	0	100	0	0	0	0	70.0535	2.60301	27.8226	Not Validated
1423	A0A1S4ACB9	A0A1S3Z4A9	A0A1S3Z4A9, A0A1S4ACB9	Related Proteins	receptor-like protein 12 isoform X1 (A0A1S4ACB9_TOBAC)	LOC107795988	0	76.0465	0	0	0	0	96.7236	2.60301	27.8226	Not Validated
1424	A0A1S3Z6W0		A0A1S3Z6W0	Single Protein	ribosomal RNA large subunit methyltransferase E-like (A0A1S3Z6W0_TOBAC)	LOC107783708	0	100	0	0	0	0	24.864	2.60301	27.8226	Not Validated
1425	A0A1S3ZVM5	A0A1S3ZVS1	A0A1S3ZVM5, A0A1S3ZVS1	Related Proteins	lysine-specific demethylase JMJ25-like isoform X1 (A0A1S3ZVM5_TOBAC)	LOC107790961	0	94.854	0	0	0	0	80.6122	2.60301	27.8226	Not Validated
1426	A0A1S4AT37	A0A1S4ATS1, A0A1S4CUJ0, A0A1S4CUV4	A0A1S4AT37, A0A1S4ATS1, A0A1S4CUJ0, A0A1S4CUV4	Related Proteins	uncharacterized protein LOC107801135 isoform X1 (A0A1S4AT37_TOBAC)	LOC107801135	0	83.0835	0	0	0	0	54.1029	2.60301	27.8226	Not Validated
1427	A0A1S4AUI3	A0A1S4AUK5, A0A1S4B6G0	A0A1S4AUI3, A0A1S4AUK5, A0A1S4B6G0	Related Proteins	Glucose-6-phosphate 1-epimerase (A0A1S4AUI3_TOBAC)	LOC107801442	0	100	0	0	0	0	32.2758	2.60301	27.8226	Not Validated
1428	A0A1S4AYQ4		A0A1S4AYQ4	Single Protein	aspartic proteinase-like protein 2 (A0A1S4AYQ4_TOBAC)	LOC107802751	0	58.0866	0	0	0	0	48.2457	2.60301	27.8226	Not Validated
1429	A0A1S4BIQ5	A0A1S4BIQ8, A0A1S4BIR1, A0A1S4BIV6, A0A1S4C6R0, A0A1S4C702	A0A1S4BIQ5, A0A1S4BIQ8, A0A1S4BIR1, A0A1S4BIV6, A0A1S4C6R0, A0A1S4C702	Related Proteins	trihelix transcription factor ASIL2-like isoform X2 (A0A1S4BIQ5_TOBAC)	LOC107808728	0	77.6786	0	0	0	0	39.3443	2.60301	27.8226	Not Validated
1430	A0A1S4BQS7	A0A1S4BQU2, A0A1S4C0Z5	A0A1S4BQS7, A0A1S4BQU2, A0A1S4C0Z5	Related Proteins	MATH domain-containing protein At5g43560-like isoform X1 (A0A1S4BQS7_TOBAC)	LOC107810913	0	80.3665	0	0	0	0	127.096	2.60301	27.8226	Not Validated
1431	A0A1S4D1X7		A0A1S4D1X7	Single Protein	pentatricopeptide repeat-containing protein At5g15280-like (A0A1S4D1X7_TOBAC)	LOC107825105	0	94.3639	0	0	0	0	141.32	2.60301	27.8226	Not Validated
1432	A0A1S4DB70		A0A1S4DB70	Single Protein	mRNA-capping enzyme-like isoform X3 (A0A1S4DB70_TOBAC)	LOC107827890	0	93.8931	0	0	0	0	61.7092	2.60301	27.8226	Not Validated
1433	A0A1S4DEN6		A0A1S4DEN6	Single Protein	agamous-like MADS-box protein AGL62 (A0A1S4DEN6_TOBAC)	LOC107828933	0	64.5	0	0	0	0	22.3692	2.60301	27.8226	Not Validated
1434	A0A1S4DPA2		A0A1S4DPA2	Single Protein	uncharacterized protein LOC107831964 (A0A1S4DPA2_TOBAC)	LOC107831964	0	78.7162	0	0	0	0	34.8796	2.60301	27.8226	Not Validated
1435	A0A1S3XE16	A0A1S3ZFB6	A0A1S3XE16, A0A1S3ZFB6	Related Proteins	60S ribosomal protein L5-like (A0A1S3XE16_TOBAC)	LOC107764090	6.31229	100	2	2	0.0857111	0.00249169	34.5439	2.52998	26.4493	Not Validated
1436	Q6TXM4	A0A1S3YCA2, A0A1S3YRL0, A0A1S4B5N5	A0A1S3YCA2, A0A1S3YRL0, A0A1S4B5N5, Q6TXM4	Related Proteins	Plasma membrane ATPase (Q6TXM4_TOBAC)	nha1	1.57729	84.5426	1	1	0.0226069	0.000414594	104.561	2.52998	26.4493	Not Validated
1437	A0A1S4B8Y7		A0A1S4B8Y7	Single Protein	probable sucrose-phosphate synthase 1 (A0A1S4B8Y7_TOBAC)	LOC107805820	0	84.0038	0	0	0	0	116.965	2.52998	26.4493	Not Validated
1438	A0A1S3X9X6	A0A1S3XX92, A0A1S3ZKW1, A0A1S4D4K2, A0A1S4DEI4	A0A1S3X9X6, A0A1S3XX92, A0A1S3ZKW1, A0A1S4D4K2, A0A1S4DEI4	Related Proteins	uncharacterized protein LOC107762833 (A0A1S3X9X6_TOBAC)	LOC107762833	0	86.7647	0	0	0	0	53.8505	2.52998	26.4493	Not Validated
1439	A0A1S3XYX1		A0A1S3XYX1	Single Protein	uncharacterized protein LOC107770263 (A0A1S3XYX1_TOBAC)	LOC107770263	0	100	0	0	0	0	28.14	2.52998	26.4493	Not Validated
1440	A0A1S3XZZ1	A0A1S3YC43	A0A1S3XZZ1, A0A1S3YC43	Related Proteins	phosphatidylinositol N-acetylglucosaminyltransferase gpi3 subunit-like isoform X1 (A0A1S3XZZ1_TOBAC)	LOC107770496	0	91.9643	0	0	0	0	50.7063	2.52998	26.4493	Not Validated
1441	A0A1S3Y6W4	A0A1S4CN42	A0A1S3Y6W4, A0A1S4CN42	Related Proteins	uncharacterized protein LOC107773024 (A0A1S3Y6W4_TOBAC)	LOC107773024	0	100	0	0	0	0	19.4537	2.52998	26.4493	Not Validated
1442	A0A1S3Z0P4		A0A1S3Z0P4	Single Protein	uncharacterized protein LOC107781791 isoform X2 (A0A1S3Z0P4_TOBAC)	LOC107781791	0	84.3602	0	0	0	0	24.1461	2.52998	26.4493	Not Validated
1443	A0A1S3ZIW6	A0A1S3ZJ42, A0A1S3ZJM9	A0A1S3ZIW6, A0A1S3ZJ42, A0A1S3ZJM9	Related Proteins	protein WVD2-like 7 isoform X3 (A0A1S3ZIW6_TOBAC)	LOC107787378	0	83.9945	0	0	0	0	81.7435	2.52998	26.4493	Not Validated
1444	A0A1S3ZST9		A0A1S3ZST9	Single Protein	pentatricopeptide repeat-containing protein At1g50270-like (A0A1S3ZST9_TOBAC)	LOC107790084	0	88.3987	0	0	0	0	68.825	2.52998	26.4493	Not Validated
1445	A0A1S4AHR6	A0A1S4CCB8	A0A1S4AHR6, A0A1S4CCB8	Related Proteins	vesicle-fusing ATPase-like (A0A1S4AHR6_TOBAC)	LOC107797742	0	91.3396	0	0	0	0	80.8557	2.52998	26.4493	Not Validated
1446	A0A1S4B1V9		A0A1S4B1V9	Single Protein	cytochrome P450 98A2-like (A0A1S4B1V9_TOBAC)	LOC107803600	0	77.1037	0	0	0	0	58.0159	2.52998	26.4493	Not Validated
1447	A0A1S4BPU4		A0A1S4BPU4	Single Protein	homeobox-leucine zipper protein ATHB-7-like (A0A1S4BPU4_TOBAC)	LOC107810623	0	100	0	0	0	0	25.7787	2.52998	26.4493	Not Validated
1448	A0A1S4BRN6		A0A1S4BRN6	Single Protein	LOB domain-containing protein 41-like (A0A1S4BRN6_TOBAC)	LOC107811176	0	85.1695	0	0	0	0	25.5667	2.52998	26.4493	Not Validated
1449	A0A1S4CJ60		A0A1S4CJ60	Single Protein	uncharacterized mitochondrial protein AtMg00810-like (A0A1S4CJ60_TOBAC)	LOC107819430	0	100	0	0	0	0	13.6681	2.52998	26.4493	Not Validated
1450	A0A1S4CYB5	A0A1S4CYD7	A0A1S4CYB5, A0A1S4CYD7	Related Proteins	Histone deacetylase (A0A1S4CYB5_TOBAC)	LOC107823928	0	92.5581	0	0	0	0	48.8476	2.52998	26.4493	Not Validated
1451	A0A1S4CYC8	A0A1S4D709, A9QLK7	A0A1S4CYC8, A0A1S4D709, A9QLK7	Related Proteins	protein At-4/1-like (A0A1S4CYC8_TOBAC)	LOC107823974	0	100	0	0	0	0	29.7392	2.52998	26.4493	Not Validated
1452	A0A1S4DDK8		A0A1S4DDK8	Single Protein	protein SENESCENCE-ASSOCIATED GENE 21, mitochondrial (A0A1S4DDK8_TOBAC)	LOC107828667	0	100	0	0	0	0	10.4804	2.52998	26.4493	Not Validated
1453	A0A1S4B6J5	A0A1S4DM70, A0A1S4DMZ2	A0A1S4B6J5, A0A1S4DM70, A0A1S4DMZ2	Related Proteins	adenylate kinase 4-like (A0A1S4B6J5_TOBAC)	LOC107805011	3.71901	100	1	1	0.0746078	0.00206612	26.522	2.50108	26.3941	Not Validated
1454	A0A1S3Y542		A0A1S3Y542	Single Protein	Acetyltransferase component of pyruvate dehydrogenase complex (A0A1S3Y542_TOBAC)	LOC107772318	9.70696	100	4	4	0.154782	0.00127188	58.887	2.48501	24.5059	Not Validated
1455	A0A1S4DIW4	A0A1S3X537, A0A1S3XAA5, A0A1S3XNG6, A0A1S3XYC5, A0A1S3Z5T4, A0A1S3ZR93, A0A1S3ZZG1, A0A1S4AFI5, A0A1S4AWX7, A0A1S4B8Q1, A0A1S4BG22, A0A1S4DEN7, A0A1S4DEX8, A0A1S4DHZ1	A0A1S3X537, A0A1S3XAA5, A0A1S3XNG6, A0A1S3XYC5, A0A1S3Z5T4, A0A1S3ZR93, A0A1S3ZZG1, A0A1S4AFI5, A0A1S4AWX7, A0A1S4B8Q1, A0A1S4BG22, A0A1S4DEN7, A0A1S4DEX8, A0A1S4DHZ1, A0A1S4DIW4	Related Proteins	uncharacterized protein LOC107830328 (A0A1S4DIW4_TOBAC)	LOC107830328	0	100	0	0	0	0	40.0171	2.48501	24.5059	Not Validated
1456	A0A1S3XAQ6		A0A1S3XAQ6	Single Protein	protein LONGIFOLIA 2-like (A0A1S3XAQ6_TOBAC)	LOC107763080	0	96.0499	0	0	0	0	109.298	2.48501	24.5059	Not Validated
1457	A0A1S3XYJ1	A0A1S3XYK7	A0A1S3XYJ1, A0A1S3XYK7	Related Proteins	probable transcriptional regulator SLK2 isoform X1 (A0A1S3XYJ1_TOBAC)	LOC107770245	0	78.2554	0	0	0	0	87.6501	2.48501	24.5059	Not Validated
1458	A0A1S3XZU7	A0A1S4CGC6	A0A1S3XZU7, A0A1S4CGC6	Related Proteins	CWF19-like protein 2 (A0A1S3XZU7_TOBAC)	LOC107770651	0	95.3046	0	0	0	0	89.969	2.48501	24.5059	Not Validated
1459	A0A1S3Y935	A0A1S3Y9I0, A0A1S3YA13, A0A1S3YA29	A0A1S3Y935, A0A1S3Y9I0, A0A1S3YA13, A0A1S3YA29	Related Proteins	cysteine-rich repeat secretory protein 3-like isoform X2 (A0A1S3Y935_TOBAC)	LOC107773938	0	85.0498	0	0	0	0	32.2399	2.48501	24.5059	Not Validated
1460	A0A1S3YAZ8	A0A1S3YB36	A0A1S3YAZ8, A0A1S3YB36	Related Proteins	uncharacterized protein LOC107774414 isoform X2 (A0A1S3YAZ8_TOBAC)	LOC107774414	0	80.9035	0	0	0	0	107.687	2.48501	24.5059	Not Validated
1461	A0A1S4BII1	A0A1S3YVC2	A0A1S3YVC2, A0A1S4BII1	Related Proteins	5'-3' exoribonuclease (A0A1S4BII1_TOBAC)	LOC107808663	0	87.7766	0	0	0	0	108.288	2.48501	24.5059	Not Validated
1462	A0A1S3YX17		A0A1S3YX17	Single Protein	Beta-amylase (A0A1S3YX17_TOBAC)	LOC107780374	0	86.9646	0	0	0	0	59.4403	2.48501	24.5059	Not Validated
1463	A0A1S3YXN2	A0A1S4BTD2	A0A1S3YXN2, A0A1S4BTD2	Related Proteins	receptor-like protein 12 (A0A1S3YXN2_TOBAC)	LOC107780860	0	88.0576	0	0	0	0	78.4684	2.48501	24.5059	Not Validated
1464	A0A1S3YZK1		A0A1S3YZK1	Single Protein	myosin-6-like (A0A1S3YZK1_TOBAC)	LOC107781370	0	90.873	0	0	0	0	171.583	2.48501	24.5059	Not Validated
1465	A0A1S4AAT0		A0A1S4AAT0	Single Protein	uncharacterized protein LOC107795555 (A0A1S4AAT0_TOBAC)	LOC107795555	0	80.6723	0	0	0	0	39.3405	2.48501	24.5059	Not Validated
1466	A0A1S4B1T9	A0A1S4B267	A0A1S4B1T9, A0A1S4B267	Related Proteins	uncharacterized protein LOC107803555 isoform X1 (A0A1S4B1T9_TOBAC)	LOC107803555	0	78.6325	0	0	0	0	64.4216	2.48501	24.5059	Not Validated
1467	A0A1S4B7Z2	A0A1S4CV59	A0A1S4B7Z2, A0A1S4CV59	Related Proteins	respiratory burst oxidase homolog protein A (A0A1S4B7Z2_TOBAC)	LOC107805462	0	84.8233	0	0	0	0	109.292	2.48501	24.5059	Not Validated
1468	A0A1S4BRW8	A0A1S4BRW9, A0A1S4BS59, A0A1S4DFC7	A0A1S4BRW8, A0A1S4BRW9, A0A1S4BS59, A0A1S4DFC7	Related Proteins	lanC-like protein GCL2 isoform X1 (A0A1S4BRW8_TOBAC)	LOC107811261	0	83.5586	0	0	0	0	49.9019	2.48501	24.5059	Not Validated
1469	A0A1S4CQB0		A0A1S4CQB0	Single Protein	probable 1-acyl-sn-glycerol-3-phosphate acyltransferase 4 (A0A1S4CQB0_TOBAC)	LOC107821334	0	100	0	0	0	0	40.8976	2.48501	24.5059	Not Validated
1470	A0A1S4DQE4		A0A1S4DQE4	Single Protein	protein TRAUCO-like (A0A1S4DQE4_TOBAC)	LOC107832330	0	85.9833	0	0	0	0	52.9448	2.48501	24.5059	Not Validated
1471	A0A1S4BIV6		A0A1S4BIV6	Single Protein	trihelix transcription factor ASIL2-like isoform X3 (A0A1S4BIV6_TOBAC)	LOC107808728	0	77.4775	0	0	0	0	38.8531	2.45388	23.5772	Not Validated
1472	A0A1S3X408	A0A1S3YDI0, A0A1S4ABU6, A0A1S4AV95, A0A1S4B5K2, A0A1S4BLE9, A0A1S4BUM5, A0A1S4CGH6, A0A1S4D1R5	A0A1S3X408, A0A1S3YDI0, A0A1S4ABU6, A0A1S4AV95, A0A1S4B5K2, A0A1S4BLE9, A0A1S4BUM5, A0A1S4CGH6, A0A1S4D1R5	Related Proteins	uncharacterized protein LOC107761071 (A0A1S3X408_TOBAC)	LOC107761071	0	100	0	0	0	0	36.3962	2.45388	23.5772	Not Validated
1473	A0A1S3XHK2	A0A1S3XHR4, A0A1S3XHX4, A0A1S4CNU0, A0A1S4CNW8, A0A1S4CPE8	A0A1S3XHK2, A0A1S3XHR4, A0A1S3XHX4, A0A1S4CNU0, A0A1S4CNW8, A0A1S4CPE8	Related Proteins	ATP-dependent DNA helicase Q-like 4A isoform X1 (A0A1S3XHK2_TOBAC)	LOC107765327	0	88.6172	0	0	0	0	132.506	2.45388	23.5772	Not Validated
1474	A0A1S3XL37		A0A1S3XL37	Single Protein	uncharacterized protein LOC107766303 (A0A1S3XL37_TOBAC)	LOC107766303	0	96.2585	0	0	0	0	100.278	2.45388	23.5772	Not Validated
1475	A0A1S3YDW4	A0A1S3ZMP5	A0A1S3YDW4, A0A1S3ZMP5	Related Proteins	protein NEDD1-like (A0A1S3YDW4_TOBAC)	LOC107775211	0	80.0766	0	0	0	0	85.2917	2.45388	23.5772	Not Validated
1476	A0A1S3YUJ4	A0A1S4DLL8	A0A1S3YUJ4, A0A1S4DLL8	Related Proteins	uncharacterized protein LOC107779949 (A0A1S3YUJ4_TOBAC)	LOC107779949	0	92.766	0	0	0	0	54.3024	2.45388	23.5772	Not Validated
1477	A0A1S3YWA0		A0A1S3YWA0	Single Protein	uncharacterized protein LOC107780574 (A0A1S3YWA0_TOBAC)	LOC107780574	0	67.9537	0	0	0	0	28.4043	2.45388	23.5772	Not Validated
1478	A0A1S4A3N9		A0A1S4A3N9	Single Protein	uncharacterized protein LOC107793393 (A0A1S4A3N9_TOBAC)	LOC107793393	0	83.6623	0	0	0	0	105.911	2.45388	23.5772	Not Validated
1479	A0A1S4AB26	A0A1S4AB78	A0A1S4AB26, A0A1S4AB78	Related Proteins	uncharacterized protein LOC107795693 isoform X4 (A0A1S4AB26_TOBAC)	LOC107795693	0	85.8974	0	0	0	0	25.1505	2.45388	23.5772	Not Validated
1480	A0A1S4BRX9		A0A1S4BRX9	Single Protein	probable leucine-rich repeat receptor-like protein kinase At1g68400 (A0A1S4BRX9_TOBAC)	LOC107811184	0	86.4821	0	0	0	0	69.7124	2.45388	23.5772	Not Validated
1481	A0A1S4CRD3		A0A1S4CRD3	Single Protein	protein TSS-like (A0A1S4CRD3_TOBAC)	LOC107821736	0	81.8661	0	0	0	0	208.665	2.45388	23.5772	Not Validated
1482	A0A1S4DGE6	A0A1S4DGQ0	A0A1S4DGE6, A0A1S4DGQ0	Related Proteins	uncharacterized protein LOC107829605 isoform X2 (A0A1S4DGE6_TOBAC)	LOC107829605	0	85.8621	0	0	0	0	32.0042	2.45388	23.5772	Not Validated
1483	A1XEL9		A1XEL9	Single Protein	CYP72A56 (A1XEL9_TOBAC)	LOC107764227	0	100	0	0	0	0	59.4363	2.45388	23.5772	Not Validated
1484	A0A1S3X1B5	A0A1S3ZU22	A0A1S3X1B5, A0A1S3ZU22	Related Proteins	Laccase (A0A1S3X1B5_TOBAC)	LOC107760106	0	76.2565	0	0	0	0	64.7885	2.21503	23.5294	Not Validated
1485	A0A1S3YAW2		A0A1S3YAW2	Single Protein	ubiquitin-conjugating enzyme E2 7-like (A0A1S3YAW2_TOBAC)	LOC107774391	0	47.5904	0	0	0	0	18.8353	2.21503	23.5294	Not Validated
1486	A0A1S3YMR2	A0A1S4AAD5	A0A1S3YMR2, A0A1S4AAD5	Related Proteins	protein transport Sec1a-like (A0A1S3YMR2_TOBAC)	LOC107777650	0	100	0	0	0	0	75.9164	2.21503	23.5294	Not Validated
1487	A0A1S3YNU7	A0A1S3ZUC8	A0A1S3YNU7, A0A1S3ZUC8	Related Proteins	rhodanese-like domain-containing protein 4, chloroplastic (A0A1S3YNU7_TOBAC)	LOC107777965	0	62.1622	0	0	0	0	50.8818	2.21503	23.5294	Not Validated
1488	A0A1S3YW18		A0A1S3YW18	Single Protein	probable LRR receptor-like serine/threonine-protein kinase At4g08850 (A0A1S3YW18_TOBAC)	LOC107780316	0	78.0612	0	0	0	0	21.7555	2.21503	23.5294	Not Validated
1489	A0A1S3ZF18		A0A1S3ZF18	Single Protein	CASP-like protein (A0A1S3ZF18_TOBAC)	LOC107786110	0	64.6766	0	0	0	0	21.4785	2.21503	23.5294	Not Validated
1490	A0A1S3ZZ32	A0A1S4ARV3	A0A1S3ZZ32, A0A1S4ARV3	Related Proteins	suppressor of RPS4-RLD 1-like (A0A1S3ZZ32_TOBAC)	LOC107791960	0	96.5877	0	0	0	0	118.516	2.21503	23.5294	Not Validated
1491	A0A1S4AF26		A0A1S4AF26	Single Protein	protein SMG9-like (A0A1S4AF26_TOBAC)	LOC107796913	0	81.6583	0	0	0	0	43.6653	2.21503	23.5294	Not Validated
1492	A0A1S4AUM7		A0A1S4AUM7	Single Protein	probable E3 ubiquitin-protein ligase RHA2B (A0A1S4AUM7_TOBAC)	LOC107801484	0	100	0	0	0	0	22.9353	2.21503	23.5294	Not Validated
1493	A0A1S4B2Z6	A0A1S4B386, A0A1S4DCN2, A0A1S4DD21	A0A1S4B2Z6, A0A1S4B386, A0A1S4DCN2, A0A1S4DD21	Related Proteins	separase-like isoform X2 (A0A1S4B2Z6_TOBAC)	LOC107804022	0	88.839	0	0	0	0	201.349	2.21503	23.5294	Not Validated
1494	A0A1S4CZI3	A0A1S4CZZ9	A0A1S4CZI3, A0A1S4CZZ9	Related Proteins	uncharacterized protein LOC107824347 isoform X2 (A0A1S4CZI3_TOBAC)	LOC107824347	0	94.864	0	0	0	0	75.2239	2.21503	23.5294	Not Validated
1495	Q75WV0	A0A1S4D733, A0A1S4D7B7	A0A1S4D733, A0A1S4D7B7, Q75WV0	Related Proteins	ALG-2 interacting protein X-like (Q75WV0_TOBAC)	HMA9	0	86.3014	0	0	0	0	98.0863	2.21503	23.5294	Not Validated
1496	A0A1S3X804	A0A1S3X1W3, A0A1S3XZA0, A0A1S3Y405, A0A1S3YVQ2, A0A1S3ZA47, A0A1S3ZDH1, A0A1S3ZXN6, A0A1S4A7B1, A0A1S4A8F9, A0A1S4ABM2, A0A1S4AI62, A0A1S4AV00, A0A1S4B2H6, A0A1S4B3M2, A0A1S4BZ07, A0A1S4C0G2, A0A1S4C2V4, A0A1S4C8D6, A0A1S4CB08, A0A1S4CBP5, A0A1S4CBP9, A0A1S4CCZ7, A0A1S4CE10, A0A1S4CUC0, A0A1S4D9D0, A0A1S4DBV7, A0A1S4DDS4, A0A1S4DJK8	A0A1S3X1W3, A0A1S3X804, A0A1S3XZA0, A0A1S3Y405, A0A1S3YVQ2, A0A1S3ZA47, A0A1S3ZDH1, A0A1S3ZXN6, A0A1S4A7B1, A0A1S4A8F9, A0A1S4ABM2, A0A1S4AI62, A0A1S4AV00, A0A1S4B2H6, A0A1S4B3M2, A0A1S4BZ07, A0A1S4C0G2, A0A1S4C2V4, A0A1S4C8D6, A0A1S4CB08, A0A1S4CBP5, A0A1S4CBP9, A0A1S4CCZ7, A0A1S4CE10, A0A1S4CUC0, A0A1S4D9D0, A0A1S4DBV7, A0A1S4DDS4, A0A1S4DJK8	Related and Unrelated Proteins	LEAF RUST 10 DISEASE-RESISTANCE LOCUS RECEPTOR-LIKE PROTEIN KINASE-like 2.1 (A0A1S3X804_TOBAC)	LOC107762071	0	88.6842	0	0	0	0	42.3673	2.40467	23.5075	Not Validated
1497	A0A1S3X803	A0A1S3X8D2	A0A1S3X803, A0A1S3X8D2	Related Proteins	phosphoinositide phosphatase SAC3-like isoform X1 (A0A1S3X803_TOBAC)	LOC107762314	0	91.3349	0	0	0	0	97.1348	2.40467	23.5075	Not Validated
1498	A0A1S3XQN4		A0A1S3XQN4	Single Protein	uncharacterized protein LOC107767698 (A0A1S3XQN4_TOBAC)	LOC107767698	0	89.3617	0	0	0	0	41.6408	2.40467	23.5075	Not Validated
1499	A0A1S3XTK5	A0A1S4DJI8	A0A1S3XTK5, A0A1S4DJI8	Related Proteins	Annexin (A0A1S3XTK5_TOBAC)	LOC107768591	0	100	0	0	0	0	36.3578	2.40467	23.5075	Not Validated
1500	A0A1S3ZKU2	A0A1S4AMP8	A0A1S3ZKU2, A0A1S4AMP8	Related Proteins	pentatricopeptide repeat-containing protein At3g05340-like (A0A1S3ZKU2_TOBAC)	LOC107787871	0	88.0126	0	0	0	0	70.528	2.40467	23.5075	Not Validated
1501	A0A1S3ZTX8		A0A1S3ZTX8	Single Protein	uncharacterized protein LOC107790459 (A0A1S3ZTX8_TOBAC)	LOC107790459	0	100	0	0	0	0	32.6523	2.40467	23.5075	Not Validated
1502	A0A1S3ZU77	A0A1S3ZUC1	A0A1S3ZU77, A0A1S3ZUC1	Related Proteins	uncharacterized protein LOC107790513 isoform X1 (A0A1S3ZU77_TOBAC)	LOC107790513	0	83.7672	0	0	0	0	68.0824	2.40467	23.5075	Not Validated
1503	A0A1S3ZY98		A0A1S3ZY98	Single Protein	transcription factor GTE1-like (A0A1S3ZY98_TOBAC)	LOC107791724	0	83.4586	0	0	0	0	45.7902	2.40467	23.5075	Not Validated
1504	A0A1S4AD58		A0A1S4AD58	Single Protein	uncharacterized protein LOC107796235 (A0A1S4AD58_TOBAC)	LOC107796235	0	86.8074	0	0	0	0	41.94	2.40467	23.5075	Not Validated
1505	A0A1S4AJ78		A0A1S4AJ78	Single Protein	calcium-dependent protein kinase 24-like (A0A1S4AJ78_TOBAC)	LOC107798303	0	84.5149	0	0	0	0	61.1296	2.40467	23.5075	Not Validated
1506	A0A1S4AY19		A0A1S4AY19	Single Protein	uncharacterized protein LOC107802573 (A0A1S4AY19_TOBAC)	LOC107802573	0	80.4805	0	0	0	0	39.9356	2.40467	23.5075	Not Validated
1507	A0A1S4B3F2		A0A1S4B3F2	Single Protein	uncharacterized protein LOC107804065 (A0A1S4B3F2_TOBAC)	LOC107804065	0	100	0	0	0	0	13.8612	2.40467	23.5075	Not Validated
1508	A0A1S4BEB8	A0A1S4BS11	A0A1S4BEB8, A0A1S4BS11	Related Proteins	probable LRR receptor-like serine/threonine-protein kinase At3g47570 (A0A1S4BEB8_TOBAC)	LOC107807338	0	71.6604	0	0	0	0	89.2319	2.40467	23.5075	Not Validated
1509	A0A1S4C0X0		A0A1S4C0X0	Single Protein	embryonic protein DC-8-like (A0A1S4C0X0_TOBAC)	LOC107813990	0	100	0	0	0	0	48.016	2.40467	23.5075	Not Validated
1510	A0A1S4C7G4		A0A1S4C7G4	Single Protein	receptor-like protein 12 (A0A1S4C7G4_TOBAC)	LOC107815937	0	62.0654	0	0	0	0	109.728	2.40467	23.5075	Not Validated
1511	A0A1S3X107		A0A1S3X107	Single Protein	agamous-like MADS-box protein AGL80 (A0A1S3X107_TOBAC)	LOC107759879	0	100	0	0	0	0	32.6721	2.09808	21.8623	Not Validated
1512	A0A1S4DCN2	A0A1S4DD21	A0A1S4DCN2, A0A1S4DD21	Related Proteins	separase-like isoform X1 (A0A1S4DCN2_TOBAC)	LOC107828330	0	92.3721	0	0	0	0	242.823	1.01149	21.2	Not Validated
1513	A0A1S3ZNQ1	A0A1S4DDH2	A0A1S3ZNQ1, A0A1S4DDH2	Related Proteins	zinc finger BED domain-containing protein RICESLEEPER 1-like (A0A1S3ZNQ1_TOBAC)	LOC107788734	0	84.7858	0	0	0	0	77.5842	1.01149	21.2	Not Validated
1514	A0A1S3WZL0	A0A1S3WZC4, A0A1S4CBY3, A0A1S4CC72	A0A1S3WZC4, A0A1S3WZL0, A0A1S4CBY3, A0A1S4CC72	Related Proteins	calcium and calcium/calmodulin-dependent serine/threonine-protein kinase-like isoform X2 (A0A1S3WZL0_TOBAC)	LOC107759535	0	84.2451	0	0	0	0	51.1757	1.01149	21.2	Not Validated
1515	A0A1S3X5T6		A0A1S3X5T6	Single Protein	uncharacterized protein LOC107761361 (A0A1S3X5T6_TOBAC)	LOC107761361	0	35.0365	0	0	0	0	14.3613	1.01149	21.2	Not Validated
1516	A0A1S3XNA8		A0A1S3XNA8	Single Protein	filament-like plant protein 7 isoform X1 (A0A1S3XNA8_TOBAC)	LOC107767002	0	100	0	0	0	0	96.3337	1.01149	21.2	Not Validated
1517	A0A1S3YCG6		A0A1S3YCG6	Single Protein	uncharacterized protein LOC107774796 isoform X1 (A0A1S3YCG6_TOBAC)	LOC107774796	0	100	0	0	0	0	31.9967	1.01149	21.2	Not Validated
1518	A0A1S3YNE2	A0A1S4AIS4	A0A1S3YNE2, A0A1S4AIS4	Related Proteins	Peroxidase (A0A1S3YNE2_TOBAC)	LOC107778124	0	88.9535	0	0	0	0	38.6095	1.01149	21.2	Not Validated
1519	A0A1S3YU84		A0A1S3YU84	Single Protein	pathogenesis-related protein PRB1-3-like (A0A1S3YU84_TOBAC)	LOC107779722	0	100	0	0	0	0	20.5985	1.01149	21.2	Not Validated
1520	A0A1S4ADI7		A0A1S4ADI7	Single Protein	HEAT repeat-containing protein 5B-like (A0A1S4ADI7_TOBAC)	LOC107796482	0	84.8822	0	0	0	0	256.921	1.01149	21.2	Not Validated
1521	A0A1S4AH12		A0A1S4AH12	Single Protein	uncharacterized protein LOC107797583 (A0A1S4AH12_TOBAC)	LOC107797583	0	80.5085	0	0	0	0	27.4041	1.01149	21.2	Not Validated
1522	A0A1S4AS14		A0A1S4AS14	Single Protein	uncharacterized protein LOC107800671 (A0A1S4AS14_TOBAC)	LOC107800671	0	57.4468	0	0	0	0	32.1229	1.01149	21.2	Not Validated
1523	A0A1S4ASR0	A0A1S4BJ15	A0A1S4ASR0, A0A1S4BJ15	Related Proteins	uncharacterized protein LOC107800880 (A0A1S4ASR0_TOBAC)	LOC107800880	0	77.871	0	0	0	0	171.203	1.01149	21.2	Not Validated
1524	A0A1S4AZF6		A0A1S4AZF6	Single Protein	E3 ubiquitin-protein ligase SHPRH (A0A1S4AZF6_TOBAC)	LOC107802983	0	77.0706	0	0	0	0	146.171	1.01149	21.2	Not Validated
1525	A0A1S4B863		A0A1S4B863	Single Protein	Glycosyltransferase (A0A1S4B863_TOBAC)	LOC107805571	0	79.5238	0	0	0	0	46.594	1.01149	21.2	Not Validated
1526	A0A1S4BBV1		A0A1S4BBV1	Single Protein	F-box protein At5g07610-like (A0A1S4BBV1_TOBAC)	LOC107806681	0	92.2306	0	0	0	0	45.3071	1.01149	21.2	Not Validated
1527	A0A1S4BHW7		A0A1S4BHW7	Single Protein	uncharacterized protein LOC107808441 (A0A1S4BHW7_TOBAC)	LOC107808441	0	100	0	0	0	0	27.9183	1.01149	21.2	Not Validated
1528	A0A1S4BP33		A0A1S4BP33	Single Protein	Pectinesterase (A0A1S4BP33_TOBAC)	LOC107810365	0	69.3241	0	0	0	0	63.278	1.01149	21.2	Not Validated
1529	A0A1S4BQP7		A0A1S4BQP7	Single Protein	uncharacterized protein LOC107810878 (A0A1S4BQP7_TOBAC)	LOC107810878	0	100	0	0	0	0	42.2283	1.01149	21.2	Not Validated
1530	A0A1S4C876		A0A1S4C876	Single Protein	Hexosyltransferase (A0A1S4C876_TOBAC)	LOC107816262	0	100	0	0	0	0	35.2529	1.01149	21.2	Not Validated
1531	A0A1S4CAF6		A0A1S4CAF6	Single Protein	uncharacterized protein LOC107812198 (A0A1S4CAF6_TOBAC)	LOC107816975	0	67.6768	0	0	0	0	11.3361	1.01149	21.2	Not Validated
1532	A0A1S4CHE9		A0A1S4CHE9	Single Protein	putative late blight resistance protein homolog R1A-4 (A0A1S4CHE9_TOBAC)	LOC107818850	0	95.614	0	0	0	0	104.46	1.01149	21.2	Not Validated
1533	A0A1S4CTK8	A0A1S4CTX7	A0A1S4CTK8, A0A1S4CTX7	Related Proteins	protein WEAK CHLOROPLAST MOVEMENT UNDER BLUE LIGHT 1-like isoform X2 (A0A1S4CTK8_TOBAC)	LOC107822527	0	85.4167	0	0	0	0	100.735	1.01149	21.2	Not Validated
1534	A0A1S4CTT3		A0A1S4CTT3	Single Protein	glutathione S-transferase U9-like (A0A1S4CTT3_TOBAC)	LOC107822391	0	100	0	0	0	0	25.7364	1.01149	21.2	Not Validated
1535	A0A1S4DRD0		A0A1S4DRD0	Single Protein	uncharacterized protein LOC107832637 (A0A1S4DRD0_TOBAC)	LOC107832637	0	83.5249	0	0	0	0	29.1035	1.01149	21.2	Not Validated
1536	A0A1S3X6R5		A0A1S3X6R5	Single Protein	F-box/kelch-repeat protein SKIP25-like (A0A1S3X6R5_TOBAC)	LOC107761775	0	69.6897	0	0	0	0	46.5765	2.09484	20.8	Not Validated
1537	A0A1S3XSI3		A0A1S3XSI3	Single Protein	CRIB domain-containing protein RIC6-like (A0A1S3XSI3_TOBAC)	LOC107768303	0	100	0	0	0	0	24.7463	2.09484	20.8	Not Validated
1538	A0A1S3ZJS0	A0A1S3ZK17	A0A1S3ZJS0, A0A1S3ZK17	Related Proteins	homeobox protein knotted-1-like 3 isoform X1 (A0A1S3ZJS0_TOBAC)	LOC107787501	0	66.3507	0	0	0	0	46.806	2.09484	20.8	Not Validated
1539	A0A1S3ZPS7		A0A1S3ZPS7	Single Protein	fatty acid amide hydrolase-like (A0A1S3ZPS7_TOBAC)	LOC107789109	0	87.5	0	0	0	0	59.7213	2.09484	20.8	Not Validated
1540	A0A1S4AJR9		A0A1S4AJR9	Single Protein	4-alpha-glucanotransferase DPE2-like isoform X1 (A0A1S4AJR9_TOBAC)	LOC107798208	0	88.2353	0	0	0	0	69.3778	2.09484	20.8	Not Validated
1541	A0A1S4ANA3	A0A1S4DFP2	A0A1S4ANA3, A0A1S4DFP2	Related Proteins	pleiotropic drug resistance protein 1 (A0A1S4ANA3_TOBAC)	LOC107799534	1.87891	70.9116	2	2	0.0336857	0.000490677	161.865	1.75049	19.573	Not Validated
1542	A0A1S4D295	A0A1S4D2Q4, A0A1S4D2Q9	A0A1S4D295, A0A1S4D2Q4, A0A1S4D2Q9	Related Proteins	Protein SDA1 (A0A1S4D295_TOBAC)	LOC107825226	0	85.7664	0	0	0	0	91.7946	1.75049	19.573	Not Validated
1543	A0A1S3XCQ4	A0A1S3XD11	A0A1S3XCQ4, A0A1S3XD11	Related Proteins	uncharacterized protein LOC107763737 isoform X2 (A0A1S3XCQ4_TOBAC)	LOC107763737	0	71.54	0	0	0	0	57.4132	1.75049	19.573	Not Validated
1544	A0A1S3YEI2	A0A1S4A9R7, A0A1S4DAL6, A0A1S4DAS2	A0A1S3YEI2, A0A1S4A9R7, A0A1S4DAL6, A0A1S4DAS2	Related Proteins	syntaxin-132-like (A0A1S3YEI2_TOBAC)	LOC107775338	0	85.5305	0	0	0	0	35.4275	1.75049	19.573	Not Validated
1545	A0A1S3YL68	A0A1S3ZXV7, A0A1S4AHD0, A0A1S4CJL4	A0A1S3YL68, A0A1S3ZXV7, A0A1S4AHD0, A0A1S4CJL4	Related Proteins	protein NUCLEAR FUSION DEFECTIVE 4-like (A0A1S3YL68_TOBAC)	LOC107777474	0	75.2508	0	0	0	0	65.5331	1.75049	19.573	Not Validated
1546	A0A1S3ZFQ3	A0A1S3YN15	A0A1S3YN15, A0A1S3ZFQ3	Related Proteins	isoflavone 2'-hydroxylase-like (A0A1S3ZFQ3_TOBAC)	LOC107786246	0	93.8462	0	0	0	0	59.7782	1.75049	19.573	Not Validated
1547	A0A1S4BS34	A0A1S4DKY8	A0A1S4BS34, A0A1S4DKY8	Related Proteins	uncharacterized protein LOC107811313 (A0A1S4BS34_TOBAC)	LOC107811313	0	86.4017	0	0	0	0	55.0104	1.75049	19.573	Not Validated
1548	A0A1S4DSR1		A0A1S4DSR1	Single Protein	uncharacterized protein LOC107832811 (A0A1S4DSR1_TOBAC)	LOC107832811	0	100	0	0	0	0	49.0834	1.75049	19.573	Not Validated
1549	A0A1S4AH96		A0A1S4AH96	Single Protein	uncharacterized protein LOC107797418 (A0A1S4AH96_TOBAC)	LOC107797418	0	89.0675	0	0	0	0	35.7585	1.74765	19.573	Not Validated
1550	A0A1S3Z5M1		A0A1S3Z5M1	Single Protein	NAC domain-containing protein 82-like (A0A1S3Z5M1_TOBAC)	LOC107783056	0	63.3136	0	0	0	0	75.4869	1.74195	19.573	Not Validated
1551	A0A1S4DNL8		A0A1S4DNL8	Single Protein	zeatin O-xylosyltransferase-like (A0A1S4DNL8_TOBAC)	LOC107831740	0	78.022	0	0	0	0	30.3355	1.67395	19.573	Not Validated
1552	A0A1S4BY00		A0A1S4BY00	Single Protein	uncharacterized protein LOC107812978 (A0A1S4BY00_TOBAC)	LOC107812978	0	77.8912	0	0	0	0	32.7067	1.6615	19.573	Not Validated
1553	A0A1S3ZZ76		A0A1S3ZZ76	Single Protein	uncharacterized protein LOC107791998 (A0A1S3ZZ76_TOBAC)	LOC107791998	0	100	0	0	0	0	40.1791	1.64102	19.573	Not Validated
1554	A0A1S3Z990		A0A1S3Z990	Single Protein	uncharacterized protein LOC107784361 (A0A1S3Z990_TOBAC)	LOC107784361	0	78.8462	0	0	0	0	58.0808	1.07126	19.573	Not Validated
1555	A0A1S3YZ76	A0A1S4DQ11	A0A1S3YZ76, A0A1S4DQ11	Related Proteins	outer envelope pore protein 16, chloroplastic-like (A0A1S3YZ76_TOBAC)	LOC107781040	0	100	0	0	0	0	12.4834	1.06494	18.6235	Not Validated
1556	A0A1S4D4K6		A0A1S4D4K6	Single Protein	uncharacterized protein LOC107825907 (A0A1S4D4K6_TOBAC)	LOC107825907	0	71.1944	0	0	0	0	94.7718	1.05025	18.6235	Not Validated
1557	A0A1S4AHV7		A0A1S4AHV7	Single Protein	uncharacterized protein LOC107797868 (A0A1S4AHV7_TOBAC)	LOC107797868	0	100	0	0	0	0	34.9047	1.02804	18.6235	Not Validated
1558	A0A1S3WZ39	A0A1S4BQ16, A0A1S4CNG0	A0A1S3WZ39, A0A1S4BQ16, A0A1S4CNG0	Related and Unrelated Proteins	paladin-like (A0A1S3WZ39_TOBAC)	LOC107759528	0	80.2857	0	0	0	0	39.3217	1.90744	17.6471	Not Validated
1559	A0A1S3XH91	A0A1S4CTN8	A0A1S3XH91, A0A1S4CTN8	Related Proteins	SUMO-activating enzyme subunit 2-like (A0A1S3XH91_TOBAC)	LOC107765192	0	94.47	0	0	0	0	72.5058	1.90744	17.6471	Not Validated
1560	A0A1S3Y297	A0A1S4BSC9, A0A1S4CTK7, A0A1S4DED1	A0A1S3Y297, A0A1S4BSC9, A0A1S4CTK7, A0A1S4DED1	Related Proteins	Phosphatidylinositol 4-phosphate 5-kinase (A0A1S3Y297_TOBAC)	LOC107771403	0	94.7625	0	0	0	0	92.4646	1.90744	17.6471	Not Validated
1561	A0A1S3YV13	A0A1S3Z574, A0A1S3Z5D0, A0A1S4B472, A0A1S4B4M0	A0A1S3YV13, A0A1S3Z574, A0A1S3Z5D0, A0A1S4B472, A0A1S4B4M0	Related Proteins	pre-mRNA-splicing factor ATP-dependent RNA helicase DEAH1-like (A0A1S3YV13_TOBAC)	LOC107779991	0	95.2869	0	0	0	0	110.891	1.90744	17.6471	Not Validated
1562	A0A1S3Z3S4		A0A1S3Z3S4	Single Protein	uncharacterized protein LOC107782676 (A0A1S3Z3S4_TOBAC)	LOC107782676	0	100	0	0	0	0	21.1232	1.90744	17.6471	Not Validated
1563	A0A1S3Z7J8		A0A1S3Z7J8	Single Protein	uncharacterized mitochondrial protein AtMg00810-like (A0A1S3Z7J8_TOBAC)	LOC107783868	0	100	0	0	0	0	22.3337	1.90744	17.6471	Not Validated
1564	A0A1S3ZJC7		A0A1S3ZJC7	Single Protein	pentatricopeptide repeat-containing protein At1g62670, mitochondrial-like (A0A1S3ZJC7_TOBAC)	LOC107787446	0	92.9019	0	0	0	0	53.9996	1.90744	17.6471	Not Validated
1565	A0A1S4APY3		A0A1S4APY3	Single Protein	BTB/POZ domain-containing protein At5g48130-like (A0A1S4APY3_TOBAC)	LOC107799993	0	88.0987	0	0	0	0	78.4305	1.90744	17.6471	Not Validated
1566	A0A1S4B1M7		A0A1S4B1M7	Single Protein	NADPH--cytochrome P450 reductase-like (A0A1S4B1M7_TOBAC)	LOC107803603	0	100	0	0	0	0	43.8898	1.90744	17.6471	Not Validated
1567	A0A1S4B8Z1		A0A1S4B8Z1	Single Protein	uncharacterized protein LOC107805752 (A0A1S4B8Z1_TOBAC)	LOC107805752	0	81.0384	0	0	0	0	49.1396	1.90744	17.6471	Not Validated
1568	A0A1S3ZVQ8	A0A1S3ZVR6, P27494	A0A1S3ZVQ8, A0A1S3ZVR6, P27494	Related Proteins	Chlorophyll a-b binding protein, chloroplastic (A0A1S3ZVQ8_TOBAC)	LOC107790956	21.5094	69.8113	5	7	0.687612	0.00984556	28.6334	1.06686	17.1642	Not Validated
1569	A0A1S3ZY21		A0A1S3ZY21	Single Protein	GDP-Man:Man(3)GlcNAc(2)-PP-Dol alpha-1,2-mannosyltransferase-like (A0A1S3ZY21_TOBAC)	LOC107791614	0	82.1505	0	0	0	0	52.426	1.06686	17.1642	Not Validated
1570	A0A1S3X1N5		A0A1S3X1N5	Single Protein	probable ADP-ribosylation factor GTPase-activating protein AGD11 (A0A1S3X1N5_TOBAC)	LOC107760300	0	90.6329	0	0	0	0	43.8933	1.06686	17.1642	Not Validated
1571	A0A1S3XCZ9	A0A1S4CAI8	A0A1S3XCZ9, A0A1S4CAI8	Related Proteins	protein CURVATURE THYLAKOID 1B, chloroplastic-like (A0A1S3XCZ9_TOBAC)	LOC107763650	0	74.1379	0	0	0	0	12.4426	1.06686	17.1642	Not Validated
1572	A0A1S3XDZ2	A0A1S3XEQ1, A0A1S3XFC9, A0A1S4BUY1, A0A1S4BV00, A0A1S4D788	A0A1S3XDZ2, A0A1S3XEQ1, A0A1S3XFC9, A0A1S4BUY1, A0A1S4BV00, A0A1S4D788	Related Proteins	ATPase LOC107764166 (A0A1S3XDZ2_TOBAC)	LOC107764166	0	84.5304	0	0	0	0	40.6447	1.06686	17.1642	Not Validated
1573	A0A1S3XK12	A0A1S3XKR6, A0A1S4BHF1, A0A1S4BHF9, A0A1S4BHI4	A0A1S3XK12, A0A1S3XKR6, A0A1S4BHF1, A0A1S4BHF9, A0A1S4BHI4	Related Proteins	subtilisin-like protease SBT1.3 isoform X2 (A0A1S3XK12_TOBAC)	LOC107766062	0	75.1678	0	0	0	0	81.8206	1.06686	17.1642	Not Validated
1574	A0A1S3XU78	A0A1S3XU85, A0A1S3XUE8	A0A1S3XU78, A0A1S3XU85, A0A1S3XUE8	Related Proteins	pentatricopeptide repeat-containing protein At5g18390, mitochondrial-like isoform X1 (A0A1S3XU78_TOBAC)	LOC107768862	0	100	0	0	0	0	55.5796	1.06686	17.1642	Not Validated
1575	A0A1S3XUP3	A0A1S3YL49	A0A1S3XUP3, A0A1S3YL49	Related Proteins	protein CHROMATIN REMODELING 4-like (A0A1S3XUP3_TOBAC)	LOC107769008	0	75.1027	0	0	0	0	133.966	1.06686	17.1642	Not Validated
1576	A0A1S3Y9G9		A0A1S3Y9G9	Single Protein	uncharacterized protein LOC107773737 (A0A1S3Y9G9_TOBAC)	LOC107773737	0	100	0	0	0	0	16.5151	1.06686	17.1642	Not Validated
1577	A0A1S3YEP1	A0A1S4CL75, A0A1S4CM18	A0A1S3YEP1, A0A1S4CL75, A0A1S4CM18	Related Proteins	sterol 3-beta-glucosyltransferase UGT80A2-like (A0A1S3YEP1_TOBAC)	LOC107775450	0	77.6337	0	0	0	0	68.0952	1.06686	17.1642	Not Validated
1578	A0A1S3YMV4		A0A1S3YMV4	Single Protein	protein EPIDERMAL PATTERNING FACTOR 1-like (A0A1S3YMV4_TOBAC)	LOC107777692	0	100	0	0	0	0	14.5454	1.06686	17.1642	Not Validated
1579	A0A1S3Z363	A0A1S4AL00	A0A1S3Z363, A0A1S4AL00	Related Proteins	uncharacterized protein LOC107782497 (A0A1S3Z363_TOBAC)	LOC107782497	0	82.1705	0	0	0	0	171.887	1.06686	17.1642	Not Validated
1580	A0A1S3Z4K6		A0A1S3Z4K6	Single Protein	leucine-rich repeat receptor-like serine/threonine-protein kinase BAM1 (A0A1S3Z4K6_TOBAC)	LOC107782859	0	55.8824	0	0	0	0	18.7634	1.06686	17.1642	Not Validated
1581	A0A1S3ZQJ9	A0A1S3ZRB9	A0A1S3ZQJ9, A0A1S3ZRB9	Related Proteins	uncharacterized protein LOC107789494 isoform X2 (A0A1S3ZQJ9_TOBAC)	LOC107789494	0	77.686	0	0	0	0	67.5245	1.06686	17.1642	Not Validated
1582	A0A1S4A4A6		A0A1S4A4A6	Single Protein	uncharacterized protein LOC107793562 (A0A1S4A4A6_TOBAC)	LOC107793562	0	100	0	0	0	0	43.3844	1.06686	17.1642	Not Validated
1583	A0A1S4A794		A0A1S4A794	Single Protein	TNFAIP3-interacting protein 1-like (A0A1S4A794_TOBAC)	LOC107794484	0	62.5442	0	0	0	0	32.1765	1.06686	17.1642	Not Validated
1584	A0A1S4AB15		A0A1S4AB15	Single Protein	UDP-galactose/UDP-glucose transporter 4-like (A0A1S4AB15_TOBAC)	LOC107795695	0	84.7305	0	0	0	0	37.5774	1.06686	17.1642	Not Validated
1585	A0A1S4AWK9	A0A1S4DHK6	A0A1S4AWK9, A0A1S4DHK6	Related Proteins	uncharacterized protein LOC107802081 (A0A1S4AWK9_TOBAC)	LOC107802081	0	65.4362	0	0	0	0	32.5183	1.06686	17.1642	Not Validated
1586	A0A1S4B100		A0A1S4B100	Single Protein	Laccase (A0A1S4B100_TOBAC)	LOC107803413	0	50.8591	0	0	0	0	64.4167	1.06686	17.1642	Not Validated
1587	A0A1S4B200		A0A1S4B200	Single Protein	transcription factor MYB1R1-like (A0A1S4B200_TOBAC)	LOC107803698	0	87.2659	0	0	0	0	29.732	1.06686	17.1642	Not Validated
1588	A0A1S4BJA3		A0A1S4BJA3	Single Protein	uncharacterized protein LOC107808932 (A0A1S4BJA3_TOBAC)	LOC107808932	0	88.2569	0	0	0	0	63.2423	1.06686	17.1642	Not Validated
1589	A0A1S4BPZ9	A0A1S4DQE5	A0A1S4BPZ9, A0A1S4DQE5	Related Proteins	Xyloglucan endotransglucosylase/hydrolase (A0A1S4BPZ9_TOBAC)	LOC107810681	0	69.7917	0	0	0	0	32.707	1.06686	17.1642	Not Validated
1590	A0A1S4CVF2		A0A1S4CVF2	Single Protein	serine/threonine-protein phosphatase 7 long form homolog (A0A1S4CVF2_TOBAC)	LOC107823017	0	75.8537	0	0	0	0	48.1115	1.06686	17.1642	Not Validated
1591	A0A1S4DAG2		A0A1S4DAG2	Single Protein	uncharacterized protein LOC107827703 (A0A1S4DAG2_TOBAC)	LOC107827703	0	100	0	0	0	0	40.8198	1.06686	17.1642	Not Validated
1592	A0A1S4DE82		A0A1S4DE82	Single Protein	putative late blight resistance protein homolog R1B-12 (A0A1S4DE82_TOBAC)	LOC107828789	0	100	0	0	0	0	32.9746	1.06686	17.1642	Not Validated
1593	A0A1S4DH55		A0A1S4DH55	Single Protein	putative serine/threonine-protein kinase-like protein CCR3 (A0A1S4DH55_TOBAC)	LOC107829860	0	62.8285	0	0	0	0	85.8328	1.06686	17.1642	Not Validated
1594	A0A1S4DMV9		A0A1S4DMV9	Single Protein	uncharacterized protein LOC107831481 (A0A1S4DMV9_TOBAC)	LOC107831481	0	82.2967	0	0	0	0	24.8033	1.06686	17.1642	Not Validated
1595	Q5MA01		Q5MA01	Single Protein	Uncharacterized protein (Q5MA01_TOBAC)	orf136	0	100	0	0	0	0	15.2288	1.06686	17.1642	Not Validated
1596	Q9ZQT8		Q9ZQT8	Single Protein	WREBP-2 protein (Q9ZQT8_TOBAC)	WREBP-2	0	100	0	0	0	0	42.2323	1.06686	17.1642	Not Validated
1597	A0A1S3Z5B9		A0A1S3Z5B9	Single Protein	probable lactoylglutathione lyase, chloroplastic (A0A1S3Z5B9_TOBAC)	LOC107782965	12.1076	100	2	2	0.202264	0.00313901	24.6055	2.05981	16.4234	Not Validated
1598	A0A1S4DJM1	A0A1S4DJQ8	A0A1S4DJM1, A0A1S4DJQ8	Related Proteins	inactive glucose-1-phosphate adenylyltransferase small subunit 2, chloroplastic-like isoform X1 (A0A1S4DJM1_TOBAC)	LOC107830523	0	92.5532	0	0	0	0	52.5278	2.0916	16.4234	Not Validated
1599	A0A1S4BDV1		A0A1S4BDV1	Single Protein	uncharacterized protein LOC107807188 (A0A1S4BDV1_TOBAC)	LOC107807188	0	100	0	0	0	0	66.1455	2.0916	16.4234	Not Validated
1600	A0A1S4BXZ5		A0A1S4BXZ5	Single Protein	probable sodium/metabolite cotransporter BASS4, chloroplastic (A0A1S4BXZ5_TOBAC)	LOC107812974	0	61.215	0	0	0	0	46.0622	2.0916	16.4234	Not Validated
1601	A0A1S3Y2M1	A0A1S3YLY7, A0A1S4BBM5, A0A1S4CG96	A0A1S3Y2M1, A0A1S3YLY7, A0A1S4BBM5, A0A1S4CG96	Related Proteins	mitochondrial import receptor subunit TOM40-1-like (A0A1S3Y2M1_TOBAC)	LOC107771512	0	88.4984	0	0	0	0	34.4893	2.05981	16.4234	Not Validated
1602	A0A1S4B9K3	A0A1S4BSZ5, A0A1S4BW99	A0A1S4B9K3, A0A1S4BSZ5, A0A1S4BW99	Related Proteins	protein phosphatase 2C 29-like (A0A1S4B9K3_TOBAC)	LOC107805930	0	86.8664	0	0	0	0	96.6501	2.05981	16.4234	Not Validated
1603	A0A1S3XJL9		A0A1S3XJL9	Single Protein	GDSL esterase/lipase EXL3-like (A0A1S3XJL9_TOBAC)	LOC107765852	0	81.1268	0	0	0	0	39.6662	2.05357	16.4234	Not Validated
1604	A0A1S3YAT7	A0A1S3YAX5, A0A1S3YBJ2, A0A1S3ZEB1	A0A1S3YAT7, A0A1S3YAX5, A0A1S3YBJ2, A0A1S3ZEB1	Related Proteins	Kinesin-like protein (A0A1S3YAT7_TOBAC)	LOC107774378	0	100	0	0	0	0	85.445	2.05357	16.4234	Not Validated
1605	A0A1S4A9U5	A0A1S4DHV0	A0A1S4A9U5, A0A1S4DHV0	Unrelated Proteins	Glycosyltransferase (A0A1S4A9U5_TOBAC)	LOC107795311	0	73.2218	0	0	0	0	52.4993	2.05357	16.4234	Not Validated
1606	A0A1S4ABX1	A0A1S4ABY4, A0A1S4AC34, A0A1S4AX97, A0A1S4AX98	A0A1S4ABX1, A0A1S4ABY4, A0A1S4AC34, A0A1S4AX97, A0A1S4AX98	Related Proteins	uncharacterized protein LOC107795969 isoform X1 (A0A1S4ABX1_TOBAC)	LOC107795969	0	86.3727	0	0	0	0	111.813	2.05357	16.4234	Not Validated
1607	A0A1S4CHI1		A0A1S4CHI1	Single Protein	acetyl-CoA acetyltransferase, cytosolic 1-like (A0A1S4CHI1_TOBAC)	LOC107819092	16.0891	100	4	4	0.29155	0.00257838	41.2425	0.910551	16.1417	Not Validated
1608	A0A1S3XHQ5		A0A1S3XHQ5	Single Protein	21 kDa seed protein-like (A0A1S3XHQ5_TOBAC)	LOC107765126	4.47761	100	1	1	0.122018	0.00248756	21.7284	0.910551	16.1417	Not Validated
1609	A0A1S3Y4P6		A0A1S3Y4P6	Single Protein	ATPase family AAA domain-containing protein 1-like (A0A1S3Y4P6_TOBAC)	LOC107772224	3.31492	89.2265	1	1	0.0525003	0.000773994	40.0871	0.910551	16.1417	Not Validated
1610	A0A1S3YYL2		A0A1S3YYL2	Single Protein	kiwellin-like (A0A1S3YYL2_TOBAC)	LOC107780844	0	76.3736	0	0	0	0	19.3763	0.910551	16.1417	Not Validated
1611	A0A1S3WZK1	A0A1S3ZQF3	A0A1S3WZK1, A0A1S3ZQF3	Unrelated Proteins	probable pectinesterase/pectinesterase inhibitor 39 (A0A1S3WZK1_TOBAC)	LOC107759512	0	100	0	0	0	0	34.7149	0.910551	16.1417	Not Validated
1612	A0A1S3XC10		A0A1S3XC10	Single Protein	uncharacterized protein LOC107763382 (A0A1S3XC10_TOBAC)	LOC107763382	0	86.3057	0	0	0	0	35.0265	0.910551	16.1417	Not Validated
1613	A0A1S3XP98		A0A1S3XP98	Single Protein	alkane hydroxylase MAH1-like (A0A1S3XP98_TOBAC)	LOC107767306	0	87.9921	0	0	0	0	58.3153	0.910551	16.1417	Not Validated
1614	A0A1S3XS78		A0A1S3XS78	Single Protein	uncharacterized protein LOC107768146 (A0A1S3XS78_TOBAC)	LOC107768146	0	91.3165	0	0	0	0	40.6688	0.910551	16.1417	Not Validated
1615	A0A1S3XSG0	A0A1S4D0J4	A0A1S3XSG0, A0A1S4D0J4	Related Proteins	LOW QUALITY PROTEIN: protein SHOOT GRAVITROPISM 6-like (A0A1S3XSG0_TOBAC)	LOC107768284	0	73.0636	0	0	0	0	190.755	0.910551	16.1417	Not Validated
1616	A0A1S3Y663		A0A1S3Y663	Single Protein	probably inactive leucine-rich repeat receptor-like protein kinase At5g48380 (A0A1S3Y663_TOBAC)	LOC107772683	0	83.3333	0	0	0	0	56.3854	0.910551	16.1417	Not Validated
1617	A0A1S3YJ97		A0A1S3YJ97	Single Protein	uncharacterized protein LOC107776878 (A0A1S3YJ97_TOBAC)	LOC107776878	0	100	0	0	0	0	34.8913	0.910551	16.1417	Not Validated
1618	A0A1S3YLK0		A0A1S3YLK0	Single Protein	zinc finger MYM-type protein 1-like (A0A1S3YLK0_TOBAC)	LOC107777438	0	92.8736	0	0	0	0	49.7005	0.910551	16.1417	Not Validated
1619	A0A1S3YVB1	A0A1S3Z539	A0A1S3YVB1, A0A1S3Z539	Related Proteins	protein strawberry notch homolog 2-like (A0A1S3YVB1_TOBAC)	LOC107780061	0	62.6812	0	0	0	0	29.5828	0.910551	16.1417	Not Validated
1620	A0A1S3YZ06		A0A1S3YZ06	Single Protein	two-component response regulator ARR17-like isoform X3 (A0A1S3YZ06_TOBAC)	LOC107780966	0	100	0	0	0	0	13.3818	0.910551	16.1417	Not Validated
1621	A0A1S3Z6A0		A0A1S3Z6A0	Single Protein	Patatin (A0A1S3Z6A0_TOBAC)	LOC107783426	0	80.6789	0	0	0	0	41.2723	0.910551	16.1417	Not Validated
1622	A0A1S3ZI49	A0A1S3ZTG1	A0A1S3ZI49, A0A1S3ZTG1	Related Proteins	N-carbamoylputrescine amidase-like (A0A1S3ZI49_TOBAC)	LOC107786930	0	88.6076	0	0	0	0	35.311	0.910551	16.1417	Not Validated
1623	A0A1S3ZTZ1	A0A1S3ZU38, A0A1S4DM66, A0A1S4DM78, A0A1S4DM90	A0A1S3ZTZ1, A0A1S3ZU38, A0A1S4DM66, A0A1S4DM78, A0A1S4DM90	Related Proteins	RNA helicase (A0A1S3ZTZ1_TOBAC)	LOC107790428	0	100	0	0	0	0	67.9471	0.910551	16.1417	Not Validated
1624	A0A1S3ZWQ1	A0A1S4D9P4	A0A1S3ZWQ1, A0A1S4D9P4	Related Proteins	probable acetyltransferase NATA1-like (A0A1S3ZWQ1_TOBAC)	LOC107791297	0	61.2766	0	0	0	0	26.1033	0.910551	16.1417	Not Validated
1625	A0A1S4A3W5		A0A1S4A3W5	Single Protein	SWI/SNF complex subunit SWI3D-like (A0A1S4A3W5_TOBAC)	LOC107793442	0	93.2418	0	0	0	0	103.155	0.910551	16.1417	Not Validated
1626	A0A1S4AD80		A0A1S4AD80	Single Protein	AUGMIN subunit 5-like (A0A1S4AD80_TOBAC)	LOC107796324	0	69.4836	0	0	0	0	23.2104	0.910551	16.1417	Not Validated
1627	A0A1S4AIX5		A0A1S4AIX5	Single Protein	uncharacterized protein LOC107798199 (A0A1S4AIX5_TOBAC)	LOC107798199	0	100	0	0	0	0	40.1527	0.910551	16.1417	Not Validated
1628	A0A1S4ATX6		A0A1S4ATX6	Single Protein	cleavage and polyadenylation specificity factor subunit 3-II-like isoform X1 (A0A1S4ATX6_TOBAC)	LOC107801389	0	93.2203	0	0	0	0	72.6313	0.910551	16.1417	Not Validated
1629	A0A1S4AV87		A0A1S4AV87	Single Protein	protein QUIRKY-like (A0A1S4AV87_TOBAC)	LOC107801643	0	89.4737	0	0	0	0	120.573	0.910551	16.1417	Not Validated
1630	A0A1S4B1Q7		A0A1S4B1Q7	Single Protein	DExH-box ATP-dependent RNA helicase DExH1-like (A0A1S4B1Q7_TOBAC)	LOC107803538	0	100	0	0	0	0	52.9132	0.910551	16.1417	Not Validated
1631	A0A1S4B224	A0A1S4BV04	A0A1S4B224, A0A1S4BV04	Related Proteins	pentatricopeptide repeat-containing protein At5g08305-like (A0A1S4B224_TOBAC)	LOC107803632	0	93.2961	0	0	0	0	60.3682	0.910551	16.1417	Not Validated
1632	A0A1S4B458		A0A1S4B458	Single Protein	uncharacterized protein LOC107804278 (A0A1S4B458_TOBAC)	LOC107804278	0	81.1594	0	0	0	0	31.042	0.910551	16.1417	Not Validated
1633	A0A1S4B7M7		A0A1S4B7M7	Single Protein	uncharacterized protein LOC107805352 (A0A1S4B7M7_TOBAC)	LOC107805352	0	100	0	0	0	0	29.2937	0.910551	16.1417	Not Validated
1634	A0A1S4BMD2	A0A1S4BME0, A0A1S4BMJ2	A0A1S4BMD2, A0A1S4BME0, A0A1S4BMJ2	Related Proteins	uncharacterized protein LOC107809875 isoform X1 (A0A1S4BMD2_TOBAC)	LOC107809875	0	63.8889	0	0	0	0	44.3806	0.910551	16.1417	Not Validated
1635	A0A1S4BNF2		A0A1S4BNF2	Single Protein	LEAF RUST 10 DISEASE-RESISTANCE LOCUS RECEPTOR-LIKE PROTEIN KINASE-like 1.2 (A0A1S4BNF2_TOBAC)	LOC107810176	0	76.2963	0	0	0	0	75.9846	0.910551	16.1417	Not Validated
1636	A0A1S4BPB4		A0A1S4BPB4	Single Protein	E3 ubiquitin-protein ligase RMA1H1-like (A0A1S4BPB4_TOBAC)	LOC107810421	0	68.1633	0	0	0	0	27.5423	0.910551	16.1417	Not Validated
1637	A0A1S4BQP9		A0A1S4BQP9	Single Protein	uncharacterized protein LOC107810900 (A0A1S4BQP9_TOBAC)	LOC107810900	0	78.3439	0	0	0	0	17.4766	0.910551	16.1417	Not Validated
1638	A0A1S4BY36	A0A1S4BY89	A0A1S4BY36, A0A1S4BY89	Related Proteins	uncharacterized protein LOC107813109 isoform X2 (A0A1S4BY36_TOBAC)	LOC107813109	0	72.2488	0	0	0	0	23.2556	0.910551	16.1417	Not Validated
1639	A0A1S4C3C1		A0A1S4C3C1	Single Protein	uncharacterized protein LOC107814632 (A0A1S4C3C1_TOBAC)	LOC107814632	0	100	0	0	0	0	25.3538	0.910551	16.1417	Not Validated
1640	A0A1S4C4E7	A0A1S4C4G3, A0A1S4C4P6	A0A1S4C4E7, A0A1S4C4G3, A0A1S4C4P6	Related Proteins	uncharacterized protein LOC107815035 isoform X2 (A0A1S4C4E7_TOBAC)	LOC107815035	0	78.9949	0	0	0	0	197.765	0.910551	16.1417	Not Validated
1641	A0A1S4CJS2		A0A1S4CJS2	Single Protein	uncharacterized protein LOC107819841 (A0A1S4CJS2_TOBAC)	LOC107819841	0	87.8261	0	0	0	0	78.1786	0.910551	16.1417	Not Validated
1642	A0A1S4CQS8		A0A1S4CQS8	Single Protein	pentatricopeptide repeat-containing protein At3g22670, mitochondrial-like (A0A1S4CQS8_TOBAC)	LOC107821522	0	90.0602	0	0	0	0	37.5992	0.910551	16.1417	Not Validated
1643	A0A1S4D8T8		A0A1S4D8T8	Single Protein	Beta-amylase (A0A1S4D8T8_TOBAC)	LOC107827210	0	85.6299	0	0	0	0	57.9535	0.910551	16.1417	Not Validated
1644	A0A1S4DBI1		A0A1S4DBI1	Single Protein	uncharacterized protein LOC107828032 (A0A1S4DBI1_TOBAC)	LOC107828032	0	64.8415	0	0	0	0	38.9092	0.910551	16.1417	Not Validated
1645	A0A1S4DCU8	A0A1S4DCU9	A0A1S4DCU8, A0A1S4DCU9	Related Proteins	uncharacterized protein LOC107828467 isoform X1 (A0A1S4DCU8_TOBAC)	LOC107828467	0	86.5797	0	0	0	0	118.78	0.910551	16.1417	Not Validated
1646	A0A1S4DIA0		A0A1S4DIA0	Single Protein	geraniol 8-hydroxylase-like (A0A1S4DIA0_TOBAC)	LOC107830162	0	100	0	0	0	0	56.1229	0.910551	16.1417	Not Validated
1647	A0A1S4DLL1		A0A1S4DLL1	Single Protein	RING-H2 finger protein ATL66-like (A0A1S4DLL1_TOBAC)	LOC107831086	0	100	0	0	0	0	23.5496	0.910551	16.1417	Not Validated
1648	A0A1S3XCN7		A0A1S3XCN7	Single Protein	probable LRR receptor-like serine/threonine-protein kinase At4g37250 (A0A1S3XCN7_TOBAC)	LOC107763613	0	84.556	0	0	0	0	84.3697	1.00857	15.6934	Not Validated
1649	A0A1S3XFR7		A0A1S3XFR7	Single Protein	uncharacterized protein LOC107764543 (A0A1S3XFR7_TOBAC)	LOC107764543	0	100	0	0	0	0	35.5102	1.00857	15.6934	Not Validated
1650	A0A1S3XFS8		A0A1S3XFS8	Single Protein	uncharacterized protein LOC107764600 isoform X1 (A0A1S3XFS8_TOBAC)	LOC107764600	0	76.2195	0	0	0	0	18.9422	1.00857	15.6934	Not Validated
1651	A0A1S4CY51	A0A1S3Y957, A0A1S4BMM3, A0A1S4CYL1	A0A1S3Y957, A0A1S4BMM3, A0A1S4CY51, A0A1S4CYL1	Related Proteins	Arginyl-tRNA--protein transferase (A0A1S4CY51_TOBAC)	LOC107823894	0	85.9583	0	0	0	0	59.7525	1.00857	15.6934	Not Validated
1652	A0A1S4A2T9	A0A1S4A7X7	A0A1S4A2T9, A0A1S4A7X7	Related Proteins	mitochondrial inner membrane protein OXA1-like (A0A1S4A2T9_TOBAC)	LOC107793160	0	70.1124	0	0	0	0	49.6027	1.00857	15.6934	Not Validated
1653	A0A1S4A962	A0A1S4BPD7, A0A1S4BPF6, A0A1S4BPH5	A0A1S4A962, A0A1S4BPD7, A0A1S4BPF6, A0A1S4BPH5	Related Proteins	B3 domain-containing protein Os03g0619600-like (A0A1S4A962_TOBAC)	LOC107795106	0	91.0714	0	0	0	0	101.48	1.00857	15.6934	Not Validated
1654	A0A1S4ASF1	A0A1S4ASS8	A0A1S4ASF1, A0A1S4ASS8	Related Proteins	IRK-interacting protein-like isoform X1 (A0A1S4ASF1_TOBAC)	LOC107800875	0	92.1225	0	0	0	0	52.0677	1.00857	15.6934	Not Validated
1655	A0A1S4BLI9		A0A1S4BLI9	Single Protein	glucan endo-1,3-beta-glucosidase 8-like (A0A1S4BLI9_TOBAC)	LOC107809574	0	85.9719	0	0	0	0	56.3875	1.00857	15.6934	Not Validated
1656	A0A1S4C9L6		A0A1S4C9L6	Single Protein	uncharacterized protein LOC107816611 (A0A1S4C9L6_TOBAC)	LOC107816611	0	100	0	0	0	0	27.1842	1.00857	15.6934	Not Validated
1657	A0A1S4CBT4		A0A1S4CBT4	Single Protein	uncharacterized protein LOC107817396 (A0A1S4CBT4_TOBAC)	LOC107817396	0	100	0	0	0	0	12.0431	1.00857	15.6934	Not Validated
1658	A0A1S4CN47	A0A1S4CN53	A0A1S4CN47, A0A1S4CN53	Related Proteins	coiled-coil domain-containing protein 18-like isoform X1 (A0A1S4CN47_TOBAC)	LOC107820666	0	95.2448	0	0	0	0	79.9197	1.00857	15.6934	Not Validated
1659	A0A1S4D988		A0A1S4D988	Single Protein	uncharacterized protein LOC107827390 (A0A1S4D988_TOBAC)	LOC107827390	0	78.125	0	0	0	0	18.4298	1.00857	15.6934	Not Validated
1660	A0A1S4BNH8		A0A1S4BNH8	Single Protein	uncharacterized protein LOC107810186 (A0A1S4BNH8_TOBAC)	LOC107810186	0	87.9508	0	0	0	0	134.046	1.00544	15.6934	Not Validated
1661	A0A1S3XYF8		A0A1S3XYF8	Single Protein	NAC domain-containing protein 7-like (A0A1S3XYF8_TOBAC)	LOC107770129	0	86.2464	0	0	0	0	40.6179	1.00544	15.6934	Not Validated
1662	A0A1S3YA02	A0A1S3YA18	A0A1S3YA02, A0A1S3YA18	Related Proteins	subtilisin-like protease SBT4.15 isoform X2 (A0A1S3YA02_TOBAC)	LOC107773931	0	76.1456	0	0	0	0	80.1833	1.00544	15.6934	Not Validated
1663	A0A1S4ALB5		A0A1S4ALB5	Single Protein	TSL-kinase interacting protein 1-like (A0A1S4ALB5_TOBAC)	LOC107798720	0	100	0	0	0	0	64.7427	1.00544	15.6934	Not Validated
1664	A0A1S4BBT1		A0A1S4BBT1	Single Protein	G2/mitotic-specific cyclin-2-like (A0A1S4BBT1_TOBAC)	LOC107806660	0	100	0	0	0	0	49.5133	1.00544	15.6934	Not Validated
1665	A0A1S3Z4R3		A0A1S3Z4R3	Single Protein	Glycine cleavage system P protein (A0A1S3Z4R3_TOBAC)	LOC107783010	6.21415	78.7763	4	4	0.105295	0.00126416	114.142	1.85079	14.786	Not Validated
1666	A0A1S3WXP8	A0A1S4DSB2	A0A1S3WXP8, A0A1S4DSB2	Related Proteins	cell division cycle protein 48 homolog (A0A1S3WXP8_TOBAC)	LOC107759087	3.32922	95.8076	2	2	0.0448348	0.000965251	90.7652	1.85079	14.786	Not Validated
1667	A0A1S4C7E1		A0A1S4C7E1	Single Protein	uncharacterized protein LOC107816019 (A0A1S4C7E1_TOBAC)	LOC107816019	0	100	0	0	0	0	24.271	1.85079	14.786	Not Validated
1668	A0A1S3XNA4		A0A1S3XNA4	Single Protein	Glycosyltransferase (A0A1S3XNA4_TOBAC)	LOC107767027	0	65.8996	0	0	0	0	53.9426	1.85079	14.786	Not Validated
1669	A0A1S3XYE7		A0A1S3XYE7	Single Protein	LOB domain-containing protein 1-like (A0A1S3XYE7_TOBAC)	LOC107770001	0	67.8947	0	0	0	0	20.8053	1.85079	14.786	Not Validated
1670	A0A1S3Y0E3		A0A1S3Y0E3	Single Protein	uncharacterized protein LOC107770862 (A0A1S3Y0E3_TOBAC)	LOC107770862	0	100	0	0	0	0	12.4378	1.85079	14.786	Not Validated
1671	A0A1S3YA50		A0A1S3YA50	Single Protein	uncharacterized protein LOC107774040 (A0A1S3YA50_TOBAC)	LOC107774040	0	100	0	0	0	0	12.8541	1.85079	14.786	Not Validated
1672	A0A1S3YEX9		A0A1S3YEX9	Single Protein	homeobox-leucine zipper protein ROC3-like (A0A1S3YEX9_TOBAC)	LOC107775556	0	49.2806	0	0	0	0	92.4266	1.85079	14.786	Not Validated
1673	A0A1S3YMP8	A0A1S4BQU6	A0A1S3YMP8, A0A1S4BQU6	Related Proteins	U-box domain-containing protein 2 (A0A1S3YMP8_TOBAC)	LOC107777753	0	76.4103	0	0	0	0	42.1289	1.85079	14.786	Not Validated
1674	A0A1S3YNP4		A0A1S3YNP4	Single Protein	uncharacterized protein LOC107778061 (A0A1S3YNP4_TOBAC)	LOC107778061	0	87.372	0	0	0	0	32.8021	1.85079	14.786	Not Validated
1675	A0A1S3YQU6		A0A1S3YQU6	Single Protein	adenylate kinase 5, chloroplastic-like (A0A1S3YQU6_TOBAC)	LOC107778794	0	89.8527	0	0	0	0	68.0617	1.85079	14.786	Not Validated
1676	A0A1S3Z7I2		A0A1S3Z7I2	Single Protein	kinesin-like protein BC2 (A0A1S3Z7I2_TOBAC)	LOC107783841	0	90.4527	0	0	0	0	135.683	1.85079	14.786	Not Validated
1677	A0A1S3ZH25		A0A1S3ZH25	Single Protein	transcription initiation factor TFIID subunit 6-like (A0A1S3ZH25_TOBAC)	LOC107786750	0	87.5229	0	0	0	0	60.8265	1.85079	14.786	Not Validated
1678	A0A1S3ZLQ7		A0A1S3ZLQ7	Single Protein	zinc finger MYM-type protein 1-like (A0A1S3ZLQ7_TOBAC)	LOC107788308	0	92.9688	0	0	0	0	58.4144	1.85079	14.786	Not Validated
1679	A0A1S3ZQR1	A0A1S4BF11	A0A1S3ZQR1, A0A1S4BF11	Related Proteins	subtilisin-like protease SBT1.9 (A0A1S3ZQR1_TOBAC)	LOC107789361	0	65.4145	0	0	0	0	83.4209	1.85079	14.786	Not Validated
1680	A0A1S3ZR79		A0A1S3ZR79	Single Protein	ATP-dependent DNA helicase (A0A1S3ZR79_TOBAC)	LOC107789465	0	94.8031	0	0	0	0	146.911	1.85079	14.786	Not Validated
1681	A0A1S3ZZ56	A0A1S4D9S7	A0A1S3ZZ56, A0A1S4D9S7	Related Proteins	probable disease resistance protein At5g66900 (A0A1S3ZZ56_TOBAC)	LOC107792069	0	89.8824	0	0	0	0	97.1024	1.85079	14.786	Not Validated
1682	A0A1S4A224		A0A1S4A224	Single Protein	leucine-rich repeat receptor protein kinase EMS1-like (A0A1S4A224_TOBAC)	LOC107792982	0	68.4597	0	0	0	0	133.039	1.85079	14.786	Not Validated
1683	A0A1S4A8A5		A0A1S4A8A5	Single Protein	golgin subfamily A member 2-like (A0A1S4A8A5_TOBAC)	LOC107794796	0	100	0	0	0	0	66.4365	1.85079	14.786	Not Validated
1684	A0A1S4AX15		A0A1S4AX15	Single Protein	uncharacterized protein LOC107802219 (A0A1S4AX15_TOBAC)	LOC107802219	0	89.418	0	0	0	0	42.615	1.85079	14.786	Not Validated
1685	A0A1S4BF06		A0A1S4BF06	Single Protein	G-type lectin S-receptor-like serine/threonine-protein kinase At4g27290 (A0A1S4BF06_TOBAC)	LOC107807610	0	81.0651	0	0	0	0	95.2107	1.85079	14.786	Not Validated
1686	A0A1S4BP59		A0A1S4BP59	Single Protein	pentatricopeptide repeat-containing protein At4g22760-like (A0A1S4BP59_TOBAC)	LOC107810366	0	80.6957	0	0	0	0	63.9491	1.85079	14.786	Not Validated
1687	A0A1S4D3F9		A0A1S4D3F9	Single Protein	uncharacterized protein LOC107825524 (A0A1S4D3F9_TOBAC)	LOC107825524	0	100	0	0	0	0	36.8703	1.85079	14.786	Not Validated
1688	A0A1S4DLA3	A0A1S4DLB5	A0A1S4DLA3, A0A1S4DLB5	Related Proteins	uncharacterized protein LOC107830982 isoform X1 (A0A1S4DLA3_TOBAC)	LOC107830982	0	66.3043	0	0	0	0	41.4847	1.85079	14.786	Not Validated
1689	A0A1S4DPC0		A0A1S4DPC0	Single Protein	uncharacterized protein LOC107831989 (A0A1S4DPC0_TOBAC)	LOC107831989	0	83.2512	0	0	0	0	23.1475	1.85079	14.786	Not Validated
1690	A0A1S3XJP8		A0A1S3XJP8	Single Protein	uncharacterized CRM domain-containing protein At3g25440, chloroplastic-like (A0A1S3XJP8_TOBAC)	LOC107765953	0	82.8343	0	0	0	0	57.605	2.04948	14.3969	Not Validated
1691	A0A1S3ZBG9		A0A1S3ZBG9	Single Protein	uncharacterized protein LOC107785038 (A0A1S3ZBG9_TOBAC)	LOC107785038	0	88.3562	0	0	0	0	33.2208	2.04948	14.3969	Not Validated
1692	A0A1S4BSC5		A0A1S4BSC5	Single Protein	uncharacterized protein LOC107811389 (A0A1S4BSC5_TOBAC)	LOC107811389	0	86.5854	0	0	0	0	28.7929	2.04948	14.3969	Not Validated
1693	A0A1S4D299		A0A1S4D299	Single Protein	Nuclear pore complex protein Nup85 (A0A1S4D299_TOBAC)	LOC107825191	0	79.1377	0	0	0	0	81.1167	2.04948	14.3969	Not Validated
1694	A0A1S3X8K3	A0A1S3X8P8, A0A1S4D489, A0A1S4D5S5	A0A1S3X8K3, A0A1S3X8P8, A0A1S4D489, A0A1S4D5S5	Related Proteins	protein furry homolog isoform X2 (A0A1S3X8K3_TOBAC)	LOC107762294	0	70.6476	0	0	0	0	211.535	2.04748	14.3969	Not Validated
1695	A0A1S4BWQ9		A0A1S4BWQ9	Single Protein	LOW QUALITY PROTEIN: (E,E)-geranyllinalool synthase-like (A0A1S4BWQ9_TOBAC)	LOC107812701	0	89.9422	0	0	0	0	98.8454	2.04748	14.3969	Not Validated
1696	A0A1S4C8R1		A0A1S4C8R1	Single Protein	protein prenyltransferase alpha subunit repeat-containing protein 1-like (A0A1S4C8R1_TOBAC)	LOC107816425	0	85.4801	0	0	0	0	49.4227	2.04748	14.3969	Not Validated
1697	A0A1S4DKI2		A0A1S4DKI2	Single Protein	BEACH domain-containing protein B-like (A0A1S4DKI2_TOBAC)	LOC107830768	0	94.5755	0	0	0	0	144.652	2.04748	14.3969	Not Validated
1698	A0A1S4CPZ1		A0A1S4CPZ1	Single Protein	uncharacterized protein LOC107821139 (A0A1S4CPZ1_TOBAC)	LOC107821139	0	39.6396	0	0	0	0	12.0939	0.956061	14.1818	Not Validated
1699	A0A1S3XFG4		A0A1S3XFG4	Single Protein	galactoside 2-alpha-L-fucosyltransferase-like (A0A1S3XFG4_TOBAC)	LOC107764458	0	88.5217	0	0	0	0	65.6903	0.956061	14.1818	Not Validated
1700	A0A1S3XLW2		A0A1S3XLW2	Single Protein	probable disease resistance protein At1g58390 (A0A1S3XLW2_TOBAC)	LOC107766613	0	90.4494	0	0	0	0	40.2107	0.956061	14.1818	Not Validated
1701	A0A1S3XV14		A0A1S3XV14	Single Protein	uncharacterized mitochondrial protein AtMg00810-like (A0A1S3XV14_TOBAC)	LOC107769118	0	85.2941	0	0	0	0	26.7624	0.956061	14.1818	Not Validated
1702	A0A1S3XXW1		A0A1S3XXW1	Single Protein	uncharacterized protein LOC107770031 (A0A1S3XXW1_TOBAC)	LOC107770031	0	82.4859	0	0	0	0	19.7451	0.956061	14.1818	Not Validated
1703	A0A1S3XYR9	A0A1S4A811	A0A1S3XYR9, A0A1S4A811	Related Proteins	glucan endo-1,3-beta-glucosidase, acidic-like (A0A1S3XYR9_TOBAC)	LOC107770298	0	50.5882	0	0	0	0	37.0776	0.956061	14.1818	Not Validated
1704	A0A1S3XZF0		A0A1S3XZF0	Single Protein	WRKY transcription factor 44-like (A0A1S3XZF0_TOBAC)	LOC107770508	0	85.0427	0	0	0	0	51.9778	0.956061	14.1818	Not Validated
1705	A0A1S3Y948	A0A1S4DFY3	A0A1S3Y948, A0A1S4DFY3	Related Proteins	protein ASPARTIC PROTEASE IN GUARD CELL 1-like (A0A1S3Y948_TOBAC)	LOC107773667	0	71.6981	0	0	0	0	47.9351	0.956061	14.1818	Not Validated
1706	A0A1S3YBU0		A0A1S3YBU0	Single Protein	probable sodium-coupled neutral amino acid transporter 6 (A0A1S3YBU0_TOBAC)	LOC107774606	0	86.5957	0	0	0	0	51.0266	0.956061	14.1818	Not Validated
1707	A0A1S3YVY4		A0A1S3YVY4	Single Protein	protein GLUTAMINE DUMPER 2-like (A0A1S3YVY4_TOBAC)	LOC107780173	0	80.9249	0	0	0	0	18.8754	0.956061	14.1818	Not Validated
1708	A0A1S3ZB36	A0A1S3ZBI6	A0A1S3ZB36, A0A1S3ZBI6	Related Proteins	uncharacterized protein LOC107784909 isoform X2 (A0A1S3ZB36_TOBAC)	LOC107784909	0	92.3868	0	0	0	0	108.372	0.956061	14.1818	Not Validated
1709	A0A1S3ZLU2		A0A1S3ZLU2	Single Protein	Polyadenylate-binding protein (A0A1S3ZLU2_TOBAC)	LOC107788342	0	88.0192	0	0	0	0	69.0482	0.956061	14.1818	Not Validated
1710	A0A1S3ZU43		A0A1S3ZU43	Single Protein	asparagine--tRNA ligase, cytoplasmic 2-like (A0A1S3ZU43_TOBAC)	LOC107790433	0	85.0163	0	0	0	0	68.7769	0.956061	14.1818	Not Validated
1711	A0A1S3ZWD2	A0A1S3ZWD8	A0A1S3ZWD2, A0A1S3ZWD8	Related Proteins	wall-associated receptor kinase 2-like isoform X2 (A0A1S3ZWD2_TOBAC)	LOC107791142	0	71.9081	0	0	0	0	62.4605	0.956061	14.1818	Not Validated
1712	A0A1S4AGB4		A0A1S4AGB4	Single Protein	cellulose synthase-like protein D3 (A0A1S4AGB4_TOBAC)	LOC107797376	0	78.9982	0	0	0	0	127.684	0.956061	14.1818	Not Validated
1713	A0A1S4AU58		A0A1S4AU58	Single Protein	cytokinin dehydrogenase 1-like (A0A1S4AU58_TOBAC)	LOC107801329	0	86.4717	0	0	0	0	61.5745	0.956061	14.1818	Not Validated
1714	A0A1S4B0P0	A0A1S4CZQ4	A0A1S4B0P0, A0A1S4CZQ4	Related Proteins	mitochondrial substrate carrier family protein C-like (A0A1S4B0P0_TOBAC)	LOC107803336	0	92.2306	0	0	0	0	87.0693	0.956061	14.1818	Not Validated
1715	A0A1S4BXP0		A0A1S4BXP0	Single Protein	major facilitator superfamily domain-containing protein 12-like (A0A1S4BXP0_TOBAC)	LOC107812937	0	69.8745	0	0	0	0	26.5921	0.956061	14.1818	Not Validated
1716	A0A1S4CGJ3	A0A1S4CGJ9, A0A1S4CGQ5	A0A1S4CGJ3, A0A1S4CGJ9, A0A1S4CGQ5	Related Proteins	protein TONSOKU-like isoform X3 (A0A1S4CGJ3_TOBAC)	LOC107818764	0	81.9746	0	0	0	0	121.602	0.956061	14.1818	Not Validated
1717	A0A1S4D872		A0A1S4D872	Single Protein	uncharacterized protein LOC107827099 (A0A1S4D872_TOBAC)	LOC107827099	0	18.6246	0	0	0	0	36.0245	0.956061	14.1818	Not Validated
1718	A0A1S4DM73		A0A1S4DM73	Single Protein	Auxin response factor (A0A1S4DM73_TOBAC)	LOC107831276	0	62.9358	0	0	0	0	121.935	0.956061	14.1818	Not Validated
1719	A0A1S4D0N5	A0A1S4D0T5	A0A1S4D0N5, A0A1S4D0T5	Related Proteins	Annexin (A0A1S4D0N5_TOBAC)	LOC107824710	2.8754	100	1	1	0.0481131	0.00159744	35.7895	2.0412	13.7546	Not Validated
1720	A0A1S3X5T2	A0A1S4D9J1, A0A1S4DA74	A0A1S3X5T2, A0A1S4D9J1, A0A1S4DA74	Related Proteins	probable inactive receptor kinase At5g58300 (A0A1S3X5T2_TOBAC)	LOC107761564	0	94.3478	0	0	0	0	75.4894	2.0412	13.7546	Not Validated
1721	A0A1S3X6W8	A0A1S4C329, A0A1S4C377	A0A1S3X6W8, A0A1S4C329, A0A1S4C377	Related Proteins	histidine kinase CKI1-like (A0A1S3X6W8_TOBAC)	LOC107761711	0	74.4541	0	0	0	0	50.7439	2.0412	13.7546	Not Validated
1722	A0A1S3XBF5	A0A1S3Z1G8	A0A1S3XBF5, A0A1S3Z1G8	Related Proteins	uncharacterized protein LOC107763305 (A0A1S3XBF5_TOBAC)	LOC107763305	0	70.7692	0	0	0	0	85.3123	2.0412	13.7546	Not Validated
1723	A0A1S3XLU0	A0A1S4DBS0, A0A1S4DCE1	A0A1S3XLU0, A0A1S4DBS0, A0A1S4DCE1	Related Proteins	mitochondrial import inner membrane translocase subunit TIM44-2-like (A0A1S3XLU0_TOBAC)	LOC107766603	0	100	0	0	0	0	59.3714	2.0412	13.7546	Not Validated
1724	A0A1S3XX25		A0A1S3XX25	Single Protein	VQ motif-containing protein 4-like (A0A1S3XX25_TOBAC)	LOC107769703	0	86.3436	0	0	0	0	24.6195	2.0412	13.7546	Not Validated
1725	A0A1S3XXA1		A0A1S3XXA1	Single Protein	Potassium transporter (A0A1S3XXA1_TOBAC)	LOC107769615	0	51.2146	0	0	0	0	54.0768	2.0412	13.7546	Not Validated
1726	A0A1S3Y9W8		A0A1S3Y9W8	Single Protein	uncharacterized protein LOC107773963 (A0A1S3Y9W8_TOBAC)	LOC107773963	0	83.9873	0	0	0	0	106.45	2.0412	13.7546	Not Validated
1727	A0A1S3YG88		A0A1S3YG88	Single Protein	uncharacterized protein LOC107775930 (A0A1S3YG88_TOBAC)	LOC107775930	0	100	0	0	0	0	33.1862	2.0412	13.7546	Not Validated
1728	A0A1S3ZNJ1		A0A1S3ZNJ1	Single Protein	zinc finger protein ZAT4-like (A0A1S3ZNJ1_TOBAC)	LOC107788681	0	86.6142	0	0	0	0	57.7978	2.0412	13.7546	Not Validated
1729	A0A1S3ZT87	A0A1S4A8H0	A0A1S3ZT87, A0A1S4A8H0	Related Proteins	GLABRA2 expression modulator-like (A0A1S3ZT87_TOBAC)	LOC107790233	0	76.0274	0	0	0	0	32.1038	2.0412	13.7546	Not Validated
1730	A0A1S4A177	A0A1S4C3H5	A0A1S4A177, A0A1S4C3H5	Related Proteins	BTB/POZ domain-containing protein At5g03250-like (A0A1S4A177_TOBAC)	LOC107792670	0	82.4013	0	0	0	0	68.2482	2.0412	13.7546	Not Validated
1731	A0A1S4ANG7	A0A1S4ANV6	A0A1S4ANG7, A0A1S4ANV6	Related Proteins	Flavin-containing monooxygenase (A0A1S4ANG7_TOBAC)	LOC107799587	0	90.8847	0	0	0	0	41.882	2.0412	13.7546	Not Validated
1732	A0A1S4B128	A0A1S4BX14	A0A1S4B128, A0A1S4BX14	Related Proteins	pentatricopeptide repeat-containing protein At3g53360, mitochondrial-like (A0A1S4B128_TOBAC)	LOC107803348	0	94.9401	0	0	0	0	84.3922	2.0412	13.7546	Not Validated
1733	A0A1S4B4Q5	A0A1S4B4Z6, A0A1S4DIS0, A0A1S4DJ33	A0A1S4B4Q5, A0A1S4B4Z6, A0A1S4DIS0, A0A1S4DJ33	Related Proteins	polypyrimidine tract-binding protein homolog 2-like isoform X1 (A0A1S4B4Q5_TOBAC)	LOC107804511	0	67.4208	0	0	0	0	47.8279	2.0412	13.7546	Not Validated
1734	A0A1S4B6K1		A0A1S4B6K1	Single Protein	uncharacterized protein LOC107804968 (A0A1S4B6K1_TOBAC)	LOC107804968	0	100	0	0	0	0	31.1741	2.0412	13.7546	Not Validated
1735	A0A1S4B7V2		A0A1S4B7V2	Single Protein	putative WEB family protein At1g65010, chloroplastic (A0A1S4B7V2_TOBAC)	LOC107805358	0	94.864	0	0	0	0	74.9658	2.0412	13.7546	Not Validated
1736	A0A1S4BEY4		A0A1S4BEY4	Single Protein	uncharacterized protein LOC107807553 (A0A1S4BEY4_TOBAC)	LOC107807553	0	93.6968	0	0	0	0	67.068	2.0412	13.7546	Not Validated
1737	A0A1S4BFP3		A0A1S4BFP3	Single Protein	pentatricopeptide repeat-containing protein At4g38150-like (A0A1S4BFP3_TOBAC)	LOC107807785	0	91.1111	0	0	0	0	40.1976	2.0412	13.7546	Not Validated
1738	A0A1S4BM88		A0A1S4BM88	Single Protein	Laccase (A0A1S4BM88_TOBAC)	LOC107809792	0	77.758	0	0	0	0	62.4009	2.0412	13.7546	Not Validated
1739	A0A1S4C0J9		A0A1S4C0J9	Single Protein	E3 UFM1-protein ligase 1 homolog (A0A1S4C0J9_TOBAC)	LOC107813877	0	86.1646	0	0	0	0	62.8121	2.0412	13.7546	Not Validated
1740	A0A1S3YRJ5		A0A1S3YRJ5	Single Protein	GDSL esterase/lipase At5g03980-like (A0A1S3YRJ5_TOBAC)	LOC107778783	2.4	90.9333	1	1	0.0746078	0.00146628	41.4146	0.993734	12.253	Not Validated
1741	A0A1S3Y3W0		A0A1S3Y3W0	Single Protein	thylakoid lumenal 16.5 kDa protein, chloroplastic-like (A0A1S3Y3W0_TOBAC)	LOC107771896	5.40541	82.8829	1	1	0.089023	0.00271739	24.0256	0.978157	12.253	Not Validated
1742	A0A1S3ZJW7		A0A1S3ZJW7	Single Protein	uncharacterized protein LOC107787720 isoform X2 (A0A1S3ZJW7_TOBAC)	LOC107787720	3.76812	91.0145	1	1	0.0592537	0.00159236	38.1893	0.978157	12.253	Not Validated
1743	A0A1S4AHS6		A0A1S4AHS6	Single Protein	uncharacterized protein LOC107797798 (A0A1S4AHS6_TOBAC)	LOC107797798	0	93.5305	0	0	0	0	61.1845	0.995585	12.253	Not Validated
1744	A0A1S3XE28		A0A1S3XE28	Single Protein	uncharacterized protein LOC107764205 (A0A1S3XE28_TOBAC)	LOC107764205	0	82.0442	0	0	0	0	41.0269	0.978157	12.253	Not Validated
1745	A0A1S3XLF9	A0A1S3XWR1, A0A1S3XXE7	A0A1S3XLF9, A0A1S3XWR1, A0A1S3XXE7	Related Proteins	Sucrose synthase (A0A1S3XLF9_TOBAC)	LOC107766404	0	83.6105	0	0	0	0	95.647	0.978157	12.253	Not Validated
1746	A0A1S3XUK9	A0A1S4ACX7, A0A1S4ACZ0, A0A1S4BC15	A0A1S3XUK9, A0A1S4ACX7, A0A1S4ACZ0, A0A1S4BC15	Related Proteins	mitochondrial import inner membrane translocase subunit TIM17-2-like (A0A1S3XUK9_TOBAC)	LOC107768967	0	69.4915	0	0	0	0	24.4048	0.978157	12.253	Not Validated
1747	A0A1S3YJE2		A0A1S3YJE2	Single Protein	uncharacterized protein LOC107776920 (A0A1S3YJE2_TOBAC)	LOC107776920	0	100	0	0	0	0	31.5767	0.978157	12.253	Not Validated
1748	A0A1S3YVT1		A0A1S3YVT1	Single Protein	cation/H(+) antiporter 14-like (A0A1S3YVT1_TOBAC)	LOC107780233	0	70.0246	0	0	0	0	89.1134	0.978157	12.253	Not Validated
1749	A0A1S4ADD0		A0A1S4ADD0	Single Protein	ras-related protein RHN1-like (A0A1S4ADD0_TOBAC)	LOC107796376	0	100	0	0	0	0	29.327	0.978157	12.253	Not Validated
1750	A0A1S4AJA4	A0A1S4AJG0	A0A1S4AJA4, A0A1S4AJG0	Related Proteins	formamidase-like isoform X1 (A0A1S4AJA4_TOBAC)	LOC107798323	0	82.4834	0	0	0	0	49.5352	0.978157	12.253	Not Validated
1751	A0A1S4DM62		A0A1S4DM62	Single Protein	uncharacterized protein LOC107831264 (A0A1S4DM62_TOBAC)	LOC107831264	0	52.973	0	0	0	0	20.5181	0.978157	12.253	Not Validated
1752	A0A1S4B900		A0A1S4B900	Single Protein	peroxiredoxin Q, chloroplastic-like (A0A1S4B900_TOBAC)	LOC107805800	7.40741	100	1	1	0.0857111	0.00231481	23.7804	0.866371	9.78261	Not Validated
1753	A0A1S4BUC1	A0A1S3XVX2, A0A1S3XWL0, A0A1S4C950, A0A1S4CBV4	A0A1S3XVX2, A0A1S3XWL0, A0A1S4BUC1, A0A1S4C950, A0A1S4CBV4	Related and Unrelated Proteins	kinesin-4-like (A0A1S4BUC1_TOBAC)	LOC107811983	0	93.8511	0	0	0	0	139.939	0.866371	9.78261	Not Validated
1754	A0A1S3Y8P8		A0A1S3Y8P8	Single Protein	heat stress transcription factor B-2a-like (A0A1S3Y8P8_TOBAC)	LOC107773619	0	100	0	0	0	0	23.9683	0.866371	9.78261	Not Validated
1755	A0A1S3ZSN7		A0A1S3ZSN7	Single Protein	uncharacterized protein LOC107790004 (A0A1S3ZSN7_TOBAC)	LOC107790004	0	85.3786	0	0	0	0	86.0873	0.866371	9.78261	Not Validated
1756	A0A1S4AVP7		A0A1S4AVP7	Single Protein	60S ribosomal protein L44 (A0A1S4AVP7_TOBAC)	LOC107801799	0	100	0	0	0	0	11.9935	0.866371	9.78261	Not Validated
1757	A0A1S4BM72		A0A1S4BM72	Single Protein	dihydropyrimidine dehydrogenase (NADP(+)), chloroplastic-like (A0A1S4BM72_TOBAC)	LOC107809767	0	79.7203	0	0	0	0	46.9546	0.866371	9.78261	Not Validated
1758	A0A1S4CWC6		A0A1S4CWC6	Single Protein	uncharacterized protein LOC107823335 (A0A1S4CWC6_TOBAC)	LOC107823335	0	100	0	0	0	0	7.25215	0.866371	9.78261	Not Validated
1759	A0A1S3WX83	A0A1S3WXD0, A0A1S4A763, A0A1S4A779, A0A1S4A7C3	A0A1S3WX83, A0A1S3WXD0, A0A1S4A763, A0A1S4A779, A0A1S4A7C3	Related Proteins	transmembrane E3 ubiquitin-protein ligase 1-like isoform X2 (A0A1S3WX83_TOBAC)	LOC107758944	0	78.0576	0	0	0	0	64.2806	0.790207	6.95971	Not Validated
1760	A0A1S3X937	A0A1S3X981	A0A1S3X937, A0A1S3X981	Related Proteins	DEAD-box ATP-dependent RNA helicase 57 isoform X2 (A0A1S3X937_TOBAC)	LOC107762477	0	100	0	0	0	0	60.0536	0.790207	6.95971	Not Validated
1761	A0A1S3XA02	A0A1S3XA48, A0A1S4DIJ2	A0A1S3XA02, A0A1S3XA48, A0A1S4DIJ2	Related Proteins	urease accessory protein F-like isoform X2 (A0A1S3XA02_TOBAC)	LOC107762770	0	68.7243	0	0	0	0	26.4315	0.790207	6.95971	Not Validated
1762	A0A1S3XBG0	A0A1S3XLA2	A0A1S3XBG0, A0A1S3XLA2	Related Proteins	RING-type E3 ubiquitin transferase (A0A1S3XBG0_TOBAC)	LOC107763312	0	88.062	0	0	0	0	69.7258	0.790207	6.95971	Not Validated
1763	A0A1S3XF83	A0A1S3XVI3	A0A1S3XF83, A0A1S3XVI3	Related Proteins	nudix hydrolase 19, chloroplastic-like (A0A1S3XF83_TOBAC)	LOC107764471	0	72.7689	0	0	0	0	48.6095	0.790207	6.95971	Not Validated
1764	A0A1S3XIB6		A0A1S3XIB6	Single Protein	uncharacterized mitochondrial protein AtMg00810-like (A0A1S3XIB6_TOBAC)	LOC107765310	0	100	0	0	0	0	23.0431	0.790207	6.95971	Not Validated
1765	A0A1S3XKS7	A0A1S3XKZ7, A0A1S3XL82, A0A1S3XLQ1	A0A1S3XKS7, A0A1S3XKZ7, A0A1S3XL82, A0A1S3XLQ1	Related Proteins	uncharacterized protein LOC107766340 isoform X2 (A0A1S3XKS7_TOBAC)	LOC107766340	0	76.2906	0	0	0	0	58.2484	0.790207	6.95971	Not Validated
1766	A0A1S3XLS9	A0A1S3XM12, A0A1S3Z138	A0A1S3XLS9, A0A1S3XM12, A0A1S3Z138	Related Proteins	Beta-galactosidase (A0A1S3XLS9_TOBAC)	LOC107766584	0	84.2391	0	0	0	0	103.307	0.790207	6.95971	Not Validated
1767	A0A1S3XLZ7	A0A1S3YKX5, A0A1S3YX89, A0A1S3Z5R7, A0A1S4BG31, A0A1S4BME3, A0A1S4C105, A0A1S4DHF3, A0A1S4DRI6	A0A1S3XLZ7, A0A1S3YKX5, A0A1S3YX89, A0A1S3Z5R7, A0A1S4BG31, A0A1S4BME3, A0A1S4C105, A0A1S4DHF3, A0A1S4DRI6	Related Proteins	uncharacterized protein LOC107766425 (A0A1S3XLZ7_TOBAC)	LOC107766425	0	83.682	0	0	0	0	82.552	0.790207	6.95971	Not Validated
1768	A0A1S3XRE3	A0A1S4DC67	A0A1S3XRE3, A0A1S4DC67	Related Proteins	premnaspirodiene oxygenase-like (A0A1S3XRE3_TOBAC)	LOC107767919	0	100	0	0	0	0	56.2761	0.790207	6.95971	Not Validated
1769	A0A1S3XYC6	A0A1S4A369	A0A1S3XYC6, A0A1S4A369	Related Proteins	Pectinesterase (A0A1S3XYC6_TOBAC)	LOC107770142	0	83.0476	0	0	0	0	57.2468	0.790207	6.95971	Not Validated
1770	A0A1S3Y5B3	A0A1S4A7V4, A0A1S4CD67, A0A1S4CDF7, A0A1S4DGI5, A0A1S4DKS8	A0A1S3Y5B3, A0A1S4A7V4, A0A1S4CD67, A0A1S4CDF7, A0A1S4DGI5, A0A1S4DKS8	Related Proteins	uncharacterized protein LOC107772111 (A0A1S3Y5B3_TOBAC)	LOC107772111	0	71.4441	0	0	0	0	103.675	0.790207	6.95971	Not Validated
1771	A0A1S3Y6I4	A0A1S4DCS5	A0A1S3Y6I4, A0A1S4DCS5	Related Proteins	uncharacterized protein LOC107772763 (A0A1S3Y6I4_TOBAC)	LOC107772763	0	100	0	0	0	0	29.5247	0.790207	6.95971	Not Validated
1772	A0A1S3YGQ4	A0A1S3Z265	A0A1S3YGQ4, A0A1S3Z265	Related Proteins	protein DJ-1 homolog C-like (A0A1S3YGQ4_TOBAC)	LOC107776092	0	91.9037	0	0	0	0	48.8201	0.790207	6.95971	Not Validated
1773	A0A1S3ZDZ2	A0A1S4DPD1	A0A1S3ZDZ2, A0A1S4DPD1	Related Proteins	glycerol kinase-like (A0A1S3ZDZ2_TOBAC)	LOC107785720	0	81.1475	0	0	0	0	52.676	0.790207	6.95971	Not Validated
1774	A0A1S3ZPF5	A0A1S4DQL8, M4N639	A0A1S3ZPF5, A0A1S4DQL8, M4N639	Related Proteins	Auxin efflux carrier component (A0A1S3ZPF5_TOBAC)	LOC107789016	0	73.6585	0	0	0	0	67.4836	0.790207	6.95971	Not Validated
1775	A0A1S3ZWM8	A0A1S4DR54	A0A1S3ZWM8, A0A1S4DR54	Related Proteins	calcium-dependent protein kinase 20-like (A0A1S3ZWM8_TOBAC)	LOC107791325	0	70.3578	0	0	0	0	65.2759	0.790207	6.95971	Not Validated
1776	A0A1S4A1S4	A0A1S4BTZ3	A0A1S4A1S4, A0A1S4BTZ3	Related Proteins	uncharacterized protein LOC107792825 (A0A1S4A1S4_TOBAC)	LOC107792825	0	67.8571	0	0	0	0	58.6189	0.790207	6.95971	Not Validated
1777	A0A1S4AFP0		A0A1S4AFP0	Single Protein	uncharacterized protein LOC107796975 (A0A1S4AFP0_TOBAC)	LOC107796975	0	100	0	0	0	0	16.3815	0.790207	6.95971	Not Validated
1778	A0A1S4AMF9	A0A1S4CIM2	A0A1S4AMF9, A0A1S4CIM2	Related Proteins	auxin-responsive protein SAUR36-like (A0A1S4AMF9_TOBAC)	LOC107799281	0	100	0	0	0	0	19.8884	0.790207	6.95971	Not Validated
1779	A0A1S4B3F6		A0A1S4B3F6	Single Protein	disease resistance protein RPP13-like (A0A1S4B3F6_TOBAC)	LOC107804082	0	80.2168	0	0	0	0	41.706	0.790207	6.95971	Not Validated
1780	A0A1S4CEW4		A0A1S4CEW4	Single Protein	probable WRKY transcription factor 7 (A0A1S4CEW4_TOBAC)	LOC107818082	0	73.0435	0	0	0	0	38.1434	0.790207	6.95971	Not Validated
1781	A0A1S4CQ00		A0A1S4CQ00	Single Protein	uncharacterized protein LOC107821149 (A0A1S4CQ00_TOBAC)	LOC107821149	0	84.449	0	0	0	0	109.79	0.790207	6.95971	Not Validated
1782	A0A1S4CTC9		A0A1S4CTC9	Single Protein	protein BREAST CANCER SUSCEPTIBILITY 1 homolog (A0A1S4CTC9_TOBAC)	LOC107822351	0	96.8781	0	0	0	0	110.271	0.790207	6.95971	Not Validated
1783	A0A1S4D9M0		A0A1S4D9M0	Single Protein	zinc finger protein ZAT1-like (A0A1S4D9M0_TOBAC)	LOC107827508	0	83.3333	0	0	0	0	52.2897	0.790207	6.95971	Not Validated
1784	A0A1S4AXF2		A0A1S4AXF2	Single Protein	L-ascorbate oxidase homolog (A0A1S4AXF2_TOBAC)	LOC107802342	10.7407	67.037	4	4	0.221677	0.00287753	59.9636	0.831402	5.90406	Not Validated
1785	A0A1S3XP55		A0A1S3XP55	Single Protein	sodium channel modifier 1-like (A0A1S3XP55_TOBAC)	LOC107767032	0	100	0	0	0	0	24.9804	0.838764	5.90406	Not Validated
1786	Q8S9G3	A0A1S3XPW7	A0A1S3XPW7, Q8S9G3	Unrelated Proteins	Putative 16kDa membrane protein (Q8S9G3_TOBAC)	LOC107784985	0	65.035	0	0	0	0	15.479	0.838764	5.90406	Not Validated
1787	A0A1S3XQA2	A0A1S4D1E4	A0A1S3XQA2, A0A1S4D1E4	Related Proteins	putative pentatricopeptide repeat-containing protein At5g52630 (A0A1S3XQA2_TOBAC)	LOC107767594	0	81.2005	0	0	0	0	97.4411	0.838764	5.90406	Not Validated
1788	A0A1S3Y0N6		A0A1S3Y0N6	Single Protein	A-agglutinin anchorage subunit-like (A0A1S3Y0N6_TOBAC)	LOC107770949	0	62.8062	0	0	0	0	48.5065	0.838764	5.90406	Not Validated
1789	A0A1S3ZI83		A0A1S3ZI83	Single Protein	3-oxoacyl-[acyl-carrier-protein] reductase 4-like (A0A1S3ZI83_TOBAC)	LOC107787149	0	88.4735	0	0	0	0	33.6296	0.838764	5.90406	Not Validated
1790	A0A1S4A328		A0A1S4A328	Single Protein	leucine-rich repeat receptor-like serine/threonine-protein kinase BAM1 (A0A1S4A328_TOBAC)	LOC107793239	0	76.6667	0	0	0	0	46.6692	0.838764	5.90406	Not Validated
1791	A0A1S4BVJ7		A0A1S4BVJ7	Single Protein	uncharacterized protein LOC107812359 (A0A1S4BVJ7_TOBAC)	LOC107812359	0	100	0	0	0	0	22.4295	0.838764	5.90406	Not Validated
1792	A0A1S4CJE9		A0A1S4CJE9	Single Protein	uncharacterized protein LOC107819455 (A0A1S4CJE9_TOBAC)	LOC107819455	0	100	0	0	0	0	80.2209	0.838764	5.90406	Not Validated
1793	A0A1S4DE29		A0A1S4DE29	Single Protein	methyl-CpG-binding domain-containing protein 11-like (A0A1S4DE29_TOBAC)	LOC107828622	0	100	0	0	0	0	37.6403	0.838764	5.90406	Not Validated
1794	A0A1S3X5I9		A0A1S3X5I9	Single Protein	uncharacterized protein LOC107761537 (A0A1S3X5I9_TOBAC)	LOC107761537	0	100	0	0	0	0	21.6424	0.831402	5.90406	Not Validated
1795	A0A1S3XM90		A0A1S3XM90	Single Protein	regulatory-associated protein of TOR 1-like (A0A1S3XM90_TOBAC)	LOC107766760	0	65.6881	0	0	0	0	61.0488	0.831402	5.90406	Not Validated
1796	A0A1S3Z1K5		A0A1S3Z1K5	Single Protein	probable beta-D-xylosidase 2 (A0A1S3Z1K5_TOBAC)	LOC107781973	0	74.5149	0	0	0	0	83.3692	0.831402	5.90406	Not Validated
1797	A0A1S3ZBH8		A0A1S3ZBH8	Single Protein	protein root UVB sensitive 3-like (A0A1S3ZBH8_TOBAC)	LOC107785000	0	72.973	0	0	0	0	48.7736	0.831402	5.90406	Not Validated
1798	A0A1S3XCF0		A0A1S3XCF0	Single Protein	growth-regulating factor 1-like (A0A1S3XCF0_TOBAC)	LOC107763641	0	80.8197	0	0	0	0	65.3797	0.826824	5.90406	Not Validated
1799	A0A1S3XEB3	A0A1S3XEM7, A0A1S3XET7, A0A1S3XEZ3	A0A1S3XEB3, A0A1S3XEM7, A0A1S3XET7, A0A1S3XEZ3	Related Proteins	uncharacterized protein LOC107764294 isoform X1 (A0A1S3XEB3_TOBAC)	LOC107764294	0	63.2424	0	0	0	0	141.689	0.826824	5.90406	Not Validated
1800	A0A1S3XJ33	A0A1S3ZDA6	A0A1S3XJ33, A0A1S3ZDA6	Related Proteins	Protein transport protein SEC23 (A0A1S3XJ33_TOBAC)	LOC107765701	0	78.553	0	0	0	0	86.1484	0.826824	5.90406	Not Validated
1801	A0A1S3XJT1	A0A1S3Y928, A0A1S3ZVJ9, A0A1S4AKQ1, A0A1S4AKV5, A0A1S4AKX9, A0A1S4ALF6, A0A1S4BV38	A0A1S3XJT1, A0A1S3Y928, A0A1S3ZVJ9, A0A1S4AKQ1, A0A1S4AKV5, A0A1S4AKX9, A0A1S4ALF6, A0A1S4BV38	Related Proteins	uncharacterized protein LOC107765985 (A0A1S3XJT1_TOBAC)	LOC107765985	0	100	0	0	0	0	19.1046	0.826824	5.90406	Not Validated
1802	A0A1S3Z539	A0A1S4C681	A0A1S3Z539, A0A1S4C681	Related Proteins	protein strawberry notch homolog 1-like (A0A1S3Z539_TOBAC)	LOC107783018	0	78.5417	0	0	0	0	51.8401	0.826824	5.90406	Not Validated
1803	A0A1S3Z841		A0A1S3Z841	Single Protein	nuclear transcription factor Y subunit C-1-like (A0A1S3Z841_TOBAC)	LOC107784093	0	100	0	0	0	0	15.3473	0.826824	5.90406	Not Validated
1804	A0A1S4D1L8		A0A1S4D1L8	Single Protein	Tubby-like F-box protein (A0A1S4D1L8_TOBAC)	LOC107824865	0	92.2353	0	0	0	0	47.4621	0.826824	5.90406	Not Validated
1805	A0A1S4BDZ5		A0A1S4BDZ5	Single Protein	rhomboid-like protein 11, chloroplastic (A0A1S4BDZ5_TOBAC)	LOC107807213	0	61.4583	0	0	0	0	32.1962	0.820542	5.90406	Not Validated
1806	A0A1S4BX78	A0A1S4DRJ1	A0A1S4BX78, A0A1S4DRJ1	Related Proteins	uncharacterized protein LOC107812798 (A0A1S4BX78_TOBAC)	LOC107812798	0	100	0	0	0	0	110.151	0.812581	5.90406	Not Validated
1807	A0A1S4AJ83	A0A1S4DL12	A0A1S4AJ83, A0A1S4DL12	Related Proteins	putative disease resistance protein RGA3 (A0A1S4AJ83_TOBAC)	LOC107798278	0	95.4853	0	0	0	0	101.226	0.812581	5.90406	Not Validated
1808	A0A1S4BKF5		A0A1S4BKF5	Single Protein	serine/threonine-protein kinase CDL1-like (A0A1S4BKF5_TOBAC)	LOC107809247	0	93.0649	0	0	0	0	50.2693	0.812581	5.90406	Not Validated
1809	A0A1S3X2U8		A0A1S3X2U8	Single Protein	protein C2-DOMAIN ABA-RELATED 7-like (A0A1S3X2U8_TOBAC)	LOC107760650	0	100	0	0	0	0	18.7126	0.764197	4.88722	Not Validated
1810	A0A1S3XBG4		A0A1S3XBG4	Single Protein	uncharacterized protein LOC107763281 (A0A1S3XBG4_TOBAC)	LOC107763281	0	83.7569	0	0	0	0	105.087	0.764197	4.88722	Not Validated
1811	A0A1S3XTJ4	A0A1S3YSK3, A0A1S3YSU3	A0A1S3XTJ4, A0A1S3YSK3, A0A1S3YSU3	Related Proteins	probable LRR receptor-like serine/threonine-protein kinase At4g20940 (A0A1S3XTJ4_TOBAC)	LOC107768653	0	70.1225	0	0	0	0	114.988	0.764197	4.88722	Not Validated
1812	A0A1S3Y4Y7	A0A1S3YTP2	A0A1S3Y4Y7, A0A1S3YTP2	Related Proteins	protein SPT2 homolog (A0A1S3Y4Y7_TOBAC)	LOC107772257	0	90.6375	0	0	0	0	57.2495	0.764197	4.88722	Not Validated
1813	A0A1S3Y563		A0A1S3Y563	Single Protein	probable sulfate transporter 3.3 (A0A1S3Y563_TOBAC)	LOC107772330	0	84.0796	0	0	0	0	22.4052	0.764197	4.88722	Not Validated
1814	A0A1S4AK10	A0A1S4AKA0	A0A1S4AK10, A0A1S4AKA0	Related Proteins	(-)-alpha-terpineol synthase-like isoform X2 (A0A1S4AK10_TOBAC)	LOC107798542	0	93.4901	0	0	0	0	63.9169	0.764197	4.88722	Not Validated
1815	A0A1S3Z100		A0A1S3Z100	Single Protein	calcium sensing receptor, chloroplastic-like (A0A1S3Z100_TOBAC)	LOC107781793	23.8579	87.3096	7	7	0.481603	0.00376869	41.8781	0.759159	1.07527	Not Validated
1816	A0A1S3XQE3	A0A1S4CYE4	A0A1S3XQE3, A0A1S4CYE4	Related Proteins	60S ribosomal protein L7-4-like (A0A1S3XQE3_TOBAC)	LOC107767555	10.4167	100	2	2	0.102943	0.00291667	27.8571	0.759159	1.07527	Not Validated
1817	A0A1S3ZMS8		A0A1S3ZMS8	Single Protein	benzaldehyde dehydrogenase (NAD(+))-like (A0A1S3ZMS8_TOBAC)	LOC107788517	0	74.8354	0	0	0	0	150.117	0.759159	1.07527	Not Validated
1818	A0A1S4BHQ3		A0A1S4BHQ3	Single Protein	short-chain dehydrogenase reductase 3a-like (A0A1S4BHQ3_TOBAC)	LOC107808371	0	100	0	0	0	0	32.9018	0.759159	1.07527	Not Validated
1819	A0A1S3X1F4		A0A1S3X1F4	Single Protein	pirin-like protein At1g50590 (A0A1S3X1F4_TOBAC)	LOC107760242	0	70.4698	0	0	0	0	33.2119	0.759159	1.07527	Not Validated
1820	A0A1S3XE70		A0A1S3XE70	Single Protein	ETHYLENE INSENSITIVE 3-like 5 protein (A0A1S3XE70_TOBAC)	LOC107764093	0	75.7475	0	0	0	0	34.8389	0.759159	1.07527	Not Validated
1821	A0A1S3XK85		A0A1S3XK85	Single Protein	uncharacterized protein LOC107766122 (A0A1S3XK85_TOBAC)	LOC107766122	0	85.1703	0	0	0	0	56.1366	0.759159	1.07527	Not Validated
1822	A0A1S3Y8R3		A0A1S3Y8R3	Single Protein	8-hydroxygeraniol dehydrogenase-like (A0A1S3Y8R3_TOBAC)	LOC107773552	0	65.7382	0	0	0	0	38.6675	0.759159	1.07527	Not Validated
1823	A0A1S3YJP8	A0A1S4BA25	A0A1S3YJP8, A0A1S4BA25	Related Proteins	homeobox-leucine zipper protein ATHB-52-like (A0A1S3YJP8_TOBAC)	LOC107776774	0	79.3103	0	0	0	0	23.5809	0.759159	1.07527	Not Validated
1824	A0A1S3Z6L7	A0A1S3ZTE9	A0A1S3Z6L7, A0A1S3ZTE9	Related Proteins	S-adenosylmethionine decarboxylase proenzyme (A0A1S3Z6L7_TOBAC)	LOC107783528	0	67.7083	0	0	0	0	41.8904	0.759159	1.07527	Not Validated
1825	A0A1S3ZBS8	A0A1S4BYN5	A0A1S3ZBS8, A0A1S4BYN5	Related Proteins	pentatricopeptide repeat-containing protein At1g79540-like (A0A1S3ZBS8_TOBAC)	LOC107785143	0	95.3105	0	0	0	0	89.3682	0.759159	1.07527	Not Validated
1826	A0A1S3ZHC0		A0A1S3ZHC0	Single Protein	acyl-CoA-binding domain-containing protein 4-like (A0A1S3ZHC0_TOBAC)	LOC107786715	0	79.2822	0	0	0	0	66.6349	0.759159	1.07527	Not Validated
1827	A0A1S3ZJG7		A0A1S3ZJG7	Single Protein	mediator of RNA polymerase II transcription subunit 28-like (A0A1S3ZJG7_TOBAC)	LOC107787564	0	100	0	0	0	0	10.8259	0.759159	1.07527	Not Validated
1828	A0A1S3ZRZ5	A0A1S4ALM2	A0A1S3ZRZ5, A0A1S4ALM2	Related Proteins	1-aminocyclopropane-1-carboxylate oxidase-like (A0A1S3ZRZ5_TOBAC)	LOC107789783	0	89.8413	0	0	0	0	35.6874	0.759159	1.07527	Not Validated
1829	A0A1S4A2N4		A0A1S4A2N4	Single Protein	uncharacterized protein LOC107793063 (A0A1S4A2N4_TOBAC)	LOC107793063	0	89.3836	0	0	0	0	32.8406	0.759159	1.07527	Not Validated
1830	A0A1S4A577		A0A1S4A577	Single Protein	protein ROOT PRIMORDIUM DEFECTIVE 1-like (A0A1S4A577_TOBAC)	LOC107793802	0	87.6344	0	0	0	0	64.4075	0.759159	1.07527	Not Validated
1831	A0A1S4AKD6	A0A1S4BPL3	A0A1S4AKD6, A0A1S4BPL3	Related Proteins	beta-glucosidase BoGH3B-like (A0A1S4AKD6_TOBAC)	LOC107798662	0	84.5865	0	0	0	0	58.3034	0.759159	1.07527	Not Validated
1832	A0A1S4AUV6		A0A1S4AUV6	Single Protein	Protein DETOXIFICATION (A0A1S4AUV6_TOBAC)	LOC107801665	0	52.9532	0	0	0	0	53.1677	0.759159	1.07527	Not Validated
1833	A0A1S4B3J5		A0A1S4B3J5	Single Protein	UDP-glycosyltransferase 82A1-like (A0A1S4B3J5_TOBAC)	LOC107804163	0	73.4899	0	0	0	0	33.4028	0.759159	1.07527	Not Validated
1834	A0A1S4B5E4	A0A1S4CW34	A0A1S4B5E4, A0A1S4CW34	Related Proteins	uncharacterized protein ycf45-like (A0A1S4B5E4_TOBAC)	LOC107804663	0	69.0076	0	0	0	0	71.3658	0.759159	1.07527	Not Validated
1835	A0A1S4BB39	A0A1S4BB80, A0A1S4BQQ9, A0A1S4BQR7, A0A1S4BQT0, A0A1S4BR05	A0A1S4BB39, A0A1S4BB80, A0A1S4BQQ9, A0A1S4BQR7, A0A1S4BQT0, A0A1S4BR05	Related Proteins	uncharacterized protein LOC107806499 isoform X2 (A0A1S4BB39_TOBAC)	LOC107806499	0	86.2191	0	0	0	0	222.138	0.759159	1.07527	Not Validated
1836	A0A1S4C0R9		A0A1S4C0R9	Single Protein	probable inactive receptor kinase RLK902 (A0A1S4C0R9_TOBAC)	LOC107813940	0	74.1722	0	0	0	0	33.9914	0.759159	1.07527	Not Validated
1837	A0A1S4CSE3	A0A1S4CSE4	A0A1S4CSE3, A0A1S4CSE4	Related Proteins	type IV inositol polyphosphate 5-phosphatase 3-like isoform X1 (A0A1S4CSE3_TOBAC)	LOC107822047	0	85.8663	0	0	0	0	75.5378	0.759159	1.07527	Not Validated
1838	A0A1S4CWH3		A0A1S4CWH3	Single Protein	uncharacterized protein LOC107823365 (A0A1S4CWH3_TOBAC)	LOC107823365	0	87.0079	0	0	0	0	29.989	0.759159	1.07527	Not Validated
1839	A0A1S4D2D4		A0A1S4D2D4	Single Protein	RNA-binding protein 34-like (A0A1S4D2D4_TOBAC)	LOC107825167	0	93.097	0	0	0	0	59.7525	0.759159	1.07527	Not Validated
1840	D6R096		D6R096	Single Protein	DUF300 family protein (D6R096_TOBAC)	LOC107775179	0	59.164	0	0	0	0	35.738	0.759159	1.07527	Not Validated
1841	A0A1S3YTD5		A0A1S3YTD5	Single Protein	heat shock cognate 70 kDa protein 2-like (A0A1S3YTD5_TOBAC)	LOC107779564	28.9231	100	15	16	0.523796	0.00125435	71.2311	0.340798	0	Not Validated
1842	A0A1S3XSP4	A0A1S4D9K9	A0A1S3XSP4, A0A1S4D9K9	Related Proteins	5-methyltetrahydropteroyltriglutamate-- homocysteine methyltransferase-like (A0A1S3XSP4_TOBAC)	LOC107768359	10.9804	94.5098	8	7	0.255352	0.000950003	84.6187	0.340798	0	Not Validated
1843	A0A1S3YLA5		A0A1S3YLA5	Single Protein	Glyceraldehyde-3-phosphate dehydrogenase (A0A1S3YLA5_TOBAC)	LOC107777241	23.9401	90.7731	7	8	0.454758	0.00290464	42.6973	0.340798	0	Not Validated
1844	A0A1S4B3H0		A0A1S4B3H0	Single Protein	heat shock 70 kDa protein-like (A0A1S4B3H0_TOBAC)	LOC107804151	11.3809	95.2959	7	6	0.203538	0.000638343	72.3639	0.340798	0	Not Validated
1845	O24138		O24138	Single Protein	GTP-binding protein SAR1B-like (O24138_TOBAC)	NtSAR1	21.2435	100	3	3	0.333521	0.00474957	21.9084	0.709454	0	Not Validated
1846	A0A1S3X2B9	A0A1S3X3H1	A0A1S3X2B9, A0A1S3X3H1	Related Proteins	2-oxoglutarate dehydrogenase, mitochondrial-like (A0A1S3X2B9_TOBAC)	LOC107760583	2.05882	88.0392	2	2	0.0404983	0.000835189	115.51	0.756809	0	Not Validated
1847	A0A1S3ZDL6		A0A1S3ZDL6	Single Protein	40S ribosomal protein S15-like (A0A1S3ZDL6_TOBAC)	LOC107785533	23.8411	100	2	3	0.211528	0.00827815	17.1313	0.691797	0	Not Validated
1848	A0A1S3XQI4	A0A1S3XU76	A0A1S3XQI4, A0A1S3XU76	Related Proteins	60S ribosomal protein L3-2 (A0A1S3XQI4_TOBAC)	LOC107767586	4.88432	100	2	2	0.0600258	0.00100992	44.3727	0.691797	0	Not Validated
1849	A0A1S3Z059	A0A1S3ZBE7, A0A1S3ZIL8, A0A1S4A5T6, A0A1S4BNF1, A0A1S4CHK0	A0A1S3Z059, A0A1S3ZBE7, A0A1S3ZIL8, A0A1S4A5T6, A0A1S4BNF1, A0A1S4CHK0	Related Proteins	ADP-ribosylation factor (A0A1S3Z059_TOBAC)	LOC107781720	19.8895	100	2	2	0.232847	0.00414365	20.6397	0.652936	0	Not Validated
1850	A0A1S3X544	A0A1S4C7N1	A0A1S3X544, A0A1S4C7N1	Related Proteins	pyrophosphate-energized vacuolar membrane proton pump-like (A0A1S3X544_TOBAC)	LOC107761395	3.13316	49.4778	2	1	0.105295	0.000659631	79.9985	0.340798	0	Not Validated
1851	Q76CU2	A0A1S4ANE4	A0A1S4ANE4, Q76CU2	Related Proteins	Pleiotropic drug resistance protein 1 (PDR1_TOBAC)	PDR1	1.88285	80.5439	2	2	0.0336857	0.0004329	161.579	0.340798	0	Not Validated
1852	A0A1S4BJ80		A0A1S4BJ80	Single Protein	prohibitin-3, mitochondrial-like (A0A1S4BJ80_TOBAC)	LOC107808848	12.2302	100	2	2	0.165914	0.00269784	30.4622	0.340798	0	Not Validated
1853	A0A1S4BLU2	A0A1S4BN34	A0A1S4BLU2, A0A1S4BN34	Related Proteins	ATPase family AAA domain-containing protein 1-A-like (A0A1S4BLU2_TOBAC)	LOC107809666	3.69231	88	1	1	0.0577676	0.000874126	36.1742	0.717888	0	Not Validated
1854	A0A1S4AKV7	A0A1S4AL04	A0A1S4AKV7, A0A1S4AL04	Related Proteins	ferredoxin--nitrite reductase, chloroplastic-like isoform X2 (A0A1S4AKV7_TOBAC)	LOC107798816	2.04082	94.2177	1	1	0.0316052	0.000902527	65.7148	0.7038	0	Not Validated
1855	A0A1S3YME4		A0A1S3YME4	Single Protein	uncharacterized protein LOC107777797 (A0A1S3YME4_TOBAC)	LOC107777797	5.2	84	1	1	0.0926009	0.00238095	27.9092	0.680792	0	Not Validated
1856	A0A1S3YS55		A0A1S3YS55	Single Protein	uncharacterized protein LOC107779057 (A0A1S3YS55_TOBAC)	LOC107779057	13.1783	100	1	2	0.178769	0.00775194	13.2859	0.340798	0	Not Validated
1857	A0A1S3XR71	A0A1S3XUX9, A0A1S4BVJ5, A0A1S4BVS2, A0A1S4BW52, A0A1S4BWB2	A0A1S3XR71, A0A1S3XUX9, A0A1S4BVJ5, A0A1S4BVS2, A0A1S4BW52, A0A1S4BWB2	Related Proteins	Carbonic anhydrase (A0A1S3XR71_TOBAC)	LOC107767796	4.29688	100	1	1	0.0797752	0.00195312	28.5596	0.340798	0	Not Validated
1858	A0A1S3YKX0		A0A1S3YKX0	Single Protein	protein NLP9-like isoform X2 (A0A1S3YKX0_TOBAC)	LOC107777262	1.99115	86.2832	1	0	0.0247981	0	100.584	0.340798	0	Not Validated
1859	A0A1S3Z1M3		A0A1S3Z1M3	Single Protein	heme-binding protein 2-like (A0A1S3Z1M3_TOBAC)	LOC107782040	5.5794	86.6953	1	1	0.115884	0.00247525	26.169	0.340798	0	Not Validated
1860	A0A1S3ZR95		A0A1S3ZR95	Single Protein	60S acidic ribosomal protein P0 (A0A1S3ZR95_TOBAC)	LOC107789531	3.76176	67.7116	1	1	0.0660505	0.00231481	34.3652	0.340798	0	Not Validated
1861	A0A1S3ZY26	A0A1S4D5H1	A0A1S3ZY26, A0A1S4D5H1	Related Proteins	Clathrin heavy chain (A0A1S3ZY26_TOBAC)	LOC107791617	0.762463	86.5689	1	1	0.0136368	0.000338753	192.796	0.340798	0	Not Validated
1862	A0A1S4A9D0		A0A1S4A9D0	Single Protein	AAA-ATPase At3g50940-like (A0A1S4A9D0_TOBAC)	LOC107795112	2.47423	70.5155	1	1	0.0355034	0.00146199	55.1827	0.340798	0	Not Validated
1863	A0A1S4AS56		A0A1S4AS56	Single Protein	Beta-galactosidase (A0A1S4AS56_TOBAC)	LOC107800716	1.31422	82.4373	1	1	0.0316052	0.000724638	92.9758	0.340798	0	Not Validated
1864	A0A1S4BJ94		A0A1S4BJ94	Single Protein	probable NAD(P)H dehydrogenase (Quinone) FQR1-like 1 (A0A1S4BJ94_TOBAC)	LOC107808878	5.41872	71.4286	1	1	0.145048	0.00344828	21.5338	0.340798	0	Not Validated
1865	A0A1S4BQT6		A0A1S4BQT6	Single Protein	peptide-N4-(N-acetyl-beta- glucosaminyl)asparagine amidase A-like (A0A1S4BQT6_TOBAC)	LOC107810933	2.10697	48.9465	1	1	0.0404983	0.00165563	69.0178	0.340798	0	Not Validated
1866	A0A1S4CP52	A0A1S4DDK3	A0A1S4CP52, A0A1S4DDK3	Related Proteins	60S ribosomal protein L18a (A0A1S4CP52_TOBAC)	LOC107820975	4.49438	100	1	1	0.0624678	0.00280899	21.4534	0.340798	0	Not Validated
1867	A0A1S4CWX2		A0A1S4CWX2	Single Protein	probable methyltransferase PMT26 (A0A1S4CWX2_TOBAC)	LOC107823499	1.48699	90.4585	1	1	0.0265111	0.000684932	89.9888	0.340798	0	Not Validated
1868	A0A1S4D8A6		A0A1S4D8A6	Single Protein	Protein disulfide-isomerase (A0A1S4D8A6_TOBAC)	LOC107827045	2.65487	83.3628	1	1	0.0444026	0.000707714	62.8534	0.340798	0	Not Validated
1869	A0A1S3X0R4		A0A1S3X0R4	Single Protein	heavy metal-associated isoprenylated plant protein 3-like (A0A1S3X0R4_TOBAC)	LOC107760074	0	85.0534	0	0	0	0	31.1148	0.756809	0	Not Validated
1870	A0A1S3XJQ1		A0A1S3XJQ1	Single Protein	26S protease regulatory subunit S10B homolog B-like (A0A1S3XJQ1_TOBAC)	LOC107765965	0	94.0217	0	0	0	0	60.6154	0.756809	0	Not Validated
1871	A0A1S3YFA0	A0A1S3YFB2	A0A1S3YFA0, A0A1S3YFB2	Related Proteins	cysteine-rich receptor-like protein kinase 25 isoform X1 (A0A1S3YFA0_TOBAC)	LOC107775486	0	100	0	0	0	0	31.0554	0.756809	0	Not Validated
1872	A0A1S3ZAD8	A0A1S4B1Q8	A0A1S3ZAD8, A0A1S4B1Q8	Related Proteins	CBS domain-containing protein CBSX1, chloroplastic-like (A0A1S3ZAD8_TOBAC)	LOC107784555	0	63.3333	0	0	0	0	26.0386	0.756809	0	Not Validated
1873	A0A1S3ZB11		A0A1S3ZB11	Single Protein	uncharacterized protein LOC107784750 (A0A1S3ZB11_TOBAC)	LOC107784750	0	73.6919	0	0	0	0	78.7848	0.756809	0	Not Validated
1874	A0A1S3ZSJ3		A0A1S3ZSJ3	Single Protein	uncharacterized protein LOC107789954 (A0A1S3ZSJ3_TOBAC)	LOC107789954	0	78.3699	0	0	0	0	37.7138	0.756809	0	Not Validated
1875	A0A1S4A4V3		A0A1S4A4V3	Single Protein	probable copper-transporting ATPase HMA5 (A0A1S4A4V3_TOBAC)	LOC107793759	0	80.4563	0	0	0	0	109.998	0.756809	0	Not Validated
1876	A0A1S4AR01		A0A1S4AR01	Single Protein	uncharacterized protein LOC107800366 (A0A1S4AR01_TOBAC)	LOC107800366	0	100	0	0	0	0	33.7246	0.756809	0	Not Validated
1877	A0A1S4AT81		A0A1S4AT81	Single Protein	transcription factor bHLH94-like (A0A1S4AT81_TOBAC)	LOC107800956	0	61.7143	0	0	0	0	39.1602	0.756809	0	Not Validated
1878	A0A1S4B8F7		A0A1S4B8F7	Single Protein	uncharacterized protein LOC107805653 (A0A1S4B8F7_TOBAC)	LOC107805653	0	87.8431	0	0	0	0	29.1233	0.756809	0	Not Validated
1879	A0A1S4BPA7	A0A1S4BPC7, A0A1S4BPD0, A0A1S4BPD5, A0A1S4BPE7, A0A1S4BPH0	A0A1S4BPA7, A0A1S4BPC7, A0A1S4BPD0, A0A1S4BPD5, A0A1S4BPE7, A0A1S4BPH0	Related Proteins	receptor-like serine/threonine-protein kinase ALE2 isoform X4 (A0A1S4BPA7_TOBAC)	LOC107810459	0	67.1564	0	0	0	0	123.519	0.756809	0	Not Validated
1880	A0A1S4C2V9		A0A1S4C2V9	Single Protein	uncharacterized mitochondrial protein AtMg00810-like (A0A1S4C2V9_TOBAC)	LOC107814490	0	100	0	0	0	0	33.2081	0.756809	0	Not Validated
1881	A0A1S4C5M3		A0A1S4C5M3	Single Protein	homeobox-leucine zipper protein GLABRA 2-like (A0A1S4C5M3_TOBAC)	LOC107815348	0	87.5979	0	0	0	0	85.7486	0.756809	0	Not Validated
1882	A0A1S4CB07		A0A1S4CB07	Single Protein	uncharacterized protein LOC107817059 (A0A1S4CB07_TOBAC)	LOC107817059	0	83.8384	0	0	0	0	22.5936	0.756809	0	Not Validated
1883	A0A1S4CBX9	A0A1S4CXB6	A0A1S4CBX9, A0A1S4CXB6	Related Proteins	Tubby-like F-box protein (A0A1S4CBX9_TOBAC)	LOC107817337	0	84.0749	0	0	0	0	47.8121	0.756809	0	Not Validated
1884	A0A1S4CEY5		A0A1S4CEY5	Single Protein	Hexosyltransferase (A0A1S4CEY5_TOBAC)	LOC107818097	0	95.0509	0	0	0	0	78.6337	0.756809	0	Not Validated
1885	A0A1S4D1B3		A0A1S4D1B3	Single Protein	uncharacterized protein LOC107824756 (A0A1S4D1B3_TOBAC)	LOC107824756	0	100	0	0	0	0	46.9762	0.756809	0	Not Validated
1886	A0A1S4AGR3		A0A1S4AGR3	Single Protein	uncharacterized protein At1g04910-like (A0A1S4AGR3_TOBAC)	LOC107797486	0	80.6373	0	0	0	0	45.4021	0.74787	0	Not Validated
1887	A0A1S4AML1		A0A1S4AML1	Single Protein	uncharacterized protein LOC107799321 (A0A1S4AML1_TOBAC)	LOC107799321	0	100	0	0	0	0	16.7933	0.74787	0	Not Validated
1888	A0A1S3X7M8		A0A1S3X7M8	Single Protein	uncharacterized protein LOC107761940 (A0A1S3X7M8_TOBAC)	LOC107761940	0	73.306	0	0	0	0	52.9836	0.737862	0	Not Validated
1889	A0A1S3XHD9		A0A1S3XHD9	Single Protein	uncharacterized protein LOC107765268 (A0A1S3XHD9_TOBAC)	LOC107765268	0	88.6752	0	0	0	0	106.727	0.737862	0	Not Validated
1890	A0A1S3XQU1		A0A1S3XQU1	Single Protein	Flavin-containing monooxygenase (A0A1S3XQU1_TOBAC)	LOC107767682	0	100	0	0	0	0	46.36	0.737862	0	Not Validated
1891	A0A1S3YRF5		A0A1S3YRF5	Single Protein	AP-3 complex subunit mu-like (A0A1S3YRF5_TOBAC)	LOC107778979	0	92.0482	0	0	0	0	46.2689	0.737862	0	Not Validated
1892	A0A1S3XEU5		A0A1S3XEU5	Single Protein	uncharacterized protein LOC107764248 (A0A1S3XEU5_TOBAC)	LOC107764248	0	100	0	0	0	0	19.4142	0.730465	0	Not Validated
1893	A0A1S3XIP0	A0A1S4C0L5	A0A1S3XIP0, A0A1S4C0L5	Related Proteins	probable polyamine oxidase 5 (A0A1S3XIP0_TOBAC)	LOC107765565	0	84.7458	0	0	0	0	58.7315	0.730465	0	Not Validated
1894	A0A1S3XTL2		A0A1S3XTL2	Single Protein	tetrahydrocannabinolic acid synthase-like (A0A1S3XTL2_TOBAC)	LOC107768660	0	89.6154	0	0	0	0	58.6091	0.730465	0	Not Validated
1895	A0A1S3Y7V3		A0A1S3Y7V3	Single Protein	3-dehydroquinate synthase homolog (A0A1S3Y7V3_TOBAC)	LOC107773145	0	72.5275	0	0	0	0	20.2144	0.730465	0	Not Validated
1896	A0A1S3YIL4		A0A1S3YIL4	Single Protein	protein SPIRAL1-like 1 (A0A1S3YIL4_TOBAC)	LOC107776489	0	100	0	0	0	0	10.5433	0.730465	0	Not Validated
1897	A0A1S3ZL74		A0A1S3ZL74	Single Protein	uncharacterized protein LOC107788007 (A0A1S3ZL74_TOBAC)	LOC107788007	0	77.0932	0	0	0	0	70.3359	0.730465	0	Not Validated
1898	A0A1S3ZS46		A0A1S3ZS46	Single Protein	protein translocase subunit SECA2, chloroplastic-like (A0A1S3ZS46_TOBAC)	LOC107789877	0	86.0279	0	0	0	0	56.905	0.730465	0	Not Validated
1899	A0A1S4A757	A0A1S4A760, A0A1S4A775, A0A1S4A7B6, A0A1S4BB63	A0A1S4A757, A0A1S4A760, A0A1S4A775, A0A1S4A7B6, A0A1S4BB63	Related Proteins	RNA helicase (A0A1S4A757_TOBAC)	LOC107794494	0	100	0	0	0	0	57.9993	0.730465	0	Not Validated
1900	A0A1S4AFA0		A0A1S4AFA0	Single Protein	uncharacterized protein LOC107796995 (A0A1S4AFA0_TOBAC)	LOC107796995	0	100	0	0	0	0	20.7655	0.730465	0	Not Validated
1901	A0A1S4ANU1	A0A1S4C2R5, A0A1S4CA82	A0A1S4ANU1, A0A1S4C2R5, A0A1S4CA82	Related Proteins	AP-1 complex subunit mu-2-like (A0A1S4ANU1_TOBAC)	LOC107799731	0	91.784	0	0	0	0	48.902	0.730465	0	Not Validated
1902	A0A1S4B3K1		A0A1S4B3K1	Single Protein	NAC domain-containing protein 105-like (A0A1S4B3K1_TOBAC)	LOC107804104	0	71.6049	0	0	0	0	47.0092	0.730465	0	Not Validated
1903	A0A1S4BIP2	A0A1S4C5X5	A0A1S4BIP2, A0A1S4C5X5	Related Proteins	uncharacterized protein At1g04910-like (A0A1S4BIP2_TOBAC)	LOC107808717	0	91.7148	0	0	0	0	59.8176	0.730465	0	Not Validated
1904	A0A1S4C3A0		A0A1S4C3A0	Single Protein	uncharacterized protein LOC107814716 (A0A1S4C3A0_TOBAC)	LOC107814716	0	87.8125	0	0	0	0	37.6609	0.730465	0	Not Validated
1905	A0A1S4C4J4		A0A1S4C4J4	Single Protein	alpha carbonic anhydrase 7-like (A0A1S4C4J4_TOBAC)	LOC107814994	0	85.2941	0	0	0	0	31.4034	0.730465	0	Not Validated
1906	A0A1S4CIZ2		A0A1S4CIZ2	Single Protein	uncharacterized protein LOC107819531 isoform X2 (A0A1S4CIZ2_TOBAC)	LOC107819531	0	100	0	0	0	0	29.8742	0.730465	0	Not Validated
1907	A0A1S4DGE0		A0A1S4DGE0	Single Protein	LOW QUALITY PROTEIN: WD repeat-containing protein 20-like (A0A1S4DGE0_TOBAC)	LOC107829484	0	93.4901	0	0	0	0	59.6352	0.730465	0	Not Validated
1908	A0A1S3ZRE4	A0A1S4A6R4	A0A1S3ZRE4, A0A1S4A6R4	Related Proteins	uncharacterized protein At4g28440-like (A0A1S3ZRE4_TOBAC)	LOC107789748	0	100	0	0	0	0	16.1845	0.727109	0	Not Validated
1909	A0A1S3X1W3		A0A1S3X1W3	Single Protein	G-type lectin S-receptor-like serine/threonine-protein kinase SD2-5 (A0A1S3X1W3_TOBAC)	LOC107760183	0	89.3862	0	0	0	0	87.1343	0.717888	0	Not Validated
1910	A0A1S4BUC1		A0A1S4BUC1	Single Protein	kinesin-4-like (A0A1S4BUC1_TOBAC)	LOC107811983	0	93.8511	0	0	0	0	139.939	0.717888	0	Not Validated
1911	A0A1S4DCK7	A0A1S4DCK9, A0A1S4DCL3, A0A1S4DD98	A0A1S4DCK7, A0A1S4DCK9, A0A1S4DCL3, A0A1S4DD98	Related Proteins	single-stranded DNA-bindig protein WHY2, mitochondrial isoform X1 (A0A1S4DCK7_TOBAC)	LOC107828401	0	100	0	0	0	0	26.7369	0.717888	0	Not Validated
1912	P93350		P93350	Single Protein	Omega-3 fatty acid desaturase (P93350_TOBAC)	NtFAD7	0	78.6848	0	0	0	0	50.2786	0.717888	0	Not Validated
1913	A0A1S3WZN1		A0A1S3WZN1	Single Protein	uncharacterized protein LOC107759537 (A0A1S3WZN1_TOBAC)	LOC107759537	0	68.8859	0	0	0	0	82.7345	0.717888	0	Not Validated
1914	A0A1S3X197	A0A1S3X277, A0A1S3XJG9, A0A1S3XQK0, A0A1S3Y5B3, A0A1S3YYN4, A0A1S3ZK82, A0A1S4BGF1, A0A1S4BRF0, A0A1S4BYP9, A0A1S4C9E7, A0A1S4CD67, A0A1S4D1R7	A0A1S3X197, A0A1S3X277, A0A1S3XJG9, A0A1S3XQK0, A0A1S3Y5B3, A0A1S3YYN4, A0A1S3ZK82, A0A1S4BGF1, A0A1S4BRF0, A0A1S4BYP9, A0A1S4C9E7, A0A1S4CD67, A0A1S4D1R7	Related Proteins	uncharacterized protein LOC107760193 (A0A1S3X197_TOBAC)	LOC107760193	0	61.9403	0	0	0	0	45.0544	0.717888	0	Not Validated
1915	A0A1S3XB11	A0A1S3ZG49	A0A1S3XB11, A0A1S3ZG49	Related Proteins	protein C2-DOMAIN ABA-RELATED 11-like (A0A1S3XB11_TOBAC)	LOC107763089	0	100	0	0	0	0	18.6469	0.717888	0	Not Validated
1916	A0A1S3XK80		A0A1S3XK80	Single Protein	protein ZINC INDUCED FACILITATOR-LIKE 1-like isoform X1 (A0A1S3XK80_TOBAC)	LOC107766117	0	48.8565	0	0	0	0	52.8397	0.717888	0	Not Validated
1917	A0A1S3XMR1	A0A1S4A776	A0A1S3XMR1, A0A1S4A776	Related Proteins	pentatricopeptide repeat-containing protein At4g04790, mitochondrial-like (A0A1S3XMR1_TOBAC)	LOC107766653	0	91.1422	0	0	0	0	97.6484	0.717888	0	Not Validated
1918	A0A1S3YIB9		A0A1S3YIB9	Single Protein	U-box domain-containing protein 52-like (A0A1S3YIB9_TOBAC)	LOC107776597	0	100	0	0	0	0	23.8614	0.717888	0	Not Validated
1919	A0A1S3YTM6	A0A1S3YVR3, A0A1S3ZPZ9, A0A1S4BY85	A0A1S3YTM6, A0A1S3YVR3, A0A1S3ZPZ9, A0A1S4BY85	Related Proteins	Gamma-glutamylcyclotransferase (A0A1S3YTM6_TOBAC)	LOC107779408	0	100	0	0	0	0	25.5626	0.717888	0	Not Validated
1920	A0A1S3YYZ7		A0A1S3YYZ7	Single Protein	uncharacterized protein LOC107780953 (A0A1S3YYZ7_TOBAC)	LOC107780953	0	91.9192	0	0	0	0	43.5615	0.717888	0	Not Validated
1921	A0A1S3ZF28		A0A1S3ZF28	Single Protein	pentatricopeptide repeat-containing protein At3g49740-like (A0A1S3ZF28_TOBAC)	LOC107786147	0	71.0959	0	0	0	0	81.2558	0.717888	0	Not Validated
1922	A0A1S3ZKK1		A0A1S3ZKK1	Single Protein	putative receptor-like protein kinase At3g47110 (A0A1S3ZKK1_TOBAC)	LOC107787691	0	62.8866	0	0	0	0	53.6482	0.717888	0	Not Validated
1923	A0A1S3ZN44		A0A1S3ZN44	Single Protein	uncharacterized protein LOC107788558 (A0A1S3ZN44_TOBAC)	LOC107788558	0	100	0	0	0	0	52.2989	0.717888	0	Not Validated
1924	A0A1S3ZX98	A0A1S4CJ15	A0A1S3ZX98, A0A1S4CJ15	Related Proteins	THO complex subunit 4A-like (A0A1S3ZX98_TOBAC)	LOC107791454	0	85.3175	0	0	0	0	26.5062	0.717888	0	Not Validated
1925	A0A1S4A3U8	A0A1S4CT48	A0A1S4A3U8, A0A1S4CT48	Related Proteins	peroxisomal nicotinamide adenine dinucleotide carrier-like (A0A1S4A3U8_TOBAC)	LOC107793445	0	72.2857	0	0	0	0	38.1667	0.717888	0	Not Validated
1926	A0A1S4AD85	A0A1S4B8K0	A0A1S4AD85, A0A1S4B8K0	Related Proteins	protein argonaute 2-like (A0A1S4AD85_TOBAC)	LOC107796327	0	86.0019	0	0	0	0	116.048	0.717888	0	Not Validated
1927	A0A1S4AL82		A0A1S4AL82	Single Protein	acylsugar acyltransferase 3-like (A0A1S4AL82_TOBAC)	LOC107798964	0	76.2346	0	0	0	0	35.4235	0.717888	0	Not Validated
1928	A0A1S4AMC0		A0A1S4AMC0	Single Protein	HVA22-like protein (A0A1S4AMC0_TOBAC)	LOC107799240	0	79.4872	0	0	0	0	18.0374	0.717888	0	Not Validated
1929	A0A1S4BNE4		A0A1S4BNE4	Single Protein	zingipain-2-like (A0A1S4BNE4_TOBAC)	LOC107810159	0	84.2825	0	0	0	0	48.0088	0.717888	0	Not Validated
1930	A0A1S4C8Q3		A0A1S4C8Q3	Single Protein	nudix hydrolase 2-like (A0A1S4C8Q3_TOBAC)	LOC107816301	0	88.2562	0	0	0	0	31.9103	0.717888	0	Not Validated
1931	A0A1S4CIM6		A0A1S4CIM6	Single Protein	uncharacterized protein LOC107819262 (A0A1S4CIM6_TOBAC)	LOC107819262	0	76.3496	0	0	0	0	44.9342	0.717888	0	Not Validated
1932	A0A1S4DAV9		A0A1S4DAV9	Single Protein	uncharacterized protein LOC107827680 (A0A1S4DAV9_TOBAC)	LOC107827680	0	86.8512	0	0	0	0	32.6166	0.717888	0	Not Validated
1933	A0A1S4DR70		A0A1S4DR70	Single Protein	uncharacterized protein LOC107832575 (A0A1S4DR70_TOBAC)	LOC107832575	0	100	0	0	0	0	32.5364	0.717888	0	Not Validated
1934	A0A1S3Z7A0	A0A1S4AWW1	A0A1S3Z7A0, A0A1S4AWW1	Related Proteins	argininosuccinate lyase, chloroplastic (A0A1S3Z7A0_TOBAC)	LOC107783840	0	93.9509	0	0	0	0	58.3249	0.717602	0	Not Validated
1935	A0A1S4C383	A0A1S4C3B7	A0A1S4C383, A0A1S4C3B7	Related Proteins	Auxin response factor (A0A1S4C383_TOBAC)	LOC107814687	0	76.2791	0	0	0	0	71.2465	0.717602	0	Not Validated
1936	A0A1S3XGA2	A0A1S3XQ86	A0A1S3XGA2, A0A1S3XQ86	Related Proteins	beta-xylosidase/alpha-L-arabinofuranosidase 2-like (A0A1S3XGA2_TOBAC)	LOC107764751	0	69.0051	0	0	0	0	85.3058	0.717602	0	Not Validated
1937	A0A1S3XVV0	A0A1S3XWI1	A0A1S3XVV0, A0A1S3XWI1	Related Proteins	Lactoylglutathione lyase (A0A1S3XVV0_TOBAC)	LOC107769364	0	72.9577	0	0	0	0	39.1839	0.717602	0	Not Validated
1938	Q6Q8A0	A0A1S3YXY7, A0A1S3ZMB8	A0A1S3YXY7, A0A1S3ZMB8, Q6Q8A0	Related Proteins	Phosphotransferase (Q6Q8A0_TOBAC)	Hxk6	0	92.3529	0	0	0	0	55.2698	0.717602	0	Not Validated
1939	A0A1S3Z5F2		A0A1S3Z5F2	Single Protein	uncharacterized protein LOC107783122 (A0A1S3Z5F2_TOBAC)	LOC107783122	0	92.4211	0	0	0	0	53.4867	0.717602	0	Not Validated
1940	A0A1S4BTX5		A0A1S4BTX5	Single Protein	phragmoplast orienting kinesin-1-like (A0A1S4BTX5_TOBAC)	LOC107811843	0	95.3194	0	0	0	0	180.101	0.717602	0	Not Validated
1941	A0A1S4CB74		A0A1S4CB74	Single Protein	G patch domain-containing protein 11-like (A0A1S4CB74_TOBAC)	LOC107817111	0	73.7589	0	0	0	0	32.43	0.717602	0	Not Validated
1942	A0A1S4CMP6		A0A1S4CMP6	Single Protein	putative late blight resistance protein homolog R1B-17 (A0A1S4CMP6_TOBAC)	LOC107820725	0	100	0	0	0	0	84.8294	0.717602	0	Not Validated
1943	A0A067ZT21	A0A1S4C9M6	A0A067ZT21, A0A1S4C9M6	Unrelated Proteins	Rac5-interacting sub-apical pollen tube protein (A0A067ZT21_TOBAC)	Risap	0	94.5	0	0	0	0	68.2467	0.709454	0	Not Validated
1944	A0A1S3X3W8		A0A1S3X3W8	Single Protein	serine/threonine-protein kinase CDL1-like (A0A1S3X3W8_TOBAC)	LOC107760808	0	90.8867	0	0	0	0	45.422	0.709454	0	Not Validated
[truncated: 581 more rows]

## Sheet: PVX-Pp-pme_Library 2
S6B Table. List of peptides and corresponding protein identification generated through mass spectrometry analyses for PVX-Pp-pme library 2.
[truncated: 2,283 more rows]

[truncated: 2 more sheets: PVX-WT_Library 1, PVX-WT_Library 2]
